# Supplementary material for: Urban Transit System Microbial Communities Differ by Surface Type and Interaction with Humans and the Environment
Source: mSystems. 2016 Jun 28;1(3):e00018-16. doi: 10.1128/mSystems.00018-16 (PMC5069760; doi:10.1128/mSystems.00018-16)
Supplement: Table S1 [file sys003162033st6.xlsx]

## Sheet: S1_SampleCollection
sampleID	sampletype	surfacetype	surfacematerial	collectiondate	templowF	temphighF	preciprain	precipsnow	relhumidityavg	noswabs	trainline	locationtrainline	locationtraincar	station	locationstation	screenside	seqplate	projectID-16S	projectID-shotgun
MBTADry.GR.G.2rj	Train	G	PVC	2013-05-16	53	82	0	0	0.56	2	G	E	E				SK2529	G44501
MBTADry.PS.T1.1rj	Station	T	glass	2013-05-16	53	82	0	0	0.56	1				park	under	both	sk26jn	G47523
MBTADry.PS.TM1.2th	Station	T	glass	2013-05-16	53	82	0	0	0.56	2				ale	inout	both	SK2529	G44506
MBTADry.PS.TM2.2rj	Station	T	glass	2013-05-16	53	82	0	0	0.56	2				ale	inout	both	SK2529	G44507
MBTADry.RA.B.2rj	Train	B	polyester	2013-05-16	53	82	0	0	0.56	2	R	E	E				SK2529	G44503
MBTADry.RA.G.2rj	Train	G	PVC	2013-05-16	53	82	0	0	0.56	2	R	E	E				SK2529	G44504
MBTADry.RA.S.2rj	Train	S	polyester	2013-05-16	53	82	0	0	0.56	2	R	E	E				SK2529	G44502
MBTA.GG.B	Train	B	vinyl	2013-05-23	53	77	0.05	0	0.85	2	G	C	E				sk295F	G44463
MBTA.GG.G	Train	G	PVC	2013-05-23	53	77	0.05	0	0.85	2	G	C	M				SK2529	G44466	G85833
MBTA.GG.H	Train	H	steel	2013-05-23	53	77	0.05	0	0.85	2	G	C	M				SK2529	G44465
MBTA.GG.S	Train	S	vinyl	2013-05-23	53	77	0.05	0	0.85	2	G	C	E				sk295F	G44462
MBTA.GG.V	Train	V	steel	2013-05-23	53	77	0.05	0	0.85	2	G	C	M				SK2529	G44464
MBTA.GL.G	Train	G	PVC	2013-05-23	53	77	0.05	0	0.85	2	G	M	M				SK2529	G44461
MBTA.GL.S	Train	S	vinyl	2013-05-23	53	77	0.05	0	0.85	2	G	M	M				sk295F	G44457
MBTA.GL.V	Train	V	steel	2013-05-23	53	77	0.05	0	0.85	2	G	M	M				SK2529	G44459
MBTA.GR.B	Train	B	vinyl	2013-05-23	53	77	0.05	0	0.85	3	G	M	M				SK2529	G44509
MBTA.GR.G	Train	G	PVC	2013-05-23	53	77	0.05	0	0.85	3	G	E	M				SK2529	G44455	G85832
MBTA.GR.H	Train	H	steel	2013-05-23	53	77	0.05	0	0.85	3	G	E	M				SK2529	G44511
MBTA.GR.S	Train	S	vinyl	2013-05-23	53	77	0.05	0	0.85	3	G	E	M				SK2529	G44508
MBTA.GR.V	Train	V	steel	2013-05-23	53	77	0.05	0	0.85	3	G	E	M				SK2529	G44510
MBTA.GR.W	Train	W	plastic	2013-05-23	53	77	0.05	0	0.85	3	G	E	E				SK2529	G44456
MBTA.OF.B	Train	B	polyester	2013-05-23	53	77	0.05	0	0.85	3	O	E	M				SK2529	G44484	G85843
MBTA.OF.G	Train	G	PVC	2013-05-23	53	77	0.05	0	0.85	3	O	E	M				SK2529	G44487	G85844
MBTA.OF.H	Train	H	steel	2013-05-23	53	77	0.05	0	0.85	3	O	E	M				SK2529	G44486
MBTA.OF.S	Train	S	polyester	2013-05-23	53	77	0.05	0	0.85	3	O	E	M				SK2529	G44483	G85842
MBTA.OF.V	Train	V	steel	2013-05-23	53	77	0.05	0	0.85	3	O	E	M				SK2529	G44485
MBTA.OF.W	Train	W	plastic	2013-05-23	53	77	0.05	0	0.85	3	O	E	E				sk295F	G44488
MBTA.OR.B	Train	B	polyester	2013-05-23	53	77	0.05	0	0.85	2	O	C	E				SK2529	G44490
MBTA.OR.G	Train	G	PVC	2013-05-23	53	77	0.05	0	0.85	2	O	C	E				SK2529	G44493
MBTA.OR.H	Train	H	steel	2013-05-23	53	77	0.05	0	0.85	2	O	C	E				SK2529	G44492
MBTA.OR.S	Train	S	polyester	2013-05-23	53	77	0.05	0	0.85	2	O	C	E				SK2529	G44489	G85845
MBTA.OT.B	Train	B	polyester	2013-05-23	53	77	0.05	0	0.85	2	O	M	M				SK2529	G44495
MBTA.OT.G	Train	G	PVC	2013-05-23	53	77	0.05	0	0.85	2	O	M	M				SK2529	G44498	G85846
MBTA.OT.H	Train	H	steel	2013-05-23	53	77	0.05	0	0.85	2	O	M	M				SK2529	G44496
MBTA.OT.S	Train	S	polyester	2013-05-23	53	77	0.05	0	0.85	2	O	M	M				SK2529	G44494
MBTA.OT.V	Train	V	steel	2013-05-23	53	77	0.05	0	0.85	2	O	M	M				sk295F	G44497
MBTA.RA.B	Train	B	polyester	2013-05-23	53	77	0.05	0	0.85	3	R	E	M				SK2529	G44468	G85835
MBTA.RA.G	Train	G	PVC	2013-05-23	53	77	0.05	0	0.85	3	R	E	E				SK2529	G44471	G85838
MBTA.RA.H	Train	H	steel	2013-05-23	53	77	0.05	0	0.85	3	R	E	M				SK2529	G44470	G85837
MBTA.RA.S	Train	S	polyester	2013-05-23	53	77	0.05	0	0.85	3	R	E	M				SK2529	G44467	G85834
MBTA.RA.V	Train	V	steel	2013-05-23	53	77	0.05	0	0.85	3	R	E	M				SK2529	G44469	G85836
MBTA.RA.W	Train	W	plastic	2013-05-23	53	77	0.05	0	0.85	3	R	E	E				SK2529	G44472
MBTA.RC.G	Train	G	PVC	2013-05-23	53	77	0.05	0	0.85	2	R	M	M				SK2529	G44477	G85840
MBTA.RC.H	Train	H	steel	2013-05-23	53	77	0.05	0	0.85	2	R	M	M				SK2529	G44476
MBTA.RC.S	Train	S	polyester	2013-05-23	53	77	0.05	0	0.85	2	R	M	E				SK2529	G44473	G85839
MBTA.RC.V	Train	V	steel	2013-05-23	53	77	0.05	0	0.85	2	R	C	M				sk295F	G44475
MBTA.RP.B	Train	B	polyester	2013-05-23	53	77	0.05	0	0.85	2	R	C	M				SK2529	G44479
MBTA.RP.G	Train	G	PVC	2013-05-23	53	77	0.05	0	0.85	2	R	C	M				SK2529	G44482
MBTA.RP.H	Train	H	steel	2013-05-23	53	77	0.05	0	0.85	2	R	C	M				SK2529	G44481
MBTA.RP.S	Train	S	polyester	2013-05-23	53	77	0.05	0	0.85	2	R	C	M				SK2529	G44478	G85841
MBTA.RP.V	Train	V	steel	2013-05-23	53	77	0.05	0	0.85	2	R	C	M				SK2529	G44480
mbta2ale1bt	Station	T	glass	2013-10-22	48	71	trace	0	0.65	2				ale	inout	both	sk295F	G70660	G85847
mbta2ale2bt	Station	T	glass	2013-10-22	48	71	trace	0	0.65	2				ale	inout	both	sk295F	G70661	G85848
mbta2ale3lt	Station	T	glass	2013-10-22	48	71	trace	0	0.65	2				ale	inout	L	sk295F	G70662	G85849
mbta2for1bt	Station	T	glass	2013-10-22	48	71	trace	0	0.65	2				for	inout	both	sk295F	G70670	G85851
mbta2for1bw	Station	W	plastic	2013-10-22	48	71	trace	0	0.65	2				for	inout	both	sk295F	G70674
mbta2for2bt	Station	T	glass	2016-10-22	48	71	trace	0	0.65	2				for	inout	both	sk295F		G85852
mbta2for3lt	Station	T	glass	2013-10-22	48	71	trace	0	0.65	2				for	inout	L	sk295F	G70672
mbta2for3rt	Station	T	glass	2013-10-22	48	71	trace	0	0.65	2				for	inout	R	sk295F	G70673
mbta2riv1bt	Station	T	glass	2013-10-22	48	71	trace	0	0.65	2				riv	out	both	sk295F	G70666	G85850
mbta2riv2bt	Station	T	glass	2013-10-22	48	71	trace	0	0.65	2				riv	out	both	sk295F	G70665
mbta2riv3lt	Station	T	glass	2013-10-22	48	71	trace	0	0.65	2				riv	out	L	sk295F	G70667
mbta2riv3rt	Station	T	glass	2013-10-22	48	71	trace	0	0.65	2				riv	out	R	sk295F	G70668
mbta2sun1bt	Station	T	glass	2013-10-22	48	71	trace	0	0.65	2				sun	under	both	sk295F	G70683
mbta2sun2bt	Station	T	glass	2013-10-22	48	71	trace	0	0.65	2				sun	under	both	sk295F	G70684
mbta2sun3lt	Station	T	glass	2013-10-22	48	71	trace	0	0.65	2				sun	under	L	sk295F	G70685
mbta2sun3rt	Station	T	glass	2013-10-22	48	71	trace	0	0.65	2				sun	under	R	sk295F	G70686
mbta2sup1bt	Station	T	glass	2013-10-22	48	71	trace	0	0.65	2				sup	inout	both	sk295F	G70675
mbta2sup1bta	Station	T	glass	2013-10-22	48	71	trace	0	0.65	2				sup	inout	both	sk295F	G70678	G85853
mbta2sup2bt	Station	T	glass	2013-10-22	48	71	trace	0	0.65	2				sup	inout	both	sk295F	G70676
mbta2sup2bta	Station	T	glass	2013-10-22	48	71	trace	0	0.65	2				sup	inout	both	sk295F	G70679	G85854
mbta2sup3lta	Station	T	glass	2013-10-22	48	71	trace	0	0.65	2				sup	inout	L	sk295F	G70680	G85855
mbta2sup3rta	Station	T	glass	2013-10-22	48	71	trace	0	0.65	2				sup	inout	R	sk295F	G70681
		G = grip	Grips = PVC		templowF = air temperature (F) low	temphighF = air temperature (F) high	preciprain = inches of rain precipitation	precipsnow = inches of snow precipitation	relhumidityavg = relative humidity (%) average		G = green line	E = end of line (towards suburbs)	M = middle of car	park = Park Station	in = indoors
		B = Seat Back	Seats on Green Line = Vinyl with extruded thermoplastic		Source: NOAA	Source: NOAA	Source: NOAA	Source: NOAA	Source: WeatherUnderground		O = orange line	M = middle of line	E = end of car	ale = Alewife Station	inout = indoors in close proximity to doors/escalators to outdoors
		S = Seat	Seats on Red Line = Polyester with extruded thermoplastic								R = red line	C = central (at center where most subway lines converge)		for = Forest Hills Station	out = outdoors
		H = horizontal	Horizontal/vertical poles = Stainless steel											riv = Riverside Station
		V = vertical	Touchscreen = Coated glass with conductive indium tin oxide, ionic silver, etc.											sup = South Station upstairs
		T = touchscreen	Fare vending machine walls = Extruded thermoplastic											sun = South Station underground
		W = wall	Walls on all trains = Any combination of wood, engineered wood, extruded thermoplastic, fiber reinforced plastic, aluminum honeycomb panel, melamine finished aluminum panels. Once painted they all appear similar. (all are treated with Kevlar, (an anti-graffiti agent).											sam = South Station Amtrack ticketing machines
