# Supplementary material for: Urban Transit System Microbial Communities Differ by Surface Type and Interaction with Humans and the Environment
Source: mSystems. 2016 Jun 28;1(3):e00018-16. doi: 10.1128/mSystems.00018-16 (PMC5069760; doi:10.1128/mSystems.00018-16)
Supplement: Table S2 [file sys003162033st7.xlsx]

## Sheet: S2_16SOTU_filtered0.1in1
# Constructed from biom file
#OTU ID	MBTA.GG-G	MBTA.GG-H	MBTA.GG-V	MBTA.GG.B	MBTA.GG.S	MBTA.GL-G	MBTA.GL-V	MBTA.GL.S	MBTA.GR-B	MBTA.GR-G	MBTA.GR-H	MBTA.GR-S	MBTA.GR-V	MBTA.GR-W	MBTA.OF-B	MBTA.OF-G	MBTA.OF-H	MBTA.OF-S	MBTA.OF-V	MBTA.OF.W	MBTA.OR-B	MBTA.OR-G	MBTA.OR-H	MBTA.OR-S	MBTA.OT-B	MBTA.OT-G	MBTA.OT-H	MBTA.OT-S	MBTA.OT.V	MBTA.RA-B	MBTA.RA-G	MBTA.RA-H	MBTA.RA-S	MBTA.RA-V	MBTA.RA-W	MBTA.RC-G	MBTA.RC-H	MBTA.RC-S	MBTA.RC.V	MBTA.RP-B	MBTA.RP-G	MBTA.RP-H	MBTA.RP-S	MBTA.RP-V	MBTADry.GR-G-2rj	MBTADry.PS-T1-1rj	MBTADry.PS-TM1-2th	MBTADry.PS-TM2-2rj	MBTADry.RA-B-2rj
70363	173	0	0	1	3	0	0	1	0	0	0	0	0	12	2	0	0	0	0	0	0	0	0	0	0	0	0	0	0	0	0	0	7	0	0	0	0	0	0	20	0	0	9	0	0	0	0	0	0
963763	133	0	0	0	0	0	0	0	0	0	0	0	0	0	0	0	0	0	0	0	0	0	0	0	0	0	0	0	0	0	0	0	0	0	0	0	0	0	0	0	0	0	0	0	0	0	0	0	0
73544	25	0	33	0	3	0	0	4	0	9	0	0	0	0	32	0	0	0	0	0	0	8	0	0	2	0	0	14	0	0	0	0	0	0	0	0	46	16	0	0	0	1	0	0	0	27	0	0	0
875451	19	0	0	0	5	0	11	0	0	10	0	0	0	0	0	0	0	4	0	0	0	7	0	0	0	4	0	0	5	0	0	0	0	0	0	0	0	4	0	0	0	0	7	0	0	0	0	0	0
1050608	75	0	59	0	5	23	0	3	0	147	0	0	0	0	1	988	0	121	27	11	0	24	0	7	8	28	0	14	13	0	21	0	67	205	0	0	0	70	17	0	0	22	0	0	0	0	0	0	0
891034	13	0	0	0	8	0	0	0	0	66	0	44	0	0	0	8	0	12	0	0	0	0	0	0	0	4	0	15	0	1	0	0	0	18	0	0	0	0	6	0	31	0	0	0	0	0	0	0	0
2480553	34	0	0	0	13	0	0	0	0	123	0	0	0	0	0	0	10	43	0	0	0	16	0	0	0	15	37	0	1	0	0	0	49	0	0	42	0	0	1	148	133	0	0	51	0	0	0	0	0
134726	27	7	35	8	44	88	0	17	0	208	74	0	0	0	163	107	78	154	0	9	38	31	0	32	11	15	0	148	26	112	79	18	194	71	0	26	0	41	5	114	33	1	58	0	45	24	41	0	0
127012	10	0	0	4	2	0	0	18	0	0	0	1	0	2	122	12	0	37	0	0	0	0	0	0	1	0	0	67	0	25	0	1	0	0	0	0	0	0	0	86	0	0	0	9	0	0	27	32	0
137056	379	28	89	59	14	41	59	6	12	359	82	15	48	9	246	189	42	174	22	11	34	190	28	167	60	233	75	176	16	74	171	45	136	141	1	2	10	100	17	53	50	9	104	24	41	133	7	16	3
4404405	170	0	0	21	10	0	0	0	10	0	0	12	0	164	0	4	0	0	0	0	0	0	35	0	37	0	0	19	0	0	0	0	0	0	0	0	0	5	0	59	0	0	16	0	0	0	0	0	0
289734	28	0	0	9	9	0	0	0	0	36	0	0	0	0	92	0	0	70	0	90	7	12	8	44	93	17	0	183	0	212	0	1	56	0	0	0	0	152	16	0	30	1	238	0	0	0	0	0	0
324217	18	0	0	22	2	0	0	8	0	0	1	2	0	41	16	0	0	11	0	4	4	9	0	0	0	0	0	43	0	4	1	16	28	0	0	0	0	0	6	0	0	50	46	0	20	0	0	9	0
4377418	32	0	9	13	11	0	0	19	0	0	57	0	0	0	4	76	0	0	0	6	0	9	0	0	27	50	0	0	2	0	0	0	0	7	0	0	32	0	13	0	8	35	0	0	0	0	0	0	0
4444760	5	0	0	1	5	0	0	0	0	0	14	30	0	0	23	0	0	0	0	0	0	2	0	0	0	0	0	71	0	0	0	0	0	39	35	0	0	0	93	0	0	0	0	0	0	0	37	0	0
823916	593	108	58	129	66	0	67	52	0	767	110	11	70	0	325	268	4989	173	75	25	101	677	78	136	85	159	56	269	20	79	136	28	160	299	0	99	64	102	210	66	117	0	294	3	0	0	2	24	0
9939	16	0	0	7	11	0	0	6	0	0	21	0	0	0	0	28	9	79	0	2	0	17	0	0	14	2	0	8	0	0	0	0	66	0	0	0	0	27	4	70	0	0	16	0	0	0	0	0	0
4432889	17	65	30	44	32	0	30	16	19	63	0	12	0	1	68	50	80	76	0	2	42	184	0	20	0	20	0	86	0	37	0	30	88	47	0	0	0	91	4	21	9	48	19	0	0	0	0	4	0
866280	464	1	0	29	11	34	0	20	0	257	49	0	1	0	104	129	13	57	0	22	0	278	134	20	79	240	68	56	9	1	64	1	13	1834	0	0	0	1	24	21	92	7	74	2	80	0	60	39	0
255732	127	103	47	22	34	45	60	0	0	147	79	0	41	0	145	136	9	192	9	33	0	171	59	269	0	40	49	204	6	133	67	36	368	153	0	85	47	190	53	104	4	0	241	15	53	0	0	0	0
956702	13	0	0	1	0	0	0	0	45	0	0	16	0	0	0	0	0	60	0	0	0	0	0	0	139	0	0	0	0	0	0	0	0	0	0	0	0	0	0	0	0	0	0	0	0	0	17	0	0
4308793	42	0	0	3	17	0	0	0	0	29	63	0	0	0	0	39	25	21	0	0	14	52	0	0	0	101	0	0	1	0	0	0	0	0	0	0	0	0	4	0	53	0	39	0	0	0	0	0	0
4349519	168	0	0	14	13	8	0	1	0	74	141	0	0	0	137	546	23	199	0	10	0	102	0	134	72	66	21	63	7	87	75	41	288	49	0	0	0	121	6	37	0	56	76	0	52	0	0	0	0
4391560	9	0	0	0	0	0	0	3	0	0	0	0	0	0	0	0	0	0	0	0	0	0	0	69	0	0	0	0	0	0	0	0	9	0	0	0	0	0	2	0	44	0	0	0	0	0	0	0	0
4344055	1	0	0	0	0	0	0	0	0	0	41	0	0	0	0	0	0	0	0	0	0	0	0	0	0	0	0	0	0	0	0	0	0	0	0	0	0	0	0	0	0	0	0	0	0	0	0	0	0
145053	15	0	0	1	0	0	0	4	0	0	0	3	0	0	0	0	0	21	0	0	0	0	0	26	0	14	0	58	0	0	0	10	0	0	0	0	0	17	0	28	12	0	37	0	0	0	0	0	5
937813	393	0	0	4	28	15	0	3	0	313	165	0	75	0	41	475	136	75	19	14	44	374	0	28	22	456	68	109	72	42	199	20	0	302	0	35	0	37	138	0	40	27	26	21	64	73	51	0	0
982266	6	0	0	200	83	0	0	0	46	0	0	75	0	334	0	0	0	0	0	2	0	0	0	0	0	0	0	0	0	0	0	0	0	0	0	0	0	0	0	0	0	0	0	0	0	0	0	20	0
4447605	27	0	0	0	0	0	0	0	0	21	0	0	0	0	0	0	0	0	0	0	0	0	0	0	0	1	0	0	1	1	0	0	0	0	0	0	14	0	1	20	0	0	0	0	0	0	0	0	0
4364813	39	0	0	7	22	0	0	7	0	0	2	0	0	0	1	20	0	24	0	11	0	2	0	0	0	0	0	0	33	0	0	0	0	0	0	0	49	0	12	62	0	0	0	0	0	0	0	0	0
4323284	1	1	0	0	28	0	0	2	1	12	5	0	0	1	6	7	4	12	0	11	4	6	0	22	10	0	0	6	10	5	8	1	9	2	0	0	0	7	0	3	3	2	12	0	2	0	2	1	0
4302049	43	5	3	10	11	4	4	2	3	50	24	3	4	2	43	34	4	8	0	3	9	27	6	5	4	49	3	16	2	5	19	4	11	10	0	1	4	4	2	9	19	6	12	1	16	0	0	2	1
197004	42	0	0	53	12	2	0	11	0	0	0	0	0	23	63	6	21	14	1	5	0	1	13	0	55	67	0	133	0	720	0	0	35	0	0	0	0	62	2	0	1	0	213	0	0	0	0	34	0
161677	1	0	47	22	10	0	0	0	0	0	140	1	0	0	0	0	13	26	0	0	0	0	0	7	0	0	0	60	0	13	16	0	16	0	2	0	0	27	0	0	0	1	55	0	0	0	0	0	0
378660	664	114	0	32	43	46	0	11	0	398	372	69	81	0	53	168	85	64	20	2	28	583	0	0	24	760	16	34	102	0	838	57	7	70	0	38	0	2	266	0	79	54	119	8	59	30	0	0	65
787663	14	0	0	7	10	0	0	1	0	40	28	14	0	0	0	1	0	9	0	0	0	0	0	9	33	11	0	1	0	0	13	0	0	0	0	0	0	0	5	0	0	0	0	0	24	0	0	0	0
1054174	31	0	0	0	11	0	0	2	0	0	9	16	0	0	20	3	0	23	0	0	65	0	0	53	27	0	0	119	0	40	0	0	0	0	0	0	0	12	0	8	0	0	26	0	0	0	0	0	0
874190	29	0	0	3	0	0	0	0	0	0	0	0	0	0	0	0	0	1	0	6	0	0	0	22	0	0	0	0	0	0	0	0	0	0	0	0	0	0	0	40	0	0	0	0	0	0	0	0	0
4373910	20	49	0	9	2	20	0	5	0	0	1	0	0	0	0	4	0	7	0	2	0	0	0	154	0	0	0	0	5	0	0	0	20	91	0	0	0	10	0	0	34	0	35	0	0	0	0	0	0
542066	144	0	0	6	8	0	0	0	0	0	35	0	0	15	10	24	4	53	0	0	11	0	0	64	36	0	0	109	7	30	0	16	185	43	0	0	0	22	0	22	0	0	64	0	0	0	0	0	0
242293	44	0	0	3	0	0	0	0	0	0	36	0	0	0	0	0	11	104	0	3	0	100	0	46	53	4	46	17	0	4	0	24	80	0	0	0	0	0	0	17	0	0	95	0	0	0	0	0	0
966903	9	19	0	1	10	0	0	0	0	0	0	0	0	0	0	0	0	13	0	0	13	0	0	0	8	8	0	0	0	37	0	0	30	0	48	0	0	0	4	0	0	0	0	0	0	0	0	17	0
207936	25	0	0	0	0	0	0	0	0	0	0	0	0	0	0	0	40	0	0	0	0	0	0	0	7	0	0	0	0	0	0	0	0	0	0	0	0	0	9	0	0	0	0	0	0	0	0	0	0
368134	38	0	27	6	72	41	1	0	2	57	73	5	6	0	40	31	33	124	1	0	27	35	5	275	78	60	6	51	1	66	21	11	229	17	0	0	1	198	6	38	12	3	70	1	22	7	1	2	0
360432	81	0	0	17	27	0	0	0	0	0	0	0	0	0	88	17	21	82	0	8	0	0	0	201	0	11	0	147	0	18	0	0	3	0	0	0	0	0	0	70	0	0	12	0	0	0	0	0	0
1100972	633	1	310	49	43	37	45	11	10	225	15	121	0	48	284	48	0	367	22	11	93	269	0	266	47	2280	0	242	28	212	116	30	249	46	0	18	24	144	16	261	14	67	338	70	34	75	55	0	0
785522	15	0	0	0	0	0	0	0	0	0	0	0	0	0	0	0	0	29	0	0	0	0	0	19	27	16	0	0	0	0	0	0	95	0	0	0	0	2	0	0	0	0	28	0	0	0	0	0	0
947112	224	67	96	48	85	33	0	9	4	46	4	55	0	28	512	74	28	717	22	10	59	152	144	551	260	158	13	913	23	154	36	48	1017	236	17	0	0	734	39	34	15	5	863	31	48	0	0	17	0
552376	3	0	0	3	0	0	0	0	0	0	0	0	0	0	0	0	0	1	0	0	0	0	0	0	7	0	1	0	0	0	0	0	0	0	0	0	0	1	0	0	0	0	0	0	0	0	0	0	0
4326452	2	0	17	6	2	1	0	0	0	5	3	0	0	0	0	2	0	0	1	2	0	3	2	0	12	15	0	2	2	1	0	0	0	2	0	47	2	0	0	0	6	0	0	1	1	0	0	1	0
715527	8	0	0	0	0	0	0	0	0	0	0	0	0	0	0	0	0	0	0	0	0	0	0	0	0	0	0	0	0	0	30	0	0	0	0	0	0	0	6	0	0	0	17	0	0	0	0	0	0
645742	659	0	0	0	0	0	0	0	0	0	0	0	0	0	17	0	0	0	0	0	12	41	63	12	0	0	0	0	0	0	0	0	0	0	0	0	0	0	8	0	0	0	0	0	5	0	0	0	0
4339214	58	0	15	11	0	0	0	0	0	30	0	0	0	0	0	9	0	0	0	0	0	0	0	0	0	0	0	9	0	0	0	31	0	0	0	0	0	0	52	0	0	0	0	0	0	0	0	0	0
193672	108	0	0	7	3	0	0	6	0	6	18	0	0	0	169	0	0	75	0	18	0	0	0	0	20	23	0	215	0	179	1	0	73	0	0	6	0	167	6	9	32	0	183	167	0	0	0	44	0
749837	43	0	0	0	7	0	0	0	13	21	0	36	0	0	41	18	0	0	0	0	0	1	0	16	0	15	0	0	0	28	0	0	0	0	0	0	0	0	8	0	23	52	0	0	0	0	0	37	0
4404220	67	0	0	7	5	16	0	0	16	72	38	0	0	0	66	13	19	16	0	0	28	155	0	24	3	90	0	0	2	37	38	40	27	0	0	0	0	2	9	19	31	0	27	0	0	0	0	21	0
845178	27	0	6	11	21	26	0	6	38	56	60	2	6	0	131	220	0	135	30	58	14	420	0	0	0	8	29	18	1	59	0	0	15	67	16	0	35	26	60	0	22	0	40	0	31	0	34	0	0
239139	12	0	0	11	5	0	0	0	0	0	81	0	0	0	0	0	0	6	0	0	0	0	0	0	5	0	0	6	0	22	0	0	44	0	0	0	0	21	4	0	0	0	45	0	0	0	0	0	0
1109251	279	0	3	1	8	16	0	2	1	0	1	29	0	1	2	10	36	0	0	1	6	21	1	48	1	6	0	29	3	0	0	0	0	0	2	0	1	2	0	1	0	0	0	1	37	0	0	3	2
747980	9	0	0	6	2	0	0	0	0	15	52	0	0	0	30	32	4	0	0	0	0	2	0	0	0	53	0	0	13	0	0	0	0	0	0	0	22	0	11	0	23	0	0	0	0	0	16	0	0
963239	4	0	0	0	5	0	0	0	0	75	68	0	0	0	27	3	0	121	12	5	0	20	18	26	0	0	45	55	2	0	0	0	52	0	0	0	0	62	3	0	0	0	61	0	0	0	0	0	0
1144747	87	2	1	0	0	0	0	2	0	4	1	2	0	0	24	4	5	2	1	0	0	55	0	0	0	0	0	0	4	1	0	0	0	5	29	2	0	1	3	43	0	0	0	2	0	0	0	0	0
4431355	47	17	0	1	0	54	28	0	0	96	0	0	0	0	310	55	0	1	0	0	48	31	0	45	0	58	0	0	3	3	0	32	0	0	0	0	9	0	1	0	130	0	13	12	0	0	0	0	0
671258	2	0	0	12	2	0	0	0	0	7	0	0	40	0	3	4	0	0	13	0	0	2	0	0	0	15	27	0	0	7	0	0	0	99	0	0	0	0	2	0	0	0	0	0	0	0	0	0	0
4028105	15	0	0	0	0	0	0	0	14	0	1	0	0	0	14	8	0	7	0	0	4	1	0	1	4	0	0	9	0	38	0	0	0	0	59	0	0	0	6	0	19	0	25	0	0	0	0	0	0
1790396	28	0	7	74	22	2	0	17	13	20	45	52	0	123	32	49	6	38	0	0	8	11	0	8	42	3	0	26	5	19	7	0	13	9	176	0	12	22	14	8	10	4	5	0	0	0	3	1	0
4312969	45	7	21	14	9	13	5	4	5	82	15	10	17	3	45	49	4	62	3	4	7	57	10	21	13	56	16	38	5	11	38	4	38	42	0	4	4	39	13	26	13	0	33	3	5	34	2	2	0
1062356	446	0	21	101	53	36	35	3	0	110	201	14	13	205	115	130	45	277	57	12	28	107	112	595	123	60	85	596	38	106	33	21	272	323	1	12	0	168	45	90	1	2	310	3	3	49	8	55	0
13332	2	0	0	0	0	8	0	0	0	0	0	0	0	0	26	8	0	0	0	0	0	0	0	13	0	0	0	0	0	0	23	0	55	0	0	0	0	19	0	0	0	0	2	0	0	0	0	0	0
4321559	105	41	0	5	23	0	0	7	49	194	41	8	0	18	184	99	0	51	0	1	18	142	30	0	7	230	27	39	11	53	103	15	27	6	0	44	20	0	16	0	69	0	81	0	23	0	0	0	8
182289	23	0	92	13	1	0	0	0	0	1	0	0	0	1	83	25	15	0	0	41	0	9	0	24	34	2	0	12	0	83	0	0	32	0	0	12	1	0	2	2	27	0	32	16	0	0	0	0	0
4458619	322	0	0	26	28	5	0	0	0	135	243	0	0	37	84	313	35	72	80	13	14	482	50	82	1	69	66	22	22	43	38	32	249	131	0	0	0	136	43	333	7	0	75	0	154	0	0	27	0
526682	4	0	0	10	17	0	0	5	0	91	0	0	0	0	0	1	0	4	0	1	0	1	0	26	0	57	0	0	2	0	0	0	0	0	0	0	0	0	8	0	0	0	0	0	0	0	0	0	0
245648	7	0	0	9	2	0	0	1	0	88	0	0	0	1	25	60	32	37	0	3	0	19	0	40	0	10	0	88	0	6	0	0	113	663	0	0	0	0	0	0	0	0	35	0	0	0	0	0	0
3544894	2	0	0	3	0	0	30	0	0	1	38	0	0	0	131	0	7	1	0	26	0	0	0	84	0	12	0	93	0	15	0	0	39	20	0	0	0	0	0	104	5	0	58	0	0	0	0	0	0
820575	3	0	0	0	1	0	0	0	0	11	0	0	0	0	0	0	18	7	3	0	0	0	0	0	0	3	0	9	0	12	0	0	8	0	0	0	0	0	0	2	0	0	0	0	0	0	0	0	0
3385021	116	8	27	27	25	16	39	4	4	114	42	9	22	4	76	82	22	73	6	16	17	76	12	29	16	89	23	72	13	28	50	19	76	41	0	6	3	37	31	16	19	6	39	7	17	43	3	3	5
755148	18	0	0	3	0	0	0	0	0	0	40	0	0	0	30	23	9	27	0	0	0	8	0	53	25	0	0	28	2	10	0	0	157	0	0	0	0	18	15	44	0	0	18	0	0	0	0	0	69
128390	104	0	0	93	66	31	0	0	0	83	0	1	0	0	165	30	0	403	25	9	58	37	0	206	71	63	44	335	9	29	32	0	153	26	0	0	0	166	17	101	0	0	370	0	2	0	42	36	0
882028	10	0	0	3	0	0	0	0	0	9	49	0	0	0	0	0	0	38	0	0	41	0	0	0	0	0	10	34	0	33	0	0	11	0	0	0	0	91	0	23	0	27	0	0	0	0	0	0	0
968363	12	0	45	0	10	0	0	4	0	32	37	0	0	0	27	0	0	0	0	4	0	0	0	36	0	0	0	35	0	51	0	0	241	0	0	0	0	82	1	0	19	0	269	0	0	0	0	0	0
268812	1206	14	12	0	0	0	0	8	0	59	19	12	0	0	43	45	4	10	11	0	0	500	0	0	0	0	0	10	51	22	5	0	0	42	0	48	0	34	6	26	0	0	0	17	0	0	6	0	0
4415689	5	0	40	15	2	0	0	0	0	69	0	0	0	0	69	25	9	39	0	1	0	144	0	30	28	55	0	118	0	62	0	0	33	0	0	0	0	34	10	0	72	15	55	0	0	1	0	0	0
4418243	3	0	0	6	0	0	0	0	0	22	0	0	0	0	0	28	0	0	0	0	0	12	0	0	0	10	0	14	0	31	0	20	9	4	0	0	15	0	3	0	0	0	0	0	0	0	0	0	0
4446902	976	45	45	163	106	72	22	33	85	1485	452	30	0	4	494	1130	149	175	36	56	32	841	120	171	207	1109	78	245	92	62	478	156	59	467	0	97	1	25	152	215	204	26	272	66	69	43	0	13	0
4469924	3	0	0	2	5	0	0	0	0	0	0	0	0	0	0	0	0	2	0	0	0	1	0	0	0	0	0	0	0	0	2	0	0	0	0	0	0	7	2	0	0	0	0	0	103	0	0	0	0
4449609	49	62	0	54	16	59	0	0	106	162	140	111	127	66	165	25	50	134	0	33	9	110	0	0	256	8	11	170	0	61	1	0	105	45	0	18	0	35	18	85	0	110	169	0	33	0	0	116	0
12564	27	0	0	3	5	12	0	0	0	0	142	0	0	0	37	23	0	39	0	0	0	26	0	0	0	15	0	11	1	0	11	0	0	0	0	0	0	38	0	0	0	0	11	0	0	0	0	0	0
4467992	2	2	0	1	0	1	1	0	0	8	3	0	0	0	55	1	0	0	0	0	0	5	0	2	1	5	0	1	0	1	0	1	1	1	0	0	3	0	0	1	9	0	0	2	0	0	0	0	0
851938	49	0	0	18	15	17	0	6	0	93	0	0	26	0	0	50	13	0	0	0	0	20	0	1	0	55	0	26	3	0	0	0	0	0	0	0	0	29	5	6	0	10	0	0	0	0	0	0	0
1010113	46	0	0	15	1	0	0	5	11	0	2	50	0	0	142	18	0	18	3	101	165	108	0	138	11	11	0	6	14	117	8	0	141	0	0	0	0	41	16	1	0	28	199	0	0	0	0	0	0
964220	153	33	0	37	2	56	0	3	27	244	19	17	0	0	1054	69	0	11	0	1	0	51	0	1182	0	135	0	224	6	28	4	45	0	16	0	15	0	0	1	87	70	0	0	16	44	0	0	0	0
1076969	63	0	25	146	63	0	0	27	0	0	0	0	0	0	72	0	63	59	0	43	0	0	0	6	1074	226	3	123	60	4	0	46	16	0	0	19	0	0	5	16	0	38	0	0	35	0	0	0	0
255657	12	0	0	7	0	0	0	0	0	0	0	0	0	36	0	0	0	0	0	0	0	0	0	0	0	0	0	0	0	0	0	0	0	0	0	0	0	0	2	0	0	0	0	0	0	0	0	0	0
4449458	375	2	0	29	13	44	9	3	64	43	175	26	80	53	168	59	349	54	73	3	15	99	0	59	13	19	0	54	41	99	33	31	0	0	25	0	25	190	3	83	28	96	17	0	0	0	31	27	0
913149	916	309	168	97	209	45	80	26	0	449	384	95	0	71	625	542	346	1496	46	45	329	493	92	1103	465	724	322	1720	125	565	194	99	1413	207	54	38	0	948	116	522	192	36	925	79	122	1	229	52	0
782953	5	0	0	60	28	0	0	3	0	10	0	22	0	0	18	1	31	9	33	15	1	1	0	68	1	21	27	0	39	21	0	2	1	43	0	0	0	0	11	14	0	18	70	8	35	0	31	1	0
130864	84	0	12	25	100	0	0	14	0	25	128	65	0	0	253	75	185	819	4	2	32	36	0	298	48	23	0	371	97	133	1403	23	359	74	0	36	0	327	12	75	81	83	227	0	0	0	0	71	36
927089	36	0	0	0	0	0	0	0	0	0	0	0	0	0	41	12	0	18	0	0	0	0	0	23	0	0	0	30	0	0	46	0	26	0	0	0	0	27	0	0	0	0	40	0	0	0	0	0	0
181589	13	0	0	8	2	0	0	0	0	16	0	0	53	1	36	8	0	24	0	0	1	14	0	7	0	8	0	63	0	10	5	0	16	71	0	0	0	102	0	0	155	0	35	0	0	0	38	93	0
4306356	2	0	0	2	2	0	0	0	0	0	0	0	0	0	0	13	0	16	0	1	0	0	0	0	0	249	0	8	1	0	31	0	0	0	0	0	0	0	10	0	0	0	28	0	0	0	0	1	0
4334479	93	77	2	4	6	0	0	0	0	68	35	12	1	36	0	7	0	0	0	0	21	13	0	0	0	80	0	0	0	0	14	0	0	0	0	0	0	17	2	0	30	0	0	0	0	0	0	0	0
4313650	5	6	0	6	4	0	0	6	8	27	6	8	0	18	9	0	0	11	0	7	1	4	1	7	0	0	1	5	0	1	3	0	8	0	0	0	0	10	0	10	8	0	2	0	0	0	1	1	0
1049188	3	0	17	0	0	0	0	0	0	0	0	0	0	0	0	5	0	0	2	0	0	0	0	0	0	0	0	0	2	0	0	0	1	44	0	0	0	0	0	0	0	0	0	0	0	0	0	0	0
369668	15	0	0	0	8	0	6	0	0	30	100	0	0	27	15	11	19	109	0	0	0	24	0	87	92	4	86	102	2	0	0	0	137	0	0	0	0	136	0	0	0	0	16	0	0	0	22	0	0
4128270	1925	22	30	117	23	16	0	2	0	73	188	0	17	0	82	40	39	33	0	18	0	125	0	145	39	155	24	443	8	22	16	22	51	92	2	0	9	43	66	22	17	90	43	45	77	0	39	27	28
3866487	37	0	12	11	6	0	0	2	0	0	0	0	0	0	0	0	0	0	0	2	0	0	0	0	0	0	0	0	0	0	0	0	0	0	10	0	0	40	2	0	0	0	0	0	0	0	0	0	0
4317477	17	9	0	1	2	0	0	0	0	50	3	0	0	0	0	0	0	0	0	0	0	18	0	0	0	9	0	0	0	4	3	0	7	0	0	17	15	0	3	0	0	0	14	0	0	0	0	0	0
4363219	11	0	0	3	0	0	0	4	0	42	0	2	0	0	1	0	0	6	0	0	0	0	0	35	32	0	0	12	0	0	0	0	11	0	0	0	0	0	0	0	0	0	0	0	0	0	0	15	0
1146291	17	0	0	10	26	0	0	2	0	22	46	0	0	38	32	15	11	138	0	8	27	21	0	47	50	9	0	56	0	39	0	30	52	38	0	0	0	17	8	25	0	0	168	0	0	42	0	0	0
406064	65	0	0	0	0	0	0	0	0	0	0	0	0	0	64	11	0	51	0	0	0	0	38	0	13	0	2	53	0	0	0	0	16	0	0	0	0	27	0	0	0	0	1	0	0	0	0	0	0
1007750	2	0	0	1	4	0	0	0	0	0	0	0	0	0	0	0	0	21	0	0	0	0	0	0	0	0	0	27	3	0	0	19	12	0	0	0	0	0	3	0	0	0	15	0	0	0	0	54	0
161687	15	0	0	0	4	4	0	0	0	17	0	0	0	0	15	0	0	0	0	0	0	5	0	0	41	0	0	25	2	0	0	0	35	0	0	0	0	0	0	0	45	0	7	0	0	0	0	0	0
1046488	22	0	0	0	0	0	0	0	0	0	0	0	0	0	0	0	0	0	0	0	0	0	0	0	0	0	0	0	0	0	0	0	0	0	0	0	0	0	0	0	0	0	0	0	0	0	0	0	0
256173	108	114	0	135	80	13	0	29	24	132	49	102	0	133	110	30	0	347	9	71	107	16	0	672	137	32	0	165	2	105	9	31	286	33	0	0	0	23	12	125	34	20	83	0	33	12	28	59	0
4400016	5	0	0	7	4	0	0	0	0	0	0	0	0	15	0	0	0	2	0	0	0	5	0	4	0	0	0	3	0	0	0	0	51	0	0	5	0	0	0	0	0	0	15	0	0	0	0	0	0
3678349	7	0	0	2	2	0	0	0	0	16	0	0	0	0	5	164	1	0	33	0	0	0	0	0	0	29	2	0	0	0	0	0	0	2	0	0	46	0	5	34	1	0	6	0	0	0	0	1	0
1136950	101	0	0	0	5	0	0	0	0	7	0	23	0	0	36	12	16	24	43	3	0	0	0	49	37	16	0	118	0	41	0	0	10	0	0	0	0	0	4	0	44	56	0	0	0	0	0	0	0
914364	2	0	0	3	2	0	0	11	0	0	42	22	0	0	0	4	0	0	0	0	0	0	0	6	45	0	0	12	0	0	0	0	27	0	0	0	0	54	0	0	0	53	9	0	0	0	46	0	0
4422405	855	134	64	304	245	222	61	32	65	754	311	12	181	551	1009	359	2174	1093	53	42	98	785	76	169	189	410	296	492	39	469	446	174	1102	146	15	85	0	621	111	317	276	52	557	75	42	1	0	15	23
1033413	16	0	0	4	5	0	0	0	0	0	44	85	0	0	107	11	0	42	0	8	0	1	0	51	0	21	0	0	16	0	4	0	19	0	0	0	0	0	8	35	1	0	0	0	1	0	0	0	0
368490	21	0	0	0	0	35	0	0	0	0	0	0	0	0	0	0	0	13	0	7	0	0	0	62	0	0	0	20	0	30	0	0	26	0	0	0	0	87	0	54	0	0	0	0	0	0	0	0	0
271159	313	95	124	152	56	75	0	38	0	824	106	43	0	0	436	196	137	83	32	16	98	439	0	235	26	1007	26	137	38	113	84	0	50	117	0	125	341	30	92	111	405	1	120	162	30	0	0	0	0
4386920	753	0	0	31	35	0	0	9	0	262	4	18	59	84	119	87	0	54	38	14	0	1059	10	1	23	78	0	21	5	20	60	28	230	53	0	32	39	54	16	20	0	12	33	20	30	0	0	0	0
4345285	10261	1164	3663	941	914	1420	826	177	462	13083	2767	851	1561	300	8102	7164	1536	5870	935	647	1234	6293	1072	4035	2270	8852	2743	7805	697	2444	5255	1353	6657	4846	59	252	207	3747	1445	2253	2158	453	4339	808	1487	4751	306	344	168
2896104	27	0	0	9	6	5	0	0	0	38	0	0	0	0	0	0	0	17	0	0	13	0	0	94	37	3	0	7	0	36	0	0	44	0	0	0	0	24	0	0	0	0	8	0	0	16	11	0	0
446403	28	2	0	1	2	2	0	1	0	13	13	2	2	0	3	6	2	2	0	0	2	19	0	0	1	21	0	0	2	0	30	4	0	1	0	0	0	0	7	0	3	3	3	0	0	1	0	0	2
4385326	1	0	0	0	0	0	0	0	0	0	0	0	0	0	89	0	0	0	0	0	0	0	0	27	1	0	0	0	0	54	0	0	0	0	1	0	0	0	0	0	1	0	5	0	0	0	0	0	0
4319899	30	0	0	2	0	0	0	3	0	26	95	0	0	0	64	158	0	0	0	0	1	0	64	0	0	42	0	0	1	12	52	6	0	58	0	0	0	0	0	25	55	0	22	0	0	0	0	0	0
1132137	78	0	0	0	0	0	0	0	0	0	0	0	0	0	0	0	0	0	0	0	0	0	0	0	0	0	0	0	0	0	0	0	0	0	0	0	0	0	0	0	0	0	0	0	0	0	0	0	0
678813	30	0	13	0	3	0	0	0	0	219	0	6	0	0	3	5	0	2	0	0	0	78	0	21	7	69	0	0	0	0	77	0	14	0	18	0	0	0	6	28	27	0	4	0	0	0	0	0	0
2038560	43	26	0	4	16	0	0	0	0	0	0	0	0	0	33	34	0	76	0	0	41	0	0	146	0	0	0	120	0	0	0	0	0	0	0	0	0	37	0	67	0	0	56	0	0	0	0	32	0
1123414	160	10	0	55	24	0	37	3	0	13	0	0	72	0	108	11	3	148	0	7	0	20	0	31	17	17	0	31	7	101	21	21	44	48	0	0	0	29	0	134	0	42	25	0	40	40	0	40	2
886735	102	0	142	8	5	51	41	0	25	156	112	2	1	0	2	110	15	41	0	9	0	70	0	106	2	196	0	30	21	33	152	30	89	58	0	19	0	0	55	84	117	0	0	0	52	64	1	12	0
875735	18	0	0	2	8	0	0	0	0	31	18	0	0	0	63	0	36	3	0	0	0	38	21	13	0	67	20	7	18	0	0	0	0	0	0	0	0	0	27	0	5	0	0	22	0	0	0	0	0
262857	28	0	0	2	2	19	0	2	9	8	0	0	0	0	24	22	33	75	0	13	21	53	0	37	66	39	0	50	0	27	1	0	36	0	0	0	0	9	4	35	0	31	17	0	23	0	0	71	0
888357	28	0	0	3	0	0	0	0	0	0	0	0	0	0	0	18	0	21	0	6	0	0	0	15	0	5	0	18	2	18	0	3	2	0	0	0	0	7	2	0	1	17	0	0	0	0	25	0	0
159711	539	50	0	64	22	0	76	2	0	8	48	42	0	100	283	455	32	76	0	15	120	77	0	59	138	15	0	111	8	192	296	0	49	45	0	18	24	33	22	0	32	0	86	0	0	46	0	39	0
83055	13	0	0	13	7	0	0	0	24	0	0	0	0	39	0	0	0	22	0	0	0	0	0	0	0	0	0	0	0	0	0	0	0	0	0	0	0	0	0	0	34	0	0	0	0	0	36	31	0
4480775	8	0	16	0	0	0	15	0	0	51	0	0	0	0	95	20	0	0	0	0	0	4	0	5	0	24	1	13	0	0	0	0	0	12	0	89	62	0	0	0	26	0	32	0	0	0	0	0	0
31235	19	0	0	0	11	0	0	0	0	6	0	0	0	0	0	12	0	0	9	0	0	21	0	0	17	0	0	0	0	0	0	0	0	0	0	0	48	0	0	0	0	0	0	0	0	0	0	0	0
774561	73	0	0	53	32	0	0	6	25	34	128	21	0	0	0	12	0	262	0	31	35	23	0	36	65	0	0	109	0	83	0	79	102	0	0	0	0	136	0	24	47	59	19	0	44	0	0	27	0
888891	4	0	0	7	0	0	0	0	0	9	0	0	0	0	0	0	0	20	0	4	0	0	0	0	10	0	0	5	0	0	0	0	0	0	0	0	0	0	0	2	0	0	13	0	0	0	0	0	0
907241	63	66	0	5	4	0	0	0	0	0	57	0	0	0	108	20	0	350	10	0	0	0	18	64	3	2	0	31	8	19	0	13	61	0	0	0	0	23	3	15	0	0	2	0	0	0	0	0	0
4327286	109	0	1	16	13	48	0	11	10	133	112	21	46	105	36	89	47	575	1	8	0	106	0	544	70	172	121	485	24	64	101	59	347	16	0	13	0	252	56	159	2	7	265	0	0	0	61	0	23
4447394	123	14	11	11	16	10	0	42	0	95	56	1	15	16	33	28	6	3	12	22	9	88	4	0	12	112	4	1	4	39	34	11	7	37	0	0	0	16	31	15	44	0	4	8	4	0	0	0	0
4423790	7	0	0	0	3	0	0	0	0	12	25	0	0	0	0	51	0	7	0	4	0	0	0	0	0	54	38	8	0	0	17	0	0	140	0	0	0	0	0	0	0	0	0	0	0	0	0	0	0
4419276	5	0	0	5	0	5	0	2	5	11	24	0	94	3	8	16	0	26	5	7	0	19	0	3	0	1	2	18	0	2	0	0	0	6	0	0	0	2	6	0	2	0	9	0	5	1	4	0	0
4469960	22	0	0	7	6	0	0	0	0	0	0	0	0	0	0	0	0	17	0	0	0	0	0	0	13	11	25	0	0	1	0	0	0	0	0	0	0	0	0	0	0	0	0	0	0	0	0	10	0
4378239	8	0	0	5	0	0	0	0	0	0	0	0	0	0	0	0	0	2	0	0	0	0	0	0	12	0	0	0	0	0	0	0	0	0	0	0	0	0	1	43	0	0	0	0	0	0	0	0	0
4323076	474	0	0	95	69	41	19	0	12	78	0	0	0	39	52	17	1	15	0	9	0	28	32	12	30	18	0	113	0	0	1	0	17	62	19	0	119	27	4	39	47	0	27	0	0	0	0	0	0
4405869	166	40	116	6	19	0	0	0	0	95	77	0	0	0	0	58	0	1	0	0	0	70	0	0	0	243	87	0	1	0	3	0	0	30	37	40	13	0	8	0	53	0	0	0	0	0	0	0	0
4465561	208	0	72	47	31	0	18	9	0	493	19	46	0	0	245	97	36	18	0	27	54	43	0	46	126	318	132	5	41	79	121	0	12	9	0	0	0	1	4	105	49	0	18	0	0	0	0	12	0
4425669	19	0	0	0	19	0	0	0	0	0	0	0	0	0	44	0	0	10	0	0	0	0	0	0	0	0	0	0	0	217	0	0	31	0	0	0	0	0	0	0	0	0	0	0	0	0	0	0	0
929312	52	0	0	4	0	18	0	4	0	0	0	0	0	0	8	1	50	3	7	5	0	31	10	36	3	13	0	15	0	74	0	0	55	3	0	0	0	65	36	0	0	26	55	0	0	0	0	0	0
4352494	18	0	0	0	0	0	0	0	0	3	11	0	0	0	0	9	0	8	0	3	0	4	0	0	0	18	30	0	0	0	0	0	0	6	0	0	195	0	8	0	0	0	0	0	0	0	0	0	0
668514	148	2	4	4	11	23	0	2	3	16	82	28	2	4	89	82	12	4	291	7	8	24	3	133	6	417	42	16	4	22	3	0	4	27	0	86	0	25	180	34	2	2	12	4	3	3	39	6	0
428705	2	0	0	1	7	0	0	1	0	3	1	0	6	0	7	0	0	14	0	1	2	1	0	7	2	2	1	15	1	9	2	0	4	5	0	0	0	8	0	0	14	0	13	0	0	0	5	14	0
825808	1	0	1	8	4	0	0	0	0	1	0	0	0	0	0	6	0	50	0	5	19	1	0	1	37	1	0	117	2	15	0	0	65	0	0	0	0	78	2	0	0	0	13	0	0	0	0	0	0
851726	46	0	47	0	6	0	0	92	0	0	0	0	0	0	65	30	0	135	0	0	12	0	0	71	0	49	0	22	0	45	0	0	0	0	0	0	0	37	3	0	31	43	0	0	0	0	0	0	0
3841245	60	0	0	7	13	0	2	0	0	0	0	0	0	0	0	20	0	10	15	0	0	2	0	39	0	27	0	11	21	0	0	20	0	0	0	0	0	0	2	0	32	0	18	0	0	1	0	0	0
73471	99	0	15	0	13	0	0	2	0	80	8	0	0	0	4	4	0	1	25	3	53	1	0	0	0	83	0	0	0	0	22	0	0	0	0	0	9	0	12	0	29	0	0	0	33	0	0	0	23
151894	15	0	0	0	0	0	0	0	0	0	0	0	0	0	0	0	0	0	0	0	0	0	0	29	0	0	0	0	0	0	0	54	0	4	0	0	0	0	3	0	0	0	0	0	0	0	0	0	0
344057	32	0	0	0	0	0	0	0	0	0	0	0	0	0	0	0	308	19	0	0	0	0	0	0	0	2	0	0	3	0	0	0	0	45	0	0	0	3	0	0	0	0	0	0	0	0	0	0	0
188047	6	0	1	4	6	0	0	3	12	1	0	1	0	0	11	0	0	23	0	0	0	1	0	56	14	0	0	41	0	118	0	6	1	1	0	0	0	46	3	45	0	0	63	0	0	0	0	1	0
408492	118	0	0	6	12	6	0	0	0	30	61	0	0	0	102	2	0	114	0	4	0	35	0	137	53	0	0	106	7	33	32	0	105	51	0	0	0	113	21	65	53	0	522	0	0	0	0	0	0
211507	1	33	0	10	1	10	0	2	0	0	19	7	0	2	0	4	0	27	0	3	7	4	0	0	5	3	0	11	0	6	31	1	92	0	0	0	0	7	0	28	0	9	21	0	0	7	12	3	0
4388775	176	13	36	56	24	28	2	15	10	241	46	5	27	0	0	85	15	17	9	35	1	135	17	0	96	702	18	51	19	14	23	0	0	31	0	22	55	0	33	0	287	10	0	42	36	0	12	3	0
4353757	2	0	26	0	0	20	0	0	0	11	0	0	0	0	22	0	0	0	0	0	0	0	0	0	1	105	0	23	5	0	0	0	0	33	0	0	0	0	3	17	16	0	0	0	39	0	0	0	0
92721	15	0	0	6	0	21	0	4	0	5	0	0	0	22	9	17	0	10	0	0	0	2	0	0	0	19	0	0	0	0	0	0	9	20	0	78	105	22	4	0	31	0	2	0	0	0	0	0	0
87506	6	0	0	1	0	0	0	0	0	0	0	0	0	0	0	26	0	0	0	0	0	6	0	7	0	15	0	0	1	0	0	0	0	0	0	21	0	0	4	0	0	0	0	0	0	0	0	0	0
882616	54	0	0	60	0	0	0	4	25	5	0	0	45	13	34	0	0	130	0	0	23	0	0	40	32	0	0	99	0	8	0	39	70	0	0	0	0	0	0	0	0	0	18	0	10	0	0	0	0
4338603	24	0	0	0	0	0	0	0	0	0	0	0	0	0	0	0	0	24	0	3	0	0	0	0	15	2	0	0	0	0	0	0	65	0	0	0	0	20	0	34	0	0	0	0	32	0	0	0	0
4341734	54	0	0	13	11	0	0	3	23	0	51	0	64	0	35	14	0	76	0	9	0	0	0	4	34	0	0	84	0	40	0	0	140	0	0	0	21	162	4	0	16	19	82	0	0	0	0	0	0
1121955	16	11	0	0	5	79	0	4	0	107	0	78	0	0	161	76	22	8	0	5	3	227	88	65	0	53	0	0	0	30	54	31	52	92	0	125	0	349	4	37	0	21	17	0	40	0	0	0	0
654307	80	0	0	2	0	0	0	28	1	4	0	0	0	0	21	8	17	33	0	6	0	31	0	172	11	1	0	67	16	73	0	0	136	66	0	0	0	73	41	25	0	16	10	0	1	0	0	0	0
2750874	53	0	0	3	14	0	0	0	0	0	0	0	0	0	0	0	0	0	0	4	0	0	0	0	0	0	0	0	0	0	0	0	11	0	0	0	0	0	0	0	0	0	19	0	0	0	0	0	0
808245	5	0	0	0	0	0	0	3	0	3	2	0	0	0	0	0	0	16	0	0	0	0	0	0	6	33	0	0	0	0	0	0	0	97	0	0	0	0	2	0	0	0	0	0	0	0	0	16	0
617340	18	0	0	4	1	27	0	0	0	0	19	0	0	17	0	0	0	16	0	9	0	0	0	0	30	10	0	0	0	0	0	17	0	0	32	0	0	0	2	25	4	31	0	0	0	0	125	0	0
4454257	71	0	0	14	4	0	0	0	0	24	54	0	0	0	0	0	0	19	0	0	0	0	0	0	0	0	0	15	0	15	46	0	5	0	0	0	0	0	0	7	0	0	32	0	1	0	0	0	0
185763	9	0	0	9	35	0	0	0	0	0	1	0	0	0	60	0	0	35	0	0	0	0	21	13	33	28	0	63	1	260	0	0	6	0	0	0	1	29	0	0	0	0	72	0	0	0	0	17	0
1002005	31	0	0	0	5	0	0	0	0	4	0	1	0	0	0	0	0	5	0	0	0	0	0	0	0	0	0	48	0	0	0	0	0	0	0	0	0	0	0	0	0	0	0	0	0	0	0	0	0
504674	55	0	0	8	5	0	0	0	0	34	30	0	0	0	0	287	4	8	0	1	0	27	59	47	0	14	0	79	6	10	36	0	6	1	0	0	0	0	4	0	0	0	18	0	1	0	0	0	0
967782	7	0	0	0	0	0	0	0	0	0	0	0	0	0	0	0	0	12	0	0	0	0	0	0	2	0	0	0	0	0	0	0	0	0	0	0	0	12	0	100	0	0	0	0	0	0	0	0	0
299516	97	32	0	2	2	13	0	0	0	20	0	0	8	0	36	18	0	139	0	0	17	20	0	12	9	158	0	24	0	0	87	3	28	19	0	0	0	0	5	0	0	24	0	0	0	0	0	0	0
1898675	7	0	0	0	0	0	0	3	0	0	0	0	0	0	0	0	0	0	0	3	0	0	0	0	0	0	0	0	0	1	0	0	0	0	0	0	0	0	0	0	0	0	11	0	0	0	0	45	0
64384	22	0	53	3	5	0	0	1	0	15	4	22	0	0	202	0	0	67	0	0	0	0	0	0	11	32	0	66	0	75	0	0	83	36	0	0	0	50	0	132	0	0	4	0	0	0	77	48	0
4327501	20	10	0	6	12	28	0	0	0	59	0	0	0	0	37	2	0	0	0	0	0	13	0	40	0	4	0	0	5	47	0	0	62	0	0	0	0	24	3	0	0	3	0	0	0	0	0	0	0
99774	5	0	0	0	0	0	0	0	0	0	0	0	0	0	0	0	0	1	0	0	0	0	0	0	0	0	0	0	0	0	0	0	0	0	0	0	18	0	0	0	0	0	0	0	0	0	0	0	0
651004	8	0	0	2	0	0	0	2	0	0	0	0	0	0	0	0	0	23	0	6	14	0	0	0	1	1	0	5	0	1	0	0	0	3	0	0	0	0	1	0	0	0	2	0	0	0	0	0	0
573338	54	0	0	1	2	11	0	0	0	23	0	0	0	0	0	11	17	27	0	3	0	147	0	103	37	62	0	9	0	0	0	0	60	75	0	0	0	13	0	87	35	0	0	0	0	0	0	0	62
4351304	49	0	0	0	0	0	0	0	0	25	0	0	0	0	0	3	0	0	0	0	0	0	0	3	0	11	0	0	0	0	0	0	0	0	0	0	0	0	3	0	0	0	0	0	0	0	42	0	0
4427114	27	0	0	1	4	0	0	0	0	19	40	0	3	2	2	0	7	69	1	4	46	1	0	5	23	2	0	28	7	0	5	0	122	1	0	3	0	11	0	0	0	0	35	1	3	0	0	4	11
979259	8	0	0	0	0	0	0	0	0	11	0	0	0	0	0	4	0	0	0	0	0	29	0	0	1	2	49	50	2	0	0	0	0	0	0	0	0	0	3	0	2	0	0	0	0	0	0	0	0
179400	2	0	1	1	4	0	31	0	1	2	2	0	0	1	93	6	0	9	0	0	0	15	0	0	43	0	0	40	5	141	0	0	17	0	0	0	0	2	7	5	1	1	70	0	0	0	0	0	0
254888	19	0	0	1	0	0	0	0	0	0	0	0	0	0	9	0	0	1	0	0	0	0	32	13	20	20	31	0	0	11	0	0	0	0	9	5	3	37	0	0	0	0	11	1	28	0	1	0	0
873972	3	0	0	2	3	0	0	0	0	0	0	0	0	2	0	1	0	1	0	1	0	1	0	0	0	0	0	1	0	0	1	0	0	0	2	0	1	0	0	0	0	29	0	0	0	0	0	0	0
4446058	10	1	2	1	3	2	2	1	0	28	2	2	9	0	13	24	2	13	2	6	6	3	1	28	9	13	5	26	3	2	16	1	8	18	0	1	0	6	6	5	7	0	3	5	3	12	0	3	10
4430843	35	0	0	0	0	0	0	1	0	0	28	0	0	0	29	4	0	100	0	0	0	0	0	0	17	22	0	104	0	44	0	0	5	0	0	0	0	0	3	0	0	0	0	0	0	0	0	0	0
753638	34	0	0	7	4	35	0	28	0	0	0	0	0	0	186	25	0	7	0	28	0	14	0	103	6	0	0	22	2	54	80	16	0	0	0	0	0	31	0	0	0	0	0	19	30	0	0	0	0
540592	17	0	0	0	0	0	0	0	0	0	0	0	0	0	0	0	0	0	0	2	0	0	0	0	0	0	0	0	0	0	0	0	0	0	0	0	0	0	0	71	0	0	0	0	0	0	0	0	0
4387092	151	25	0	7	3	0	0	0	0	133	13	101	0	0	78	39	46	14	0	1	82	214	12	9	49	54	0	17	1	0	42	0	0	22	0	0	0	0	5	0	182	0	0	0	79	0	0	0	0
4358566	32	0	0	0	0	0	0	0	0	0	0	0	0	0	0	0	0	0	0	0	0	4	0	0	0	9	0	0	0	0	0	0	0	0	15	0	0	0	0	0	0	0	0	0	0	0	0	0	0
4325519	61	0	0	54	32	28	0	131	0	0	17	80	0	44	358	22	1	273	0	28	38	7	0	207	166	36	35	228	0	65	66	58	254	11	59	0	0	150	7	57	0	51	223	0	44	0	29	27	3
1106060	9	0	0	0	0	0	0	0	0	0	34	0	0	0	0	0	0	0	0	0	0	0	0	0	0	0	0	0	0	0	0	0	0	0	0	0	0	0	0	0	0	0	0	0	0	0	0	0	0
575408	97	0	0	0	0	0	0	0	0	0	0	0	0	0	0	0	0	0	0	0	0	0	0	0	0	0	0	0	0	0	0	0	0	0	0	0	0	0	0	0	0	0	0	0	0	0	0	0	0
4337755	62	1	4	17	10	3	1	3	11	98	26	2	0	1	33	86	8	13	1	3	0	56	9	15	12	68	6	18	7	5	19	9	6	27	0	2	0	0	14	12	11	1	14	3	5	8	0	1	0
2654263	3	0	0	1	0	4	0	1	0	1	4	0	0	0	2	0	0	1	0	0	0	0	0	0	2	0	0	0	1	0	1	0	15	0	0	0	1	0	2	54	0	0	0	0	0	0	0	0	0
650615	27	0	0	0	0	0	0	0	0	0	0	0	0	0	61	0	0	20	0	0	8	18	0	73	0	10	1	14	2	77	28	8	722	1	0	0	0	0	0	0	0	0	3	0	0	0	0	0	0
191359	3	0	0	3	8	0	0	0	0	7	0	0	0	0	3	0	0	12	0	8	0	0	0	21	8	13	0	5	0	24	0	0	0	0	0	0	0	10	1	20	0	0	41	0	0	0	22	0	0
4466618	18	3	0	5	4	0	3	0	0	0	0	0	6	0	10	0	0	10	0	0	0	2	0	2	3	4	0	1	0	9	2	0	1	4	0	0	0	4	0	19	0	3	3	0	2	5	0	0	0
405109	296	0	1	0	16	0	0	0	0	3	1	0	0	0	5	10	1	5	1	0	0	1	0	3	2	1	1	16	2	3	0	0	2	3	0	0	0	1	0	2	9	0	0	0	1	166	0	0	0
495067	2543	253	5230	77	63	232	97	8	88	996	783	1	29	324	86	981	402	127	565	147	64	705	19	58	29	2016	116	72	151	35	348	273	57	834	0	76	6	38	420	0	379	36	37	95	155	100	24	115	3
235695	6	0	0	2	1	0	0	4	0	0	0	0	0	0	0	0	0	0	0	0	0	0	0	6	0	17	0	0	0	1	0	0	0	0	0	0	0	0	0	0	1	0	27	0	0	0	0	3	0
1079708	31	5	0	4	1	3	1	1	1	61	15	3	4	1	32	50	3	12	2	0	7	43	0	1	3	44	1	3	2	1	10	2	37	5	0	2	17	9	0	2	5	0	5	1	11	1	2	0	0
4468125	69	0	0	0	5	0	0	0	0	0	0	0	18	0	2	10	9	0	0	0	0	0	0	51	0	20	0	20	26	0	0	0	34	0	0	0	0	21	136	0	0	0	15	0	0	1	0	0	0
557799	75	0	0	0	16	0	0	2	0	10	0	0	15	0	0	4	0	58	0	8	0	13	0	55	11	17	0	0	19	0	1	0	8	1	0	0	0	0	12	11	0	0	0	0	0	0	0	0	2
4405609	57	0	0	0	0	0	0	0	0	0	0	0	0	0	0	0	0	0	0	0	0	0	0	0	0	0	0	0	0	0	0	0	0	104	0	0	0	0	0	0	0	0	0	0	0	0	0	0	0
106985	395	0	0	11	12	0	0	6	0	13	0	3	88	0	36	24	0	9	0	0	0	0	0	12	6	45	0	140	1	0	12	0	2	0	3	0	0	0	6	0	0	0	14	11	0	0	11	0	0
89039	1	0	0	0	0	0	93	0	0	0	0	0	0	0	0	6	0	0	0	1	0	6	0	0	2	0	0	0	0	9	0	0	0	0	0	0	0	0	0	0	0	0	0	0	0	0	0	0	0
185575	57	1	190	7	10	0	0	5	0	37	0	0	0	0	82	15	0	25	0	6	0	15	0	0	1	4	0	8	2	181	0	0	64	0	0	0	0	0	0	0	0	0	8	23	0	0	0	0	0
1000547	40	5	2	5	9	7	1	2	0	29	23	1	3	2	21	13	2	7	0	2	5	9	3	1	2	20	1	1	6	1	8	16	8	5	0	0	5	2	13	3	16	1	5	3	5	0	3	0	0
147702	12	0	0	0	0	0	0	0	0	0	0	0	0	0	17	1	0	0	0	0	0	0	0	27	0	0	0	0	0	124	1	0	0	0	0	0	0	0	0	0	0	0	0	0	0	0	0	0	0
2797395	208	48	0	7	5	0	0	0	0	11	0	0	4	0	28	0	0	68	0	0	0	5	0	77	16	10	0	201	0	72	69	0	9	34	0	0	0	0	18	32	18	0	0	0	0	0	39	7	4
61836	1	0	0	0	0	0	0	0	0	1	43	0	0	0	1	0	0	0	0	0	0	0	0	0	1	17	0	0	0	1	0	0	0	0	0	0	0	25	0	0	0	0	0	0	0	0	0	0	0
561537	3	0	0	0	0	0	0	0	0	0	2	0	0	0	0	0	0	0	0	0	0	0	0	0	0	2	0	0	0	0	0	0	0	0	0	0	27	0	1	0	0	0	0	0	0	0	0	0	0
14535	20	0	0	0	0	0	0	0	0	0	0	0	0	0	0	0	0	11	0	0	0	0	0	0	0	0	0	0	0	0	0	0	0	0	0	0	0	28	0	0	0	0	0	0	0	0	0	0	0
365056	1	0	0	0	6	0	0	0	0	0	1	0	0	0	2	0	0	33	0	0	5	0	0	79	1	2	0	1	0	16	2	0	17	53	0	0	0	26	0	4	0	0	32	0	0	0	0	0	0
2096960	138	0	0	0	0	0	0	0	0	0	0	0	0	0	0	5	0	0	0	0	0	0	0	3	1	0	0	68	0	0	0	0	0	0	0	0	0	0	0	0	0	0	0	0	0	0	0	0	0
30062	217	24	0	0	3	0	0	7	0	71	27	0	0	0	33	128	128	163	15	1	0	86	0	185	56	26	0	23	12	1	39	37	100	30	0	8	0	86	47	0	2	54	54	0	0	0	0	0	0
4476892	52	0	0	0	0	0	0	0	0	0	0	0	0	77	0	0	0	0	0	0	0	0	0	0	0	0	0	0	0	0	0	0	0	0	0	0	0	0	0	0	0	0	0	0	0	0	0	0	0
4400372	25	0	0	0	0	0	0	0	12	0	0	0	0	0	0	6	0	10	0	0	0	0	0	0	0	0	0	10	0	17	0	0	0	0	0	0	0	5	0	0	0	0	0	0	0	0	0	0	0
359872	45	0	0	4	17	1	0	0	0	0	0	0	0	0	0	0	0	0	0	34	0	0	0	0	0	0	0	0	0	0	0	0	1	0	0	0	0	0	0	0	0	0	0	0	0	0	0	0	0
339494	22	0	0	0	0	0	0	0	0	0	0	0	0	0	104	0	0	0	0	0	0	0	0	0	0	0	0	43	0	0	0	0	0	0	0	0	0	0	0	0	0	0	0	0	0	0	0	0	0
4354703	27	0	0	0	0	0	0	0	57	0	59	0	0	0	22	0	27	0	0	0	0	24	34	36	0	68	8	0	0	0	35	0	0	35	0	16	32	39	0	0	0	0	0	0	0	0	0	0	0
557974	437	398	490	78	43	286	499	47	316	226	886	147	384	679	743	162	147	197	459	62	305	316	465	437	357	296	327	269	65	221	584	465	313	805	503	329	385	337	46	840	339	479	466	471	546	435	491	503	925
1100471	14	0	0	2	4	0	0	0	0	0	0	0	0	0	0	6	30	67	0	0	0	21	0	56	6	0	0	67	6	49	3	0	156	175	0	0	0	61	0	2	0	0	0	18	0	0	0	0	0
714461	54	0	0	1	0	0	0	0	0	48	11	0	0	0	68	19	0	0	0	5	0	20	0	37	0	37	0	42	0	29	0	0	0	3	0	64	0	0	0	58	0	0	0	0	0	0	0	0	0
4396235	295	3	0	80	26	98	0	158	46	377	20	16	63	0	520	198	25	93	0	5	29	243	0	22	193	217	1	83	9	23	49	20	11	112	0	0	0	2	36	1	329	41	54	0	34	0	0	0	0
1076316	26	0	0	6	5	2	0	0	0	27	9	1	3	0	22	8	6	19	0	2	4	1	3	8	13	9	4	34	6	12	20	1	10	8	0	0	1	5	3	5	7	2	10	0	5	15	1	2	0
811257	5	0	0	0	0	0	0	7	0	0	0	0	0	0	36	0	0	0	0	0	0	20	0	0	0	0	0	0	0	0	0	0	0	0	0	0	0	0	0	0	0	0	0	0	0	0	0	0	0
4423600	1	0	0	4	0	0	0	0	0	0	0	0	0	0	38	0	0	71	0	0	30	42	0	32	6	0	0	31	0	17	0	0	0	0	0	0	0	1	0	52	0	0	0	0	0	0	0	0	0
403701	8	1	33	4	0	0	55	0	0	61	1	0	0	1	0	43	0	35	0	19	0	14	0	0	0	63	0	0	0	174	0	0	28	5	0	0	0	20	4	0	26	0	109	0	1	0	0	0	0
3801267	51	2	0	20	9	0	0	4	3	94	0	2	0	0	4	47	2	6	0	7	21	58	8	1	19	80	2	1	17	0	2	4	14	0	0	2	1	0	2	5	48	0	8	0	40	0	0	0	0
357342	21	0	0	8	2	0	0	13	0	9	0	0	0	0	29	2	0	48	0	0	0	12	0	38	3	0	0	9	0	9	24	0	58	0	0	0	0	3	2	0	0	28	27	0	0	0	12	12	0
1012948	4081	275	386	327	507	484	697	127	128	1834	867	291	553	136	1839	2494	588	3661	206	189	206	1625	504	2782	602	2624	586	3884	242	895	819	313	3414	696	18	93	106	2482	495	970	409	100	2850	191	740	181	151	149	0
12574	195	39	11	59	24	10	33	53	0	507	99	41	51	2	62	119	21	31	35	17	20	288	0	107	35	490	0	78	31	46	91	83	21	58	17	20	85	163	53	66	286	0	20	20	109	0	20	52	0
855912	4	0	0	0	0	0	0	0	0	0	0	0	0	0	0	0	0	7	0	0	0	0	0	0	0	5	0	0	0	0	0	0	0	0	0	0	0	1	0	0	0	0	0	0	0	0	0	40	0
4465803	15	61	0	22	2	0	0	1	0	85	0	0	0	0	77	8	0	38	0	0	0	0	0	8	0	73	10	55	5	0	0	0	0	0	0	0	0	35	0	0	0	1	0	0	8	0	0	0	29
4328189	1	0	0	0	6	0	0	1	0	0	0	0	0	0	0	0	0	0	0	0	0	0	0	0	0	2	0	0	0	0	1	0	0	0	0	0	0	0	2	0	0	1	0	0	0	0	0	0	0
2211108	8	0	0	6	3	0	0	0	0	0	0	0	0	0	77	0	6	38	0	0	15	0	0	28	0	0	0	12	0	59	0	0	5	0	0	28	297	0	0	0	38	0	0	0	0	0	0	0	0
4456894	3	0	72	9	21	1	0	0	0	60	0	0	0	0	6	15	60	47	0	12	0	0	0	8	23	17	0	0	0	5	13	0	45	0	0	0	0	28	3	0	0	0	0	0	0	0	0	0	0
1082607	16	1	41	9	2	3	1	3	4	13	2	0	0	3	0	22	4	4	13	6	1	11	0	2	0	29	2	1	12	2	3	2	0	6	0	4	1	1	8	0	1	1	1	0	0	1	1	4	0
91557	13	1	1	0	4	0	0	0	0	6	4	2	0	0	14	4	1	7	17	1	4	1	2	5	2	16	7	6	0	3	3	0	5	10	0	2	0	8	16	8	0	1	8	0	0	0	0	0	0
680750	3	0	0	0	0	0	0	0	0	12	0	0	0	0	0	0	0	5	24	0	0	0	0	11	0	0	0	0	0	0	0	0	0	0	0	0	0	0	0	0	0	0	0	0	0	0	0	0	0
271524	54	0	0	10	5	0	0	21	0	0	1	0	0	0	0	12	0	85	0	3	0	0	0	0	32	4	0	77	3	49	0	29	0	0	0	0	0	32	0	0	0	0	20	0	0	0	0	57	0
70830	9	0	0	0	4	77	0	1	0	0	0	0	0	1	40	0	0	12	0	1	0	27	0	73	1	0	0	17	0	0	20	0	0	1	0	0	0	2	1	0	13	0	0	22	0	0	0	0	0
698236	46	0	6	0	7	0	3	2	0	9	0	0	0	0	49	0	0	22	0	36	0	0	0	30	0	0	0	22	0	43	0	1	11	0	0	6	0	0	0	17	0	5	0	0	0	0	0	5	0
534507	69	0	1	3	9	0	0	0	0	12	5	0	0	0	11	7	3	31	0	4	0	44	1	86	11	10	22	39	4	17	50	0	35	0	0	0	0	17	5	46	0	0	175	0	106	2	0	1	0
4425214	860	305	228	232	290	104	60	158	26	1351	540	204	127	314	819	4127	1768	559	78	84	90	1429	14	403	506	1428	385	620	205	297	437	265	503	1220	19	127	83	603	156	331	3746	48	451	88	437	11	249	37	78
968873	90	42	0	2	0	5	0	0	17	59	0	0	0	0	0	0	0	0	0	3	28	99	0	0	0	22	55	0	0	29	11	9	0	0	0	0	0	0	2	0	0	0	0	0	0	0	0	0	0
3874043	421	0	22	0	0	17	0	0	0	39	28	0	0	0	51	57	4	0	2	0	0	69	0	0	0	172	88	0	0	0	116	1	0	0	0	0	0	0	46	0	19	0	0	0	0	0	0	0	0
539647	1	0	0	0	0	0	0	0	0	0	0	0	0	0	0	1	0	0	0	211	0	0	0	0	0	0	0	0	1	0	0	0	0	0	0	0	0	0	0	0	0	0	0	0	0	0	0	0	0
639311	59	0	0	0	0	0	0	0	0	0	0	0	0	0	0	27	0	0	0	0	0	0	0	0	0	0	0	0	0	0	0	0	0	0	0	0	0	0	0	0	0	0	0	0	0	0	0	44	0
4336070	26	0	0	0	0	0	0	0	0	63	2	0	0	0	0	0	0	0	0	0	0	0	0	0	0	15	0	0	0	0	0	0	0	30	0	0	0	0	3	0	7	0	0	0	0	0	16	0	0
14157	34	0	0	2	2	0	0	0	0	3	31	0	0	0	0	66	0	0	0	0	0	6	0	0	0	55	0	0	6	0	0	0	0	0	0	0	0	0	0	17	0	0	0	0	0	0	0	0	20
2896107	40	4	13	14	8	6	6	2	4	67	15	4	8	1	38	46	3	35	3	14	4	26	3	38	18	41	10	29	6	12	13	6	41	34	0	1	2	12	14	11	3	1	11	6	3	17	1	0	1
4480861	18	0	0	0	6	0	0	0	0	0	0	0	0	0	0	1	0	21	0	0	0	0	26	0	102	0	0	24	0	0	0	0	0	0	0	0	0	3	13	0	0	0	0	0	0	0	0	0	0
1132467	17	0	0	0	0	0	0	0	0	0	0	0	0	0	14	0	0	28	0	0	0	0	0	55	29	0	0	0	0	0	0	0	0	0	0	0	0	0	0	0	0	0	0	0	0	0	0	0	0
4466006	279	14	21	59	32	77	0	4	0	648	170	33	32	0	396	532	8	34	27	4	14	237	0	142	32	1290	0	76	38	31	129	33	30	42	0	56	85	29	24	57	13	68	0	13	100	0	0	0	0
1073436	2	0	0	0	1	0	0	0	0	0	0	0	0	0	0	0	0	0	0	0	0	0	0	0	2	0	0	0	0	4	0	0	0	0	0	0	0	51	0	0	0	0	4	0	0	0	0	0	0
1023075	124	53	0	36	7	0	0	0	0	313	18	0	0	0	45	42	9	5	12	2	0	46	17	0	0	179	0	13	8	15	79	3	0	0	0	0	0	0	13	29	79	0	26	0	18	0	0	0	0
4339358	25	0	0	0	0	0	0	0	0	0	0	0	0	0	0	0	0	0	0	0	0	0	0	0	0	0	0	21	0	0	4	0	0	0	0	0	0	0	0	0	0	0	0	0	0	0	0	0	0
979261	11	0	3	3	1	6	27	0	1	8	1	0	2	0	9	16	0	4	0	3	1	4	2	5	3	15	1	4	0	0	13	0	8	6	0	6	1	3	0	0	2	0	1	0	0	0	0	2	0
4307343	16	0	0	4	0	0	0	0	0	0	0	0	0	0	0	0	0	0	0	0	0	35	0	0	0	62	18	0	0	0	0	0	0	5	0	0	0	0	4	0	85	0	0	0	0	0	0	0	0
4307347	7	0	0	42	1	0	0	4	0	87	0	0	0	36	0	0	0	13	0	19	0	0	25	0	27	30	0	22	0	44	0	0	0	32	0	0	0	23	5	0	0	0	40	0	0	0	0	17	0
724665	10	17	0	3	5	0	0	0	0	64	25	58	0	0	259	18	0	84	0	3	0	19	0	68	46	22	41	19	3	0	0	0	28	0	0	0	0	25	0	69	143	0	67	0	0	0	41	3	0
4382476	34	0	0	0	4	0	0	0	0	0	0	0	0	0	0	0	0	0	0	0	0	0	0	0	0	71	0	0	0	0	0	0	0	17	0	0	0	0	2	0	0	0	0	0	0	0	0	0	0
73538	191	0	0	4	8	0	2	1	0	5	0	0	0	0	2	0	0	11	0	0	0	1	0	28	34	0	0	47	1	0	0	0	28	0	0	0	0	28	0	0	0	0	0	0	0	0	0	0	0
4447248	4	0	0	0	8	0	0	0	0	11	0	0	0	0	22	35	1	0	0	2	0	27	0	0	0	3	0	0	0	1	0	0	0	0	0	0	0	0	0	0	0	0	0	0	0	0	0	0	0
829133	9	64	0	25	5	31	0	0	38	0	24	0	0	58	0	32	0	12	0	0	2	4	0	29	0	77	0	17	1	15	0	0	1	0	0	0	57	3	0	35	0	0	78	0	0	0	63	9	0
269930	187	0	0	15	1	0	7	5	28	32	0	34	0	0	0	13	0	0	0	29	0	19	0	39	6	20	0	10	3	1	0	22	0	0	0	77	0	11	14	0	34	28	0	0	0	46	0	16	0
900973	334	30	0	8	4	0	0	0	0	0	30	9	0	0	0	195	52	8	0	0	0	225	0	0	13	228	0	0	44	0	88	0	440	209	0	11	0	0	21	30	69	0	68	10	180	0	1	0	0
3875675	20	0	0	11	19	0	13	1	0	68	0	0	0	1	99	0	14	57	0	12	0	0	0	72	0	19	0	27	7	24	0	0	44	0	0	0	0	19	0	26	0	0	21	33	25	0	21	0	0
4429335	135	0	0	13	6	0	0	30	0	23	237	32	0	54	123	133	0	103	0	2	23	95	0	81	81	0	0	112	65	95	1	2	176	0	0	0	0	70	3	3	0	0	264	0	0	0	0	0	2
465989	221	0	0	3	4	9	0	0	0	32	0	0	0	0	200	5	0	55	0	0	9	0	0	87	0	22	0	82	0	1	0	13	6	0	0	0	0	31	15	28	0	0	97	0	0	0	0	0	0
1503670	6	0	0	0	0	0	17	0	0	0	0	0	0	0	0	0	2	0	0	0	0	0	0	38	0	0	0	9	0	5	0	0	0	0	0	0	0	0	0	0	0	0	3	0	0	0	0	0	0
68617	29	0	0	0	0	0	0	0	0	29	62	0	0	0	0	0	0	0	0	0	0	20	0	0	0	0	0	0	5	0	0	0	0	0	0	0	1	0	4	0	0	0	0	0	0	0	0	0	0
4376318	14	52	0	161	61	19	0	58	23	8	14	44	0	224	14	31	0	310	0	54	137	0	0	101	62	18	30	201	8	47	0	58	209	25	21	0	0	210	26	32	42	1042	24	0	54	56	69	167	8
2468881	154	7	2	2	7	0	2	0	0	4	0	0	2	55	0	4	0	0	0	4	0	0	1	0	26	0	0	1	4	0	0	0	38	4	30	0	165	23	4	15	2	0	0	0	2	0	0	1	4
4375127	5	0	0	0	1	0	0	0	0	59	2	0	0	0	18	6	0	0	2	0	0	6	0	1	11	2	0	0	0	0	0	0	0	5	0	0	3	0	0	1	36	0	0	0	0	0	0	0	0
4416113	53	0	0	3	5	0	0	0	0	0	18	0	0	0	0	0	0	0	22	1	42	314	0	0	0	9	30	32	2	21	18	0	0	0	0	0	0	0	72	0	0	0	0	61	0	0	0	0	0
4435982	141	0	0	50	5	0	0	0	6	2	0	0	189	6	12	6	37	6	0	0	0	70	0	0	9	20	0	21	2	5	151	0	0	1	0	0	0	3	14	52	0	0	29	0	0	0	0	0	0
584176	102	0	0	23	11	0	43	11	0	32	0	0	0	0	0	13	30	62	0	12	32	49	0	57	31	4	44	13	10	30	36	0	0	563	60	0	0	178	10	10	0	0	30	44	0	0	91	10	0
109591	19	0	0	0	4	0	0	0	0	8	0	0	0	0	0	22	53	38	0	0	0	0	0	126	62	41	21	34	9	2	0	0	83	0	0	0	0	157	7	10	0	0	19	1	17	0	60	0	0
436998	24	0	0	2	0	7	0	1	0	0	0	0	0	0	139	8	0	142	0	7	43	8	0	176	27	25	0	88	0	25	0	0	23	75	0	0	0	108	10	0	0	0	78	0	0	35	0	0	0
886728	40	0	0	0	3	0	0	0	0	0	44	0	0	0	12	0	0	3	0	0	0	0	0	0	15	28	0	4	0	0	28	0	18	0	3	0	0	11	0	0	0	0	0	0	0	0	0	0	0
103411	238	0	41	437	147	10	0	101	219	186	241	399	0	977	165	418	62	258	2	18	66	120	0	82	315	24	0	147	5	188	30	0	82	77	1116	0	99	110	73	65	56	35	39	0	0	0	45	34	0
139279	9	0	0	1	5	5	0	6	0	318	516	0	0	0	75	438	0	51	7	5	0	4	19	23	26	13	0	23	5	23	0	19	105	0	0	0	0	0	4	49	0	72	10	0	0	0	0	0	0
191361	8	0	0	10	8	0	0	0	0	1	9	0	0	0	178	0	0	26	0	67	0	0	0	0	12	0	0	24	0	61	0	2	29	0	0	0	0	35	3	33	0	0	79	3	0	0	0	0	0
212159	11	0	0	0	0	0	0	0	0	0	0	0	0	0	0	0	0	0	0	0	0	0	0	0	0	0	0	0	0	0	0	0	0	0	0	0	0	0	0	0	0	0	0	0	0	0	0	28	0
545862	159	0	0	10	14	7	83	2	0	70	22	14	0	0	51	50	0	163	0	48	15	104	0	143	54	124	48	426	1	66	51	0	182	8	0	16	0	183	23	36	57	0	113	0	22	0	0	34	0
186732	19	0	0	1	0	0	0	0	8	0	0	0	0	0	4	0	0	8	0	21	0	0	0	19	4	15	0	0	0	45	0	1	11	0	0	0	0	33	0	0	0	0	0	0	0	0	0	0	0
195937	47	0	2	10	2	0	0	0	0	1	0	0	0	0	44	0	0	22	0	3	0	0	0	5	47	4	0	42	0	177	5	0	12	0	0	0	0	107	3	16	0	1	59	0	0	0	0	0	2
160203	55	0	0	14	58	0	0	0	63	124	368	14	30	0	257	48	53	282	22	53	0	132	0	30	101	78	65	159	2	81	62	29	387	75	0	5	0	84	11	190	71	11	153	0	28	30	43	26	0
4303981	116	0	0	3	3	0	0	0	0	0	0	0	0	0	58	0	0	57	0	0	27	0	0	70	0	0	0	119	0	0	0	0	0	0	0	0	0	0	0	0	0	0	2	22	0	0	0	0	0
4404498	24	0	0	0	5	0	0	0	0	0	0	72	0	0	0	0	0	32	0	0	0	0	0	0	0	0	0	6	0	0	23	0	0	0	0	0	0	0	0	113	0	0	0	0	0	0	0	0	0
1126297	8	0	0	0	14	0	0	0	0	0	0	22	0	0	41	0	28	11	0	0	0	0	0	0	0	0	0	9	3	0	0	0	0	0	0	0	0	0	0	0	0	0	0	0	0	0	0	0	40
984924	2	0	2	0	0	1	1	0	0	2	5	0	0	0	5	5	6	4	0	0	2	2	1	0	2	1	1	6	3	3	7	2	12	2	0	0	0	2	1	1	1	0	2	0	0	9	0	0	0
4363066	48	0	0	5	7	12	0	0	0	32	68	0	0	0	62	43	1	11	0	4	0	38	33	19	59	221	0	8	2	0	0	14	0	0	0	0	0	0	14	24	31	0	0	0	0	0	0	0	36
4372382	2	0	0	0	0	0	0	0	0	0	0	0	2	0	1	1	0	7	0	0	0	0	0	0	0	1	0	0	0	3	0	1	0	1	0	0	0	0	8	0	0	0	0	0	0	0	0	10	0
3941682	1	0	0	1	0	52	116	0	0	0	2	11	0	0	0	0	0	0	0	0	0	0	0	0	0	0	0	21	0	0	0	0	0	0	0	0	0	16	0	2	0	0	22	0	0	0	0	2	0
4434334	10	0	0	2	0	0	0	0	0	2	40	0	0	0	26	1	0	17	0	33	0	0	0	87	0	3	0	0	3	105	0	0	60	0	0	0	0	21	7	0	0	0	0	0	0	0	0	0	0
1144449	3	0	0	0	0	0	0	0	0	0	0	0	0	0	0	0	0	0	0	0	0	0	0	0	0	0	0	0	0	0	0	0	0	0	0	0	0	0	0	0	0	0	0	0	0	0	0	0	0
403822	8	0	0	0	0	0	0	36	0	0	0	0	0	0	0	0	0	29	0	0	0	0	0	0	0	0	0	0	0	0	0	0	0	0	0	0	0	0	0	0	0	0	16	0	0	0	0	0	0
1108343	12	0	0	14	2	0	0	0	33	0	0	0	0	0	0	0	0	94	0	6	15	0	0	0	0	0	0	0	0	0	15	0	14	0	0	0	0	0	20	81	0	0	0	0	0	0	0	0	0
224222	133	0	0	13	57	0	24	0	27	27	70	38	0	0	54	29	32	123	0	0	85	6	0	240	132	50	0	271	15	42	61	41	167	46	0	0	0	206	27	28	34	0	45	0	0	0	0	0	0
4310024	9	0	0	0	2	7	0	0	0	0	0	0	0	0	0	0	0	13	0	0	0	8	0	0	0	8	0	0	0	0	0	0	0	34	0	0	0	0	0	0	0	0	22	0	0	0	0	0	0
816702	11	5	2	6	8	4	0	5	0	7	9	5	0	0	11	12	2	0	32	4	10	13	3	19	1	67	6	6	2	5	5	0	2	12	0	12	0	18	35	15	4	2	3	0	0	1	4	3	0
4353264	76	121	47	37	24	0	51	2	0	409	0	12	232	0	34	62	1483	166	0	7	42	260	0	96	139	122	266	52	24	0	0	0	61	632	0	36	64	0	42	119	43	14	99	0	0	0	36	16	0
148208	1	0	0	0	0	0	0	0	0	3	38	0	0	0	0	13	9	0	0	0	0	7	0	20	15	0	28	7	0	9	0	0	0	0	0	0	0	1	0	0	0	0	0	0	0	0	0	0	0
4463237	11	19	0	4	0	3	2	0	0	38	1	1	0	0	22	10	3	4	0	1	2	8	4	5	2	50	0	9	1	3	5	1	6	10	0	5	8	9	5	1	20	1	0	0	16	0	5	0	0
1040220	126	13	39	23	23	14	10	2	11	218	30	13	26	5	133	94	22	81	12	11	37	71	24	86	41	122	33	107	16	29	78	19	75	95	0	2	4	44	22	48	19	8	60	16	22	57	6	0	4
4401186	88	0	0	1	0	0	1	0	0	47	0	0	1	0	20	0	0	0	0	0	0	0	0	0	0	0	0	0	3	0	13	8	0	0	0	0	0	0	5	0	0	0	0	0	0	0	0	0	0
192308	5	0	0	4	4	1	0	2	0	3	7	0	0	0	55	0	0	2	0	16	0	0	0	0	2	0	0	3	0	7	0	0	6	0	0	0	0	8	0	5	0	0	11	10	0	0	0	1	0
706432	17	0	0	29	11	13	0	0	61	0	0	0	0	0	104	85	0	38	0	0	26	106	0	0	96	0	0	21	0	0	11	0	11	0	0	0	0	0	8	22	0	0	0	33	0	0	0	0	0
274365	137	0	0	35	7	23	0	0	0	41	40	27	172	0	29	28	22	14	0	14	0	131	0	21	67	94	0	52	5	0	8	38	0	38	0	0	0	0	54	0	8	2	23	0	0	0	0	0	0
197364	2	0	0	3	4	0	0	0	0	0	0	0	0	1	1	0	0	2	0	1	0	9	1	0	5	9	0	13	0	54	0	0	3	0	0	0	0	11	0	0	0	1	13	0	0	0	0	6	0
4438565	53	0	0	17	3	7	0	1	0	0	0	0	0	0	43	0	0	8	0	0	0	31	0	28	0	0	397	14	0	20	0	1	20	0	0	0	0	17	14	0	0	0	0	0	0	0	0	0	0
4472239	79	0	0	0	0	0	0	0	0	0	0	0	0	0	0	0	0	0	0	0	0	0	0	0	0	0	0	0	0	0	0	0	0	0	0	0	0	0	0	0	0	0	0	0	0	0	0	0	0
111553	77	0	0	0	3	0	0	0	0	0	0	0	0	0	47	0	0	0	0	0	0	0	0	0	0	0	0	12	0	0	0	0	0	0	0	0	0	0	0	0	0	0	0	0	0	0	0	0	0
4245392	177	0	45	6	0	0	0	17	39	48	0	0	0	0	1	31	20	90	40	6	51	46	0	23	57	30	0	33	2	56	80	0	85	0	0	15	0	29	1	7	0	39	98	0	0	0	1	0	0
996487	31	0	18	3	6	2	7	0	1	49	4	2	3	0	33	17	7	24	3	1	10	19	2	12	10	29	12	25	1	7	26	3	15	14	0	0	0	11	8	17	3	10	10	0	5	7	0	4	0
360636	2	1	0	1	6	1	0	0	0	2	0	0	0	0	194	2	1	39	0	6	0	0	0	64	23	1	0	34	0	0	0	0	1	1	0	0	0	0	0	54	0	0	20	0	0	0	0	0	0
17329	21	0	0	6	8	0	0	0	0	93	44	0	0	0	0	0	0	52	0	0	17	0	0	0	0	0	4	1	0	0	0	3	58	0	0	0	0	0	0	0	0	0	14	0	0	0	0	0	0
712917	123	0	0	2	0	0	0	0	0	0	0	0	0	0	0	0	0	0	0	0	0	0	0	0	0	0	0	0	0	0	0	0	0	0	0	0	0	0	0	0	0	0	0	0	0	0	0	0	0
193528	3	0	0	12	7	0	0	2	0	0	0	9	0	0	1	1	0	0	0	24	13	0	0	16	42	0	0	22	5	7	0	0	16	52	0	0	0	0	0	1	0	1	0	37	0	0	0	0	0
1059977	2	0	2	9	10	0	0	0	0	0	0	0	0	0	1	0	2	1	0	0	0	0	0	0	79	12	1	3	1	0	0	0	0	0	0	0	0	0	1	0	0	1	0	0	0	0	0	0	0
4315974	677	209	62	47	42	145	62	37	62	978	304	47	0	0	8100	295	55	87	57	22	79	638	0	450	117	485	330	265	18	59	172	120	136	37	0	75	796	99	78	132	1037	0	64	93	136	0	0	0	0
255671	263	0	151	46	32	78	13	2	0	21	125	0	0	0	190	75	0	71	0	10	27	60	0	163	44	21	0	76	6	173	5	57	357	0	0	0	0	0	29	42	20	0	57	0	0	0	0	25	0
933546	48	103	0	18	7	60	34	0	0	131	124	5	0	0	51	290	3	13	0	6	0	502	0	0	0	306	0	0	26	2	45	0	0	139	0	0	0	0	104	38	20	0	33	0	148	0	0	0	0
4447219	118	0	0	8	2	1	0	0	0	92	10	0	0	0	30	0	0	0	27	5	0	44	0	8	31	229	28	0	9	10	40	0	0	28	0	36	555	0	128	23	22	0	0	0	0	0	0	0	0
4422519	300	65	0	7	0	0	0	0	0	72	800	9	0	0	2	25	0	3	33	4	7	170	0	13	0	296	238	30	5	0	55	82	33	62	37	13	0	0	62	0	13	0	39	19	0	0	43	0	0
635216	22	0	0	0	0	0	0	0	0	0	0	0	0	0	34	0	0	16	0	0	0	7	0	0	34	0	0	0	0	22	0	0	0	0	0	0	0	0	0	0	270	0	0	0	0	4	0	0	0
4422456	15	0	17	5	0	6	0	0	0	0	0	0	0	0	5	0	16	0	0	2	0	11	0	0	0	82	0	0	2	3	0	0	0	0	0	0	0	0	0	0	33	0	12	0	0	0	0	0	0
72820	3	0	105	28	19	0	0	1	40	19	31	0	0	51	158	2	0	44	0	89	44	18	0	48	53	1	0	76	0	87	0	0	67	16	0	5	0	42	13	59	30	0	93	231	0	0	0	0	5
1060029	1	0	2	0	0	0	0	0	0	0	0	0	0	0	0	0	0	3	0	0	0	0	0	0	0	0	0	0	0	0	0	0	1	0	0	0	0	1	0	0	0	0	2	0	0	0	0	0	0
144589	13	0	0	0	0	0	0	0	0	0	0	0	0	0	0	1	0	16	0	5	23	0	0	0	0	0	0	0	0	0	0	0	0	0	0	0	0	1	0	0	0	0	0	0	0	0	0	0	2
50190	1	0	0	0	6	0	0	0	0	8	19	6	0	0	45	0	0	0	0	3	16	0	0	0	1	0	0	1	0	26	0	0	0	0	0	0	0	0	1	0	0	0	0	0	0	0	0	42	0
403258	62	0	0	9	0	3	0	1	0	0	39	0	0	0	46	6	0	58	0	0	0	169	21	8	0	0	0	100	0	14	15	39	10	0	0	6	0	51	0	0	48	0	16	51	0	0	0	0	0
1062051	902	94	0	5	10	91	4	0	10	413	80	0	0	0	75	66	37	34	15	19	19	39	0	0	62	181	0	55	15	20	83	20	126	35	0	0	0	1	47	0	28	0	21	0	100	210	0	0	0
4308371	18	0	0	39	5	0	0	0	0	0	0	0	0	59	0	11	0	34	0	0	0	0	0	0	9	0	0	10	7	0	0	0	6	0	8	0	0	0	0	0	0	0	0	0	0	0	0	0	52
4456891	4	0	0	1	0	0	0	0	0	2	0	0	0	0	0	0	0	0	0	1	0	1	0	6	0	1	0	0	0	0	0	1	0	0	0	1	0	0	0	0	0	0	0	0	0	1	0	0	0
424038	33	0	0	11	9	0	0	0	0	9	0	19	42	0	0	21	45	62	0	0	0	16	0	0	24	52	0	25	3	0	0	0	0	0	0	0	0	0	7	0	0	0	1	0	0	0	0	0	0
4469359	27	0	0	2	8	9	0	1	8	11	16	2	0	16	14	28	13	6	0	5	0	37	0	4	3	19	0	8	3	14	12	4	13	0	0	5	0	2	0	24	22	0	1	0	11	0	0	0	0
2751958	200	0	0	11	6	31	0	1	0	150	57	21	0	16	130	355	43	58	7	4	42	150	47	128	26	155	0	72	11	18	152	46	70	105	0	0	0	0	28	38	41	0	141	0	0	34	0	0	0
4434432	4	0	0	0	0	0	0	0	0	0	0	0	0	0	0	12	0	0	0	0	0	0	0	3	0	0	0	0	0	0	0	0	0	0	0	0	0	0	0	0	0	0	0	9	0	0	0	0	0
1927234	6	0	0	2	0	0	0	0	0	0	62	0	0	0	0	0	0	0	0	0	0	0	0	0	0	0	0	0	0	0	0	0	0	0	0	0	0	0	0	0	0	0	0	0	0	0	0	0	0
85863	13	0	0	0	0	0	0	0	0	0	0	0	0	0	0	0	0	0	0	0	0	0	0	0	0	0	0	0	0	0	0	0	0	0	0	0	0	0	0	0	0	0	0	0	0	0	0	0	20
4464445	28	0	0	34	4	0	0	0	0	14	0	6	0	0	0	13	0	0	0	20	0	0	0	0	0	0	0	0	2	0	0	0	0	0	0	0	0	0	0	0	0	0	0	19	1	0	0	1	0
4476950	277	0	0	5	10	23	0	1	0	213	120	0	0	0	106	115	33	142	0	0	123	0	57	38	129	102	0	213	3	102	64	44	110	51	0	0	0	198	22	2	52	0	71	0	0	0	0	0	0
282360	452	32	89	83	94	15	109	8	0	439	230	113	0	92	523	205	175	848	15	93	73	230	51	848	289	330	74	1368	60	261	201	69	813	102	0	18	0	771	61	299	181	12	532	88	465	0	0	50	0
357522	1	0	0	0	0	0	0	0	0	32	0	0	0	0	0	0	0	0	0	0	0	33	0	0	0	83	0	0	0	0	0	0	0	46	0	0	0	0	0	0	0	0	30	0	7	0	0	0	0
4412801	31	0	0	0	0	0	0	0	0	0	0	0	0	0	37	0	0	9	0	0	0	0	0	0	0	37	0	0	3	0	0	0	1	62	0	0	0	38	0	0	0	0	0	0	0	0	0	0	0
4437024	12	4	0	4	4	2	0	0	1	17	2	0	2	3	16	24	5	14	2	1	5	9	0	2	1	20	1	7	2	3	9	2	6	6	0	5	2	4	0	2	6	1	6	1	5	0	1	0	0
4310398	51	111	0	3	11	0	0	0	0	67	0	0	0	0	0	4	39	6	0	0	0	0	0	0	0	35	0	15	1	15	49	0	0	0	0	30	0	0	5	19	0	0	51	0	0	0	0	0	0
4306048	163	45	7	33	24	19	7	9	0	178	83	7	1	5	180	178	23	33	5	9	17	114	10	29	24	189	14	46	9	27	56	19	33	33	7	10	18	21	19	37	69	46	71	4	59	0	11	2	3
4381878	9	0	0	4	4	0	0	5	0	0	0	3	0	0	1	0	0	49	0	10	0	2	0	141	4	0	0	10	7	16	0	15	0	0	0	0	45	68	0	0	0	0	0	0	0	0	0	18	0
529793	11	0	0	0	0	0	0	0	0	0	0	0	0	0	0	0	0	8	0	0	0	0	0	0	0	0	0	24	0	0	0	52	0	0	0	0	0	0	0	0	0	0	0	0	0	0	0	0	0
1636835	8	0	0	0	0	0	0	0	0	0	0	0	0	0	55	0	0	5	0	0	22	0	0	0	0	0	0	0	0	0	0	0	0	0	0	0	0	0	0	0	0	0	0	0	0	0	0	0	0
11427	55	39	0	50	16	13	0	121	40	0	34	53	0	62	30	6	29	236	0	24	0	56	0	216	73	0	16	209	0	131	19	137	141	58	0	0	1	136	3	131	0	29	88	0	19	46	18	29	0
4451011	7	0	0	4	4	0	1	3	0	10	0	0	0	15	0	95	0	0	0	1	0	0	0	1	0	0	0	0	0	0	0	0	0	0	0	0	0	17	2	0	0	0	0	0	1	0	0	0	0
12294	6	17	0	0	0	0	0	0	0	0	0	0	0	0	0	0	0	3	0	10	0	0	0	11	0	5	0	6	0	0	0	0	0	0	0	0	0	0	2	0	0	0	18	0	0	0	0	0	0
142389	3	0	0	0	0	0	0	0	0	0	0	0	0	0	0	0	0	0	0	0	0	0	0	0	46	0	0	0	0	0	0	0	18	0	0	0	0	0	0	0	0	0	0	0	0	0	0	0	0
4323555	36	0	0	1	4	0	0	0	0	49	0	0	0	0	33	145	17	1	0	1	0	1	27	0	18	86	0	0	3	10	0	0	21	41	0	0	0	0	14	0	0	0	0	0	1	0	0	0	0
567282	21	0	0	13	9	0	0	6	0	0	28	4	0	73	0	5	3	58	0	9	0	11	0	43	0	4	0	35	0	36	0	0	2	0	53	0	0	0	2	0	0	0	0	0	0	0	68	40	7
4318122	40	0	0	17	4	0	0	0	0	9	250	0	0	0	35	16	3	0	23	1	0	57	0	0	35	30	0	0	0	0	27	0	0	0	0	0	0	32	0	26	0	0	80	17	21	0	0	0	0
13354	7	1	3	1	8	0	0	0	0	3	1	0	0	0	13	2	4	32	0	0	1	7	2	19	11	5	0	47	2	4	0	5	35	8	1	0	0	31	1	2	2	0	32	0	0	0	0	0	0
194151	5	0	0	0	0	0	0	1	0	0	0	0	0	0	38	0	0	10	0	6	0	0	0	0	2	2	0	21	0	5	0	0	13	0	0	0	0	9	0	0	1	0	14	12	0	0	0	1	0
4449427	2	0	0	0	4	1	0	0	0	1	0	0	0	1	107	0	0	5	0	0	0	1	1	18	0	2	0	1	0	5	0	1	1	0	0	0	2	16	0	0	1	0	19	1	0	0	0	0	0
630141	1	2	1	0	2	0	0	2	0	8	0	2	1	1	7	3	0	4	1	1	0	3	0	7	0	11	1	2	1	1	1	0	8	2	0	0	0	4	11	0	39	0	3	0	1	3	1	1	0
4411138	235	151	62	63	26	22	0	224	13	360	352	0	27	2	39	322	15	83	0	6	22	349	19	80	42	421	30	78	41	32	173	306	42	146	0	32	0	0	368	134	141	54	12	87	106	55	0	15	0
611110	2	0	0	0	0	11	0	0	0	1	173	11	0	0	0	83	0	0	0	0	0	0	0	0	0	32	0	0	0	9	0	0	0	0	0	0	0	0	0	0	0	0	0	0	0	0	5	0	0
13485	12	0	0	7	0	1	0	1	0	2	0	0	0	0	14	7	0	8	0	0	0	0	0	0	0	0	0	1	0	0	0	0	2	0	0	0	0	0	0	0	82	0	8	0	0	0	0	0	0
4442910	1	0	0	0	0	0	0	0	0	0	0	0	0	0	0	0	0	0	0	0	0	0	0	0	0	0	0	0	0	0	29	0	0	1	0	0	0	0	0	0	0	0	0	0	0	0	0	29	0
4296424	383	180	8	48	29	196	15	13	0	826	80	15	0	0	558	366	93	110	23	6	119	246	111	85	36	1336	2	247	30	44	180	99	100	158	0	148	301	106	93	45	695	14	44	2	296	0	60	0	5
199145	1	0	0	21	14	1	0	7	13	1	1	0	0	0	69	3	2	17	0	17	9	6	1	11	20	1	0	5	0	64	1	1	38	1	0	1	2	29	19	0	7	0	72	0	0	0	0	1	0
4395450	1	0	0	3	0	0	0	2	0	26	0	0	0	0	0	17	0	0	0	8	0	0	0	0	0	35	0	0	0	0	0	8	0	0	0	31	16	0	0	3	0	0	0	0	0	0	0	0	0
4414596	32	0	0	0	0	0	0	0	0	0	0	0	0	0	2	23	0	0	0	0	0	0	0	0	49	0	0	18	0	20	0	0	0	0	0	0	0	0	0	0	0	0	0	0	0	0	0	0	0
4418266	25	51	0	1	0	0	0	0	0	58	0	0	0	0	0	0	0	0	0	0	0	0	0	0	0	0	0	0	0	0	0	0	0	0	0	0	0	0	0	0	0	0	0	0	0	0	0	0	0
4411489	2	0	0	5	0	0	5	0	0	0	0	0	0	0	0	9	0	0	0	0	0	0	0	0	0	0	0	0	0	0	0	0	5	0	0	0	0	0	0	0	0	0	4	0	0	0	0	10	0
4339160	9	0	0	2	0	0	0	1	0	0	3	0	0	0	0	12	0	41	0	0	0	0	29	0	2	0	0	0	1	14	0	0	0	0	0	0	0	0	5	0	0	0	15	0	30	0	0	0	0
4298633	2	0	0	0	3	0	0	0	0	5	0	0	0	0	22	0	0	0	0	0	0	46	0	0	33	30	0	0	5	0	0	0	0	0	0	0	0	0	0	0	0	0	0	0	3	0	0	0	0
4458755	33	0	0	11	2	0	0	0	0	0	0	0	0	0	0	8	0	0	0	0	0	0	0	0	0	0	0	0	0	0	0	0	0	0	0	0	22	0	0	0	0	0	0	0	0	0	0	0	0
106019	2	0	0	0	0	0	0	0	0	0	0	0	0	0	0	0	26	0	0	0	0	104	0	0	0	0	0	0	0	0	0	0	0	0	0	0	0	0	3	0	0	0	0	0	0	0	0	0	0
184238	12	0	0	5	16	0	0	0	0	0	0	0	0	0	1	0	0	6	0	4	0	0	0	0	5	6	0	13	0	28	0	0	34	0	0	0	0	37	0	0	0	0	34	0	0	0	0	0	0
274754	83	0	0	68	12	0	0	3	0	16	0	0	4	0	0	35	40	8	8	2	0	2	50	0	0	13	0	0	0	70	0	22	4	78	0	0	0	11	20	0	0	0	10	58	0	0	0	0	30
675357	15	0	0	0	4	0	0	0	0	0	0	0	0	0	0	0	0	0	0	0	0	0	0	0	0	0	0	0	0	0	0	72	0	0	0	0	0	0	0	0	0	0	0	0	0	0	0	0	0
885496	33	0	0	5	1	0	0	0	0	0	0	0	0	0	19	0	0	19	0	0	0	25	0	3	7	0	0	21	0	15	0	0	0	0	0	0	0	51	4	0	0	0	3	0	0	0	0	0	0
4455767	150	10	30	15	23	17	2	3	0	116	60	44	54	3	34	97	17	24	0	6	0	80	0	1	2	495	29	25	15	0	93	17	45	50	0	15	65	37	18	18	142	26	0	1	8	0	0	1	0
4456889	2	0	0	9	7	0	17	1	0	38	85	5	0	22	13	21	33	6	0	5	0	42	0	0	0	25	0	19	0	0	0	0	7	0	5	0	0	19	0	35	62	0	0	0	0	29	2	0	23
4453501	34	0	0	8	13	17	24	5	0	384	0	0	0	25	55	53	0	1	24	8	15	55	17	9	11	352	99	3	23	15	90	0	0	78	0	0	21	39	43	32	52	3	0	0	54	0	0	0	0
4458959	120	100	7	16	21	10	0	7	19	246	6	42	0	0	3	80	27	4	0	19	28	100	63	26	47	275	29	2	41	24	14	52	7	7	0	60	54	0	18	1	112	0	11	0	55	0	0	11	0
420127	412	0	0	31	54	0	0	0	0	103	326	36	0	0	196	19	53	485	0	12	20	114	37	258	58	55	14	428	42	19	53	19	416	184	0	18	0	291	23	79	17	16	517	0	45	0	8	0	0
400315	2	0	0	2	1	0	0	0	0	1	0	1	0	0	1	3	0	0	0	5	0	0	0	0	0	0	0	0	0	0	0	0	0	0	0	0	0	0	3	0	0	1	0	0	0	0	0	0	0
4479818	23	0	0	2	0	0	0	0	0	0	0	0	0	0	0	0	0	0	0	0	0	0	0	0	0	0	0	0	0	0	0	24	0	0	0	0	0	0	0	0	0	0	34	0	0	0	0	14	0
196652	21	0	0	0	0	0	0	0	0	0	0	0	0	0	2	0	0	0	0	0	0	0	0	0	0	2	0	19	0	0	0	0	0	0	0	0	0	0	8	0	0	0	0	0	0	0	37	0	0
1087989	12	0	0	0	0	0	0	0	1	0	0	0	0	0	0	0	0	0	0	1	0	0	0	0	0	0	0	0	0	0	0	29	0	0	0	0	0	0	0	0	0	0	0	0	0	0	0	0	0
2714267	13	0	0	0	0	0	0	0	0	31	0	0	0	0	0	58	6	0	0	0	0	3	0	0	3	46	0	0	5	0	0	0	0	0	0	0	0	0	0	16	0	0	5	0	32	0	0	0	0
4422794	54	0	0	10	0	0	0	0	0	0	0	0	0	0	0	0	0	0	0	0	0	0	0	0	0	6	0	0	0	0	19	0	0	0	0	0	0	0	6	0	0	0	0	18	0	0	0	0	12
539107	18	0	0	12	25	0	102	2	0	22	115	0	0	0	79	30	9	70	0	0	0	42	0	350	10	49	13	0	15	253	1	20	186	31	0	0	0	41	0	96	16	0	53	0	81	0	0	0	0
815819	5	0	0	0	0	0	0	0	0	7	0	0	0	0	178	0	0	28	0	0	0	0	0	0	0	0	0	1	0	57	0	0	18	0	0	0	0	0	7	0	63	0	0	0	0	0	0	0	0
4307484	573	128	19	133	57	64	24	20	22	700	275	26	17	35	511	541	91	91	13	15	49	385	23	85	102	574	56	196	33	81	168	99	138	86	15	47	150	58	63	181	182	32	127	29	154	0	27	15	16
1145153	75	0	0	3	0	0	0	0	0	0	0	0	0	106	17	0	0	32	0	12	0	0	0	73	0	0	0	0	0	0	0	0	71	0	0	0	0	0	0	0	0	0	112	0	65	0	55	0	0
1134896	145	0	18	14	28	0	0	0	0	0	9	15	29	55	35	0	0	57	0	2	12	9	0	125	45	12	0	172	19	65	0	15	235	0	0	0	0	99	4	55	0	0	55	0	0	0	0	0	0
4466150	9	0	0	3	0	0	0	0	0	11	0	0	0	0	10	1	0	0	0	0	0	1	0	0	0	20	0	0	0	0	0	0	0	13	0	0	22	0	0	7	0	0	0	0	4	0	0	0	0
4345543	19	0	0	0	5	0	0	0	0	0	0	0	0	0	0	0	0	0	0	0	0	0	0	0	0	0	0	0	0	0	0	0	0	0	0	0	0	0	24	0	0	0	0	0	0	0	0	0	0
134786	85	4	0	2	30	0	0	6	0	19	0	0	42	0	178	48	13	271	0	5	20	7	43	115	151	0	38	26	33	30	14	0	41	146	0	0	0	62	6	32	0	0	94	0	0	0	0	17	0
219549	6	0	0	2	3	0	0	0	0	10	0	0	0	0	0	19	0	0	0	0	0	52	0	0	0	0	13	0	0	0	0	0	0	38	0	0	0	0	1	0	11	0	0	0	0	0	0	0	0
4363027	80	26	0	57	41	0	0	29	104	357	47	72	0	299	99	13	0	139	0	49	15	39	6	117	17	20	35	76	2	37	82	0	86	0	0	0	0	137	6	74	74	0	57	0	9	0	44	47	0
269907	107	35	9	42	14	18	0	2	0	208	100	0	0	0	67	71	82	19	25	0	14	69	0	0	2	183	0	24	36	22	130	11	14	43	0	0	0	0	28	38	58	0	59	33	0	0	41	12	0
4442130	193	44	47	23	29	15	0	38	8	282	227	38	0	1	123	326	15	56	0	26	78	178	24	47	647	280	1	174	18	44	89	53	96	2	0	16	25	74	52	188	113	60	14	102	77	37	33	28	0
328472	33	0	0	3	7	0	0	3	0	10	0	0	58	0	61	45	59	36	0	0	38	0	0	32	123	0	0	203	5	40	45	0	126	2	0	0	0	94	6	0	20	0	44	0	0	0	0	0	0
1995363	57	3	24	8	11	9	7	1	1	67	31	2	8	2	69	44	9	52	7	7	9	48	7	20	28	66	12	70	7	13	29	6	53	28	0	2	0	17	6	12	10	5	17	2	8	18	1	1	2
525942	25	0	0	1	0	0	0	4	0	4	118	0	0	0	0	15	0	7	0	0	0	17	0	0	1	25	3	0	0	0	0	0	0	0	0	0	0	0	0	0	0	0	0	0	0	0	0	0	0
4342336	1	0	0	0	0	0	0	0	0	0	0	0	0	0	0	0	0	0	0	0	0	0	0	0	0	0	0	1	0	0	0	0	61	0	0	0	0	0	0	0	0	0	0	0	0	0	0	0	0
114462	1	0	3	0	5	0	0	0	0	1	4	0	0	0	10	3	0	2	9	0	0	0	0	6	0	8	1	1	0	0	0	0	2	1	0	1	0	2	17	5	0	0	0	0	0	0	1	1	0
1034564	1	0	0	0	0	0	0	0	0	0	2	0	0	0	0	0	26	0	0	0	0	0	0	0	0	0	0	0	0	0	0	0	0	0	0	0	0	0	0	0	0	0	0	0	0	0	0	0	0
4460024	7	0	0	19	2	0	0	4	0	0	0	23	0	0	0	0	0	1	0	0	0	0	0	0	16	0	0	0	0	0	0	5	0	0	0	0	0	0	0	29	0	0	60	0	0	0	38	0	0
4483015	342	0	19	88	31	3	0	0	27	222	45	13	0	0	72	107	82	59	23	9	0	194	26	23	14	205	0	36	20	8	139	28	21	18	38	5	0	0	35	32	95	43	93	0	41	0	46	0	0
363305	38	0	0	11	0	14	0	0	0	11	0	0	51	0	0	6	0	28	0	0	0	0	0	0	0	0	0	0	0	0	0	0	0	0	0	0	0	0	0	0	0	0	0	0	14	0	0	0	0
5808	5	0	0	0	3	0	0	0	0	34	0	0	0	0	27	0	0	6	0	0	0	0	0	0	0	0	0	0	0	14	0	0	0	0	0	22	0	13	0	0	0	0	0	0	0	0	0	0	0
4318671	4	0	0	10	5	14	0	4	0	13	26	0	0	0	13	5	0	0	0	11	19	18	0	0	7	282	5	0	5	0	0	0	0	0	0	0	0	0	5	9	100	4	0	0	0	0	0	0	0
4318672	507	94	7	70	17	43	1	15	0	346	166	7	33	0	6618	162	26	56	5	8	215	195	9	159	31	203	111	49	13	21	67	81	122	10	0	0	0	42	85	89	260	0	99	56	61	0	0	0	0
4397402	3	0	0	0	1	0	0	0	0	0	0	0	0	0	0	14	0	3	0	432	0	0	0	6	0	0	0	2	21	1	0	0	0	7	0	0	0	3	1	1	0	0	0	0	0	0	0	0	0
4470078	147	33	14	8	16	36	0	0	0	366	45	39	0	0	199	127	63	87	58	4	89	105	0	31	13	130	20	46	14	0	91	82	71	100	0	146	211	23	135	196	259	3	68	0	31	0	0	0	0
4297119	69	0	51	3	0	0	0	0	0	39	0	0	0	0	0	44	0	0	0	0	0	19	0	14	0	0	0	0	0	0	0	0	2	0	0	23	0	0	8	0	0	0	0	0	0	0	0	0	0
1059655	83	0	0	65	24	0	0	5	52	16	1	0	0	0	25	13	8	16	0	22	0	16	0	0	0	23	0	12	13	34	21	14	31	0	0	0	0	0	0	16	1	0	0	0	1	0	0	0	0
3600504	5	11	16	69	24	0	26	7	0	0	1	30	0	1	53	17	24	75	0	55	2	24	0	29	10	45	9	30	6	27	28	13	23	31	0	2	2	2	4	4	2	1	37	1	2	0	0	0	0
38888	60	0	0	0	0	0	0	0	0	0	0	0	0	0	20	4	0	30	0	0	0	0	0	0	0	0	0	0	0	0	0	0	0	0	0	0	0	0	0	0	0	0	0	0	0	0	0	0	0
4309301	4917	1104	256	622	296	799	155	121	241	6640	2445	349	210	255	5061	5612	1032	1153	136	95	690	3519	249	975	818	5811	548	1573	232	563	1796	958	1346	822	170	426	1367	637	439	1297	1708	366	1474	373	1862	0	210	98	191
1054799	1	0	0	4	0	0	0	0	0	1	25	0	0	0	0	6	0	70	0	0	0	0	0	3	0	1	8	111	5	0	0	0	76	0	0	0	0	45	0	0	0	0	7	0	1	0	0	0	0
4397998	10	0	0	0	11	0	0	0	0	0	0	16	0	8	0	0	0	0	0	0	0	0	0	8	0	0	0	0	0	0	0	0	0	0	0	0	0	0	0	0	0	0	0	0	0	0	38	0	0
1065569	87	0	55	26	30	43	52	20	0	137	83	0	0	0	311	170	10	77	71	4	82	74	40	32	86	124	19	45	15	62	78	0	76	50	0	10	59	0	25	72	124	0	16	16	6	0	0	0	0
199293	2	0	0	9	5	0	0	1	6	1	0	0	0	0	16	1	0	0	0	3	0	0	0	2	2	1	0	0	0	27	0	0	6	0	0	0	0	2	0	0	0	0	8	0	0	0	1	0	0
4471251	99	10	0	18	13	25	0	1	74	98	64	14	0	33	101	123	51	50	0	11	0	20	0	30	7	158	0	50	4	75	60	18	56	25	0	22	0	17	3	74	66	3	11	0	89	0	0	0	6
544480	234	0	3	22	40	24	0	13	0	169	78	52	0	0	203	116	47	615	0	66	65	297	0	415	70	132	36	495	77	108	129	38	601	91	0	46	0	295	7	138	192	25	366	0	0	0	0	36	0
1126467	19	0	0	5	0	0	0	0	0	28	0	0	0	0	35	28	35	11	0	0	0	28	0	73	27	62	32	97	0	0	0	0	30	0	0	0	0	62	0	0	0	0	0	0	26	0	0	0	0
4472294	139	70	9	3	9	0	0	7	0	73	0	0	0	0	1095	51	0	44	0	12	21	74	0	61	0	219	13	11	9	59	11	69	0	16	0	0	33	58	26	0	62	0	29	0	0	0	0	0	0
404338	53	0	0	2	6	4	2	0	0	18	0	0	0	0	6	2	2	14	0	4	0	0	0	10	2	24	0	10	1	0	0	0	30	0	0	0	0	6	3	0	157	0	8	0	0	1	1	1	0
97301	15	0	0	4	0	0	0	0	0	0	0	0	0	0	23	0	0	0	0	0	0	0	0	22	0	0	0	20	0	0	0	0	0	0	0	0	0	19	0	34	0	0	20	0	0	0	0	0	0
4364838	43	0	0	18	5	0	0	5	0	17	0	8	0	0	96	0	0	153	0	0	0	0	0	98	0	0	0	130	0	59	0	0	90	0	0	0	0	26	0	154	0	0	0	0	0	0	0	0	0
1696853	6	1	1	19	2	20	0	1	0	15	4	0	0	0	9	6	1	0	0	2	1	17	0	4	0	13	0	2	1	3	1	0	0	3	0	1	7	0	6	1	4	0	3	4	0	0	0	0	0
4416763	4	23	22	7	2	0	28	5	0	82	51	0	0	0	2	19	11	0	0	0	0	10	0	19	3	161	10	0	5	0	7	0	0	0	0	0	78	34	10	0	0	0	0	0	0	0	0	0	4
4432431	103	0	0	10	0	0	0	0	0	183	0	6	0	0	103	12	0	14	0	0	40	19	0	29	0	224	0	0	1	0	12	0	0	120	0	0	55	0	8	9	4	13	0	0	27	0	0	0	0
4477910	20	1	0	2	0	0	0	0	0	11	1	1	0	0	115	3	0	2	0	0	5	6	0	3	2	7	3	0	2	1	2	0	1	0	0	2	0	0	4	1	8	0	0	0	2	0	0	0	0
115186	11	0	0	0	0	0	0	0	0	0	0	0	0	0	0	0	0	1	0	0	0	0	0	0	0	0	0	0	0	0	0	0	21	0	0	0	0	26	0	0	3	18	0	0	0	0	0	0	0
83643	34	0	0	6	0	0	0	9	0	0	0	0	0	0	0	14	15	34	15	0	0	0	0	32	22	7	0	0	2	0	0	0	0	0	0	0	0	0	20	0	0	0	0	0	0	0	0	0	0
725990	1	0	0	16	0	0	0	0	2	6	0	0	0	7	3	0	0	20	2	3	0	2	0	4	9	1	0	11	0	2	0	0	10	0	0	0	0	1	0	0	0	1	3	0	0	3	9	6	0
469663	1	0	0	7	2	0	0	164	0	0	0	0	0	0	2	109	0	62	0	0	11	16	0	118	24	47	0	90	0	3	0	3	48	0	0	0	0	17	3	0	0	1	12	0	0	0	0	0	0
350938	29	0	0	59	14	0	0	1	90	0	0	142	0	78	19	9	0	3	0	0	0	0	0	0	0	0	0	31	0	0	0	0	0	0	0	0	4	0	0	0	0	0	0	0	0	0	0	3	0
912997	85	123	0	6	11	0	0	0	0	95	0	0	0	21	33	52	0	143	0	18	15	21	0	200	0	64	0	159	12	19	0	0	62	0	0	0	0	186	4	18	0	0	44	0	2	0	0	0	0
178885	2	0	0	0	17	0	0	0	0	2	0	0	0	1	40	1	1	11	0	1	0	1	0	0	0	21	0	0	0	0	1	1	1	2	0	0	1	0	4	2	0	0	35	0	0	0	0	1	0
267852	15	0	0	3	0	0	0	0	0	0	0	14	0	0	0	0	0	20	0	0	0	0	0	0	0	0	0	0	0	48	0	0	0	0	0	0	0	17	0	11	0	0	0	0	0	0	0	0	0
885628	91	35	8	0	0	0	0	0	0	14	365	0	0	0	27	28	0	1	0	6	0	28	0	3	9	190	137	22	3	0	18	28	6	0	0	6	0	0	19	0	2	0	27	0	0	0	0	0	0
4463224	7	0	0	1	1	1	0	0	0	1	0	0	0	0	0	0	2	2	0	0	0	13	0	4	2	6	0	0	0	0	0	0	7	11	0	0	0	1	0	9	2	0	0	0	0	0	0	0	8
620189	242	0	0	6	12	0	0	0	0	50	0	0	0	0	36	54	0	7	0	5	0	17	0	53	14	9	0	39	9	0	39	44	0	0	0	0	0	33	11	63	38	0	0	0	0	0	0	0	18
327694	62	0	0	4	0	0	0	0	0	0	0	0	9	0	5	3	0	8	0	4	0	0	0	2	2	4	0	23	1	0	4	0	0	0	0	0	0	0	4	0	4	0	3	2	0	0	1	0	0
3393186	16	3	7	4	4	0	0	5	0	0	0	0	0	3	0	1	0	0	0	4	0	48	0	0	0	44	0	0	8	0	0	0	0	30	0	0	59	0	9	0	0	0	11	0	0	0	0	0	0
537734	1	3	0	4	16	0	0	0	0	0	0	0	0	0	0	23	1	10	0	0	0	7	0	0	30	0	0	0	7	0	9	0	10	1	0	0	0	0	1	0	0	0	0	0	1	0	0	72	0
928538	153	6	43	14	21	18	8	0	4	138	86	9	18	1	174	87	16	129	5	22	10	62	10	47	71	70	28	128	5	86	68	13	172	42	0	2	3	57	20	39	16	7	31	10	10	41	0	3	1
370368	57	0	0	1	1	0	0	0	0	0	1	0	0	1	0	1	0	0	0	0	14	0	0	0	0	0	0	0	0	0	0	0	22	0	0	0	0	0	0	0	23	0	0	0	0	0	0	0	0
4445096	9	0	0	3	8	0	0	2	6	30	2	10	0	27	6	1	0	11	0	2	0	1	0	11	2	3	1	4	0	0	2	0	2	0	0	0	0	10	0	3	6	0	5	0	0	0	6	2	0
4401816	63	0	0	143	5	0	0	1	37	64	0	0	0	80	11	0	0	104	13	12	0	40	0	52	112	18	0	161	0	58	0	60	130	0	0	13	0	48	0	0	0	10	26	0	0	40	31	19	0
1132923	3	0	0	11	15	0	0	0	0	0	0	0	0	1	0	0	0	17	0	0	0	0	0	31	0	0	0	0	0	0	0	0	0	0	0	0	0	0	0	0	2	0	0	0	0	0	0	0	0
710275	826	0	116	22	21	24	0	3	0	381	0	15	0	0	70	221	40	111	50	21	0	698	89	28	14	81	31	14	40	23	7	1	46	131	0	274	124	56	159	102	26	116	17	43	26	0	0	0	0
4302571	1	0	0	4	4	1	0	4	0	12	0	0	0	0	2	17	0	0	0	0	9	0	0	0	0	14	0	0	0	0	15	0	0	0	0	0	11	0	0	0	35	0	0	0	0	0	0	0	0
4473295	17	0	283	0	0	0	0	0	0	112	30	0	0	0	0	0	0	0	0	0	36	27	0	0	0	150	12	0	1	0	0	0	0	0	0	0	0	0	12	0	68	0	1	0	0	0	38	0	0
103606	132	1	0	6	10	1	0	1	0	0	0	0	0	1	71	0	0	75	0	0	0	1	9	58	24	8	0	99	13	35	0	2	87	2	0	0	0	26	0	44	0	0	36	0	0	0	0	1	0
185583	1	0	22	0	1	0	0	2	0	2	0	0	0	0	3	9	0	6	0	6	0	3	0	0	0	1	0	0	0	26	0	0	4	0	0	0	0	0	0	0	0	0	0	4	0	0	0	0	0
1049071	6	0	0	1	15	0	0	10	0	0	0	0	0	0	37	0	0	68	0	6	0	0	0	0	0	0	0	0	0	0	0	0	19	0	0	0	0	0	11	79	0	0	67	0	0	0	26	125	0
4442779	62	0	0	8	2	0	54	0	0	0	0	0	0	46	0	0	0	0	0	0	0	0	0	0	0	58	0	0	0	11	0	0	9	0	0	0	123	0	3	0	24	0	27	0	0	0	0	0	0
3530625	25	0	0	0	0	0	0	0	0	0	0	2	0	0	2	0	0	0	0	0	0	0	0	0	0	0	0	0	0	0	0	0	0	0	0	0	0	0	0	0	0	0	0	0	0	0	0	0	0
842941	33	0	0	7	5	0	0	0	0	22	0	0	0	0	31	0	12	58	0	0	0	0	0	25	8	0	0	41	2	27	34	44	75	0	0	0	0	40	0	22	11	0	0	0	0	0	0	0	0
4477696	1000	101	133	134	62	92	20	64	100	676	545	60	37	0	683	704	97	98	203	40	115	650	64	89	268	789	115	81	45	123	414	19	433	131	0	18	419	20	269	0	595	53	34	34	101	0	0	21	0
3805726	12	0	0	0	0	0	0	0	0	0	0	0	0	0	0	12	29	13	0	0	0	0	0	3	6	0	0	40	0	34	0	0	0	0	0	0	0	0	0	0	0	0	2	0	0	0	0	0	0
137183	2	11	225	15	39	7	0	719	0	47	5	35	0	0	354	149	8	587	29	5	61	76	0	655	102	115	0	343	0	186	0	34	319	0	1	0	0	246	21	62	0	77	780	0	0	0	0	0	0
1015518	1045	131	95	33	36	179	0	11	0	810	207	26	16	0	49	497	105	32	32	10	23	811	17	113	49	317	1	45	51	91	464	92	279	272	0	41	1	40	212	0	148	5	52	71	113	61	0	0	8
912669	3	0	0	5	0	0	0	0	0	0	0	0	0	0	0	0	0	0	0	0	0	0	0	0	0	0	0	0	0	0	0	16	27	0	0	0	0	19	0	0	0	0	0	0	0	0	0	0	0
114587	22	0	0	8	0	0	0	0	0	0	18	0	0	29	46	1	0	0	0	0	0	0	0	0	23	0	0	0	0	24	0	0	31	0	0	0	0	0	0	0	0	0	42	0	0	0	0	0	25
526833	108	0	0	1	4	0	0	9	0	21	0	0	0	0	94	0	0	52	0	3	11	16	0	53	52	0	26	108	10	22	0	0	57	1	0	0	0	4	0	28	0	2	39	0	30	19	0	0	0
1566691	33	17	34	7	6	22	41	2	19	23	78	11	21	51	42	12	10	14	29	9	19	23	45	19	26	22	23	7	11	20	38	29	32	38	33	27	45	13	11	33	30	34	24	30	52	35	28	29	47
635524	7	0	0	0	0	0	0	0	0	0	0	0	0	0	2	0	0	0	0	0	0	0	0	2	0	0	0	0	0	5	0	0	0	0	55	0	178	0	0	0	0	0	0	0	0	0	0	0	0
2119418	120	35	21	40	54	1	0	13	5	92	39	24	14	19	205	107	27	91	14	27	65	195	43	62	28	68	95	105	20	84	36	14	22	265	0	14	0	412	140	423	45	37	48	14	37	0	0	71	0
4154872	158	0	0	0	0	0	0	0	0	12	0	29	0	0	47	16	0	0	0	0	12	23	0	1	22	8	0	0	10	0	13	0	0	33	0	9	0	19	0	0	0	0	0	0	0	0	17	0	0
4331364	1	0	0	0	0	0	0	0	0	0	0	16	0	0	2	0	0	0	0	3	0	0	0	0	0	2	0	0	0	0	0	0	0	0	0	0	0	0	0	0	0	0	0	0	0	0	0	0	0
179657	1	0	57	0	0	0	0	0	0	0	0	0	0	0	1	3	0	8	0	2	0	0	0	0	2	0	0	6	0	0	0	1	0	0	0	0	0	0	0	0	0	0	0	0	0	0	0	0	0
4448211	60	47	20	5	8	1	0	1	0	89	109	0	0	0	17	36	0	12	0	8	22	8	1	10	9	301	30	43	5	0	16	0	63	15	16	103	14	14	47	9	137	6	53	15	3	0	0	0	0
1139336	6	0	0	8	9	0	0	0	24	0	0	2	0	0	104	0	0	113	0	0	13	0	0	0	27	4	0	0	0	94	0	0	66	0	0	0	0	97	5	31	0	0	0	0	0	0	0	0	0
427183	22	0	20	7	2	0	0	0	0	0	22	0	0	0	56	12	19	19	0	2	0	29	0	145	6	3	0	89	7	18	0	0	20	38	0	0	0	58	20	7	10	0	75	0	1	0	0	0	0
4472050	3	0	0	28	0	12	0	0	0	0	0	0	0	0	0	0	0	17	0	0	47	32	0	0	0	0	0	0	0	0	0	0	0	103	0	0	0	0	1	0	0	0	0	0	0	0	0	0	0
4374816	14	0	250	8	0	38	0	0	0	4	15	0	0	0	95	12	0	0	0	0	0	117	0	27	0	151	0	0	0	16	58	12	0	0	0	0	5	30	5	0	0	0	10	0	0	0	0	0	0
156700	16	0	0	22	12	42	0	5	0	0	70	0	0	13	22	0	22	0	0	37	0	0	0	0	0	0	47	0	2	1	0	0	50	62	91	0	0	25	23	0	20	43	17	95	0	0	0	0	47
109728	13	0	0	35	6	0	0	0	0	0	0	1	0	0	0	0	0	93	0	5	0	0	0	0	0	0	0	6	0	0	0	62	0	0	0	0	0	0	0	0	4	0	0	0	0	0	0	0	0
394796	2	0	0	35	1	0	0	9	7	25	35	29	0	57	7	14	20	0	2	2	0	1	0	0	8	0	0	0	3	0	0	0	0	0	37	3	4	12	21	0	0	0	0	1	0	0	0	0	0
1097113	91	0	0	13	2	0	0	0	0	0	0	18	0	0	63	63	12	35	24	0	0	57	0	44	0	47	0	68	27	0	24	0	78	0	0	0	0	21	10	29	0	0	15	0	0	0	0	0	46
75585	18	0	0	0	0	0	0	3	0	8	0	0	0	0	0	0	0	0	0	0	0	0	0	0	0	10	0	0	0	0	0	0	0	0	0	0	0	0	0	0	0	0	3	0	0	0	0	0	0
4309764	14	4	2	16	7	3	0	0	1	26	11	1	3	1	19	23	2	3	1	2	3	7	2	3	8	21	1	7	4	3	7	5	3	2	1	0	7	1	10	10	4	1	5	0	7	0	0	0	2
4312974	243	49	0	80	479	172	0	13	13	455	192	25	0	152	385	247	155	935	77	457	257	583	42	1153	432	142	0	760	352	378	917	84	622	183	0	24	0	594	62	228	200	52	748	32	177	21	144	43	0
4343627	2	0	0	5	1	0	0	1	1	5	0	27	0	0	2	0	2	5	0	20	1	2	1	1	0	3	1	23	0	0	3	3	17	1	0	0	3	0	0	0	2	0	19	0	0	1	1	0	0
4392350	6	0	0	6	0	3	0	0	0	13	0	0	3	0	29	0	0	4	0	0	0	15	0	0	0	35	0	17	7	0	0	0	0	0	0	0	44	0	1	0	8	7	0	0	0	0	0	0	0
393051	39	1	6	12	12	6	6	2	3	18	19	3	0	2	19	14	6	56	3	2	3	10	7	31	10	26	7	46	11	4	8	2	26	9	1	1	3	21	21	4	2	0	23	1	4	3	1	5	0
494906	656	50	0	10	45	50	0	13	0	117	25	18	0	114	189	347	137	152	0	4	34	545	0	195	155	175	0	144	46	57	77	72	303	155	0	0	0	152	58	117	29	84	369	0	58	0	0	43	33
4336892	3	0	0	2	0	0	0	0	0	0	0	0	0	0	0	0	0	65	0	0	0	0	0	0	11	0	0	8	0	0	0	0	0	0	0	0	0	0	0	0	0	0	0	0	0	0	0	0	0
4294457	40	0	12	19	4	0	0	1	0	251	71	0	0	68	153	1394	4	0	0	0	0	35	0	0	10	16	156	13	10	0	40	2	27	33	0	0	0	37	107	0	76	0	62	99	17	0	41	0	15
4393057	6	0	0	6	11	0	52	2	0	0	0	0	0	0	0	26	0	11	0	5	32	29	0	20	6	48	0	56	0	0	82	0	0	1	0	0	0	0	16	5	88	6	0	0	0	0	0	0	46
941024	15	0	0	0	0	0	0	0	0	0	0	0	0	0	0	0	30	8	0	0	0	25	0	0	0	57	0	0	0	0	42	24	0	0	0	0	0	0	5	0	7	0	47	0	0	0	0	0	0
814442	3	0	0	0	3	25	0	0	33	0	1	1	0	0	0	0	0	11	0	18	0	0	0	0	0	0	0	36	5	0	0	0	0	0	0	1	0	0	3	0	9	0	0	0	0	0	0	0	0
2575651	1	0	0	0	0	0	0	0	0	0	0	1	2	0	6	1	1	0	0	2	0	0	0	11	0	0	0	1	2	0	0	0	0	7	0	0	1	0	0	0	1	0	0	10	0	0	0	0	0
4439603	177	45	65	110	65	85	0	73	74	909	69	29	0	140	478	3205	153	48	91	19	51	584	53	281	146	1114	210	360	56	89	284	51	173	39	0	35	20	184	222	202	148	17	200	34	306	8	0	38	0
540269	60	47	47	8	7	0	0	3	0	0	72	23	0	0	0	0	0	92	0	13	6	37	0	0	0	87	0	0	0	0	0	0	51	7	0	0	0	12	3	0	0	1	14	0	0	0	10	0	0
495017	2	0	0	0	4	0	0	0	0	23	0	0	0	23	40	4	0	10	6	2	0	0	0	51	0	0	0	4	2	1	0	18	71	65	0	0	0	20	10	12	0	0	25	0	0	0	0	0	0
1027904	22	0	0	14	4	56	0	0	0	0	0	37	0	0	0	2	0	67	0	23	0	42	0	10	0	0	0	72	15	21	0	0	0	0	0	0	1	0	12	0	0	0	3	9	0	0	23	0	0
4344207	83	3	39	122	54	0	0	51	0	23	0	0	0	0	43	51	173	75	0	25	0	0	0	0	60	186	0	63	6	0	0	0	13	127	0	0	0	7	2	57	201	48	72	0	1	0	0	22	0
979344	15	0	0	14	0	0	0	0	0	0	0	0	0	0	0	0	13	0	0	0	0	0	0	9	0	0	0	0	0	28	91	0	9	46	0	0	0	87	0	39	0	0	14	0	0	0	0	0	1
4481613	10	0	0	16	21	1	0	0	0	0	0	0	0	0	20	1	2	22	0	2	1	0	0	41	11	8	0	73	10	18	0	0	13	0	0	0	0	10	13	0	20	0	68	0	0	0	0	0	0
451449	63	0	0	0	0	0	0	0	0	32	0	0	0	0	13	23	0	15	5	0	1	24	0	0	11	21	0	4	6	0	40	0	46	16	0	0	0	0	2	0	0	0	0	0	0	1	0	0	0
1096610	801	39	0	62	64	40	0	89	8	593	356	167	258	0	672	1198	300	658	49	58	138	641	163	764	552	582	44	952	188	275	195	54	1294	353	10	80	0	484	186	310	23	0	1370	35	0	51	0	71	0
819353	9	0	0	0	0	0	0	0	0	0	0	0	0	0	0	0	0	0	0	0	0	0	0	0	0	0	0	0	1	0	0	0	0	0	0	0	0	0	0	0	0	0	57	0	0	0	0	0	0
608293	2	0	0	0	1	0	0	0	0	0	0	0	0	0	26	25	0	21	0	0	0	0	0	0	23	0	0	0	0	0	0	0	22	0	0	0	0	0	0	0	0	0	0	0	0	0	0	0	0
1030519	1	0	0	0	2	0	0	0	0	0	0	0	3	0	0	0	0	4	0	5	0	0	0	0	0	0	0	0	0	0	10	0	0	0	0	0	14	0	0	0	0	0	0	0	0	0	0	0	0
271644	70	0	0	7	25	19	0	0	0	0	29	0	0	0	0	2	15	249	31	3	0	266	0	4	33	15	0	124	1	30	0	48	131	39	0	0	0	95	4	73	0	0	34	0	0	0	0	0	0
4347159	66	0	0	14	8	0	0	13	0	14	16	0	0	0	256	0	0	29	0	0	1	0	0	178	2	0	0	90	1	1294	0	0	63	0	0	0	0	19	1	12	0	0	276	0	0	0	0	0	0
1108062	3	0	0	1	3	0	0	0	0	14	0	0	0	0	43	0	0	1	0	0	0	0	0	0	0	0	0	1	0	0	0	0	2	0	0	0	0	0	25	0	0	0	0	0	0	0	0	0	0
4361528	82	0	158	323	102	124	0	114	544	29	88	470	0	824	90	262	465	46	0	14	66	26	0	58	30	20	21	50	115	12	175	28	0	174	1840	4	38	41	16	0	0	24	31	30	0	0	0	0	0
1091685	3	0	9	1	1	0	0	3	0	1	0	0	0	3	0	6	0	1	2	0	0	0	0	0	0	4	1	0	0	0	0	0	0	0	0	0	0	0	2	0	1	0	0	0	0	0	49	0	0
4365143	7	1	0	7	3	1	0	0	0	1	1	2	0	0	1	1	0	5	0	0	0	4	0	9	0	5	0	9	4	1	0	0	1	2	0	1	0	3	2	0	1	0	6	0	0	0	0	0	0
4324467	8	27	0	10	22	0	0	0	0	52	0	0	0	0	0	0	0	0	0	0	0	18	0	39	0	0	0	18	0	0	11	0	18	0	0	0	0	0	10	0	56	0	0	0	0	0	0	0	0
4324464	13	44	0	4	0	0	0	0	0	0	0	0	27	0	0	3	0	0	3	0	0	0	0	0	0	0	0	0	0	0	0	0	0	0	0	7	3	0	0	0	0	0	0	0	0	0	0	0	0
3562626	1	0	0	0	0	0	0	0	0	1	1	0	0	0	2	0	0	0	0	0	0	0	0	0	0	1	0	0	0	1	0	0	2	0	0	1	0	0	0	1	0	0	71	0	0	0	0	0	0
676761	29	0	0	0	0	0	0	0	0	0	0	0	0	0	0	0	0	155	0	0	0	0	0	10	30	13	0	0	0	0	53	0	7	0	0	0	0	12	0	0	0	0	0	0	0	0	0	0	0
4301997	10	0	0	27	59	0	0	0	0	0	0	82	0	89	0	22	0	0	0	0	0	0	0	0	0	0	0	0	0	0	0	0	0	0	0	0	0	0	0	0	0	0	0	0	0	0	0	0	0
4404577	39	0	28	126	39	36	110	35	0	17	45	0	0	0	0	109	26	41	0	13	0	7	0	2	146	70	0	11	23	0	0	0	16	14	0	0	0	0	6	0	0	40	0	0	0	0	36	4	0
4428313	41	0	0	8	4	0	0	0	0	6	27	0	0	0	45	210	0	12	0	3265	0	0	0	69	0	0	0	33	126	33	0	0	6	48	0	0	0	10	25	16	0	0	5	0	0	0	0	0	0
2724175	2	0	184	21	14	29	0	12	2	28	0	32	17	0	191	2	2	2	29	62	6	1	0	76	27	24	1	33	7	12	1	1	43	68	0	0	1	4	9	0	57	0	29	378	0	2	0	1	0
3384047	157	34	14	45	25	44	0	4	0	535	181	44	0	0	99	203	27	64	5	14	48	110	31	41	29	142	86	74	24	50	44	43	74	73	0	30	1	33	30	37	71	23	3	0	39	0	0	21	7
322340	21	0	0	5	3	0	0	1	0	0	0	0	0	0	1	0	0	0	0	0	0	0	0	28	41	0	0	0	0	2	0	0	9	0	0	0	3	0	0	0	21	0	0	0	0	0	0	14	0
4447334	37	0	0	0	0	0	0	2	0	0	0	0	0	0	0	0	0	36	0	2	0	0	0	0	0	46	0	0	0	0	0	0	0	0	36	0	0	0	0	0	0	0	0	0	0	0	0	0	0
219439	1	0	0	7	0	0	0	0	0	26	0	0	0	43	60	21	67	16	0	0	0	30	0	8	0	0	0	0	0	11	60	0	0	0	36	0	0	63	100	2	0	0	8	0	0	0	0	12	0
4317340	155	53	9	6	30	0	0	0	0	1294	110	42	0	0	705	155	3	14	8	2	0	4	0	193	53	79	0	17	0	0	24	0	0	118	0	4	59	0	23	70	79	0	0	0	129	0	0	0	0
162702	0	8	0	5	7	15	0	0	5	0	6	0	0	20	0	4	0	0	0	0	0	2	0	6	0	8	0	2	0	7	0	0	5	0	0	0	11	19	0	2	0	0	15	0	0	0	6	1	0
1144378	0	1	0	2	2	0	0	0	2	12	0	0	0	30	0	17	0	0	0	4	2	0	0	13	0	11	0	6	0	0	0	0	0	0	0	0	0	27	0	0	0	0	17	0	0	0	0	0	0
583307	0	125	0	0	0	0	0	0	0	0	0	0	25	0	0	0	0	0	0	0	0	0	0	0	0	0	0	10	0	0	0	0	0	0	0	0	0	0	0	0	0	0	0	0	0	0	0	0	0
4423410	0	41	0	28	17	0	0	12	0	31	13	0	0	105	49	16	0	98	0	39	0	23	0	0	22	4	0	81	5	108	31	46	54	18	0	0	0	26	0	0	0	0	96	0	0	0	0	0	0
3902438	0	12	0	0	2	0	0	0	0	0	0	0	33	5	0	0	0	17	0	0	0	27	0	6	0	0	0	0	1	0	0	0	12	0	0	0	0	0	0	17	0	0	2	0	0	0	2	21	0
4406302	0	63	0	16	0	0	0	0	0	19	0	0	0	0	0	5	0	0	0	0	0	0	0	0	0	13	0	0	0	0	49	0	0	0	0	0	0	26	7	0	0	0	0	0	0	0	0	0	0
4441038	0	14	0	0	3	0	0	0	0	61	0	0	0	0	17	0	0	6	2	0	0	0	0	0	0	15	0	32	3	0	0	0	0	28	0	0	0	6	0	56	17	0	0	0	0	0	0	0	0
4372421	0	82	0	0	0	0	0	0	0	0	0	0	0	0	0	0	0	0	0	0	0	0	0	0	0	1	0	0	0	0	0	0	0	0	0	0	0	0	0	0	0	0	0	0	0	0	0	0	0
824146	0	21	0	20	10	0	0	0	0	2	66	4	0	66	12	4	0	8	0	0	14	13	0	11	95	0	0	25	0	34	0	35	116	0	0	0	0	56	0	0	0	0	0	0	0	0	0	0	0
922362	0	8	0	0	0	0	0	0	0	0	0	0	0	0	0	0	0	0	0	0	0	0	0	0	2	9	0	0	0	0	0	0	0	0	0	0	0	0	1	0	0	0	0	0	0	0	40	0	0
4396688	0	2	0	1	0	0	0	0	0	2	0	0	0	0	1	0	1	13	0	0	0	0	0	0	0	1	0	16	0	128	0	0	42	0	0	0	0	0	0	0	0	0	43	0	0	0	0	0	0
809192	0	44	20	39	47	0	0	3	0	9	0	34	0	0	47	24	0	69	0	0	37	26	0	35	46	62	0	15	8	72	41	0	96	0	0	0	0	56	23	17	15	0	0	28	0	37	0	0	0
828667	0	41	0	14	0	0	0	0	2	0	0	42	0	54	6	0	16	11	0	0	19	16	0	0	0	0	0	21	0	14	0	0	0	0	0	0	0	35	0	10	0	27	0	0	22	0	0	0	0
1105574	0	55	0	4	5	0	0	0	0	3	0	0	0	0	0	0	0	4	0	0	0	4	0	1	0	0	0	14	0	0	0	0	58	0	0	0	0	0	1	0	0	12	42	0	0	0	0	0	0
50765	0	49	0	17	14	0	0	19	0	0	27	0	0	0	0	0	24	10	0	20	0	0	0	0	0	0	0	0	3	0	0	0	0	0	0	0	0	0	13	0	0	30	31	0	50	0	0	0	0
516554	0	75	0	0	6	0	0	1	0	0	0	0	0	0	0	0	0	0	0	3	0	0	0	0	0	0	0	0	4	0	0	0	0	0	0	0	0	0	2	0	0	0	0	0	0	0	0	0	0
1145616	0	28	0	19	2	0	0	14	0	16	24	9	0	0	42	11	0	27	0	13	14	0	0	95	20	0	0	61	9	10	0	36	114	0	0	0	0	35	8	42	0	0	8	0	0	0	0	24	0
1925094	0	45	0	3	11	0	0	0	0	7375	8	1	0	0	0	28	0	0	0	0	0	7	0	0	0	11	0	22	4	40	0	0	39	22	0	2	0	0	0	16	0	0	0	0	4326	0	0	0	0
505670	0	27	0	3	9	0	0	9	0	52	46	28	0	0	90	57	40	148	0	3	0	0	0	160	41	60	3	84	18	68	0	0	151	0	0	0	38	34	6	69	0	4	60	0	0	0	0	0	3
3024398	0	9	0	0	0	0	0	1	14	0	0	0	0	0	0	0	0	0	0	0	0	0	0	0	0	0	0	16	0	0	0	0	5	0	0	0	0	0	0	6	0	0	0	0	0	0	0	0	0
2530636	0	1	0	0	0	0	0	0	0	1	1	0	0	0	0	0	0	3	0	0	0	0	0	2	0	0	0	1	0	0	3	0	1	1	1	0	0	1	0	5	1	1	69	0	0	0	0	0	0
3134492	0	19	45	0	0	0	0	0	0	1	0	0	0	0	26	1	0	17	1	21	0	0	0	1	13	0	0	21	4	8	0	0	4	0	0	32	0	0	6	0	13	0	21	551	0	0	0	0	26
3588390	0	1	4	18	2	0	1	4	0	2	1	4	0	0	5	2	2	3	0	17	0	3	0	6	2	2	4	2	0	2	4	0	3	1	0	0	0	1	2	1	2	0	9	0	0	0	0	0	0
832652	0	1	0	3	7	0	0	4	13	9	0	0	0	0	27	5	0	24	0	0	0	0	0	10	22	0	0	22	0	9	0	0	1	0	0	0	0	0	0	38	0	18	16	0	0	0	0	0	0
106476	0	3	0	0	0	0	0	0	0	0	0	0	0	0	5	0	0	0	0	0	0	19	0	0	0	0	0	0	0	0	0	0	0	0	0	0	0	0	0	0	0	0	0	0	0	0	0	0	0
568926	0	43	0	0	0	0	0	0	0	0	0	0	0	0	0	0	0	0	0	0	0	0	0	0	0	0	0	0	0	0	0	0	0	0	0	0	0	0	0	0	0	0	3	0	0	0	0	1	0
889661	0	30	0	4	22	0	0	0	0	0	0	44	0	0	87	45	0	150	17	6	46	12	0	475	149	0	0	100	16	59	0	0	50	0	0	0	0	220	1	0	0	0	26	0	0	0	0	0	0
146554	0	1	0	21	14	0	0	0	0	1	0	0	0	0	0	1	0	11	0	25	0	2	0	98	0	1	0	12	0	71	0	0	134	0	0	0	0	64	2	49	0	0	413	0	0	0	0	0	0
3060112	0	17	0	0	0	0	0	0	0	0	0	0	0	0	0	0	0	0	0	0	0	0	0	0	0	0	0	0	0	0	0	0	0	0	0	0	0	0	0	0	0	0	0	0	0	0	0	0	0
818527	0	36	0	8	3	1	0	0	30	22	0	0	36	19	59	0	0	157	0	3	0	0	0	11	0	34	0	36	0	0	0	18	16	0	0	0	0	0	0	108	0	13	28	0	0	0	0	0	0
158804	0	24	0	3	2	0	0	2	8	0	22	1	0	0	2	6	0	11	0	3	21	12	0	91	0	0	0	10	0	10	0	32	34	0	12	0	0	0	0	37	0	0	7	0	0	0	14	6	0
333726	0	6	0	0	0	0	0	0	0	0	53	0	0	0	0	0	0	0	0	0	0	9	0	0	16	0	0	0	0	0	0	0	0	0	0	0	0	0	0	0	0	0	0	0	27	0	0	0	0
647864	0	58	0	0	0	0	0	0	0	0	0	0	0	0	0	0	0	11	0	0	0	0	0	0	0	0	0	0	0	0	0	0	0	0	0	0	0	0	0	0	0	0	0	0	0	0	0	0	0
4465540	0	1	0	1	3	0	0	0	0	12	0	0	0	0	0	0	0	3	0	4	0	16	0	0	0	5	0	25	0	17	0	37	23	0	0	0	0	0	1	16	0	0	2	0	0	0	0	0	0
1141382	0	1	0	0	0	0	0	0	0	0	0	0	18	0	0	0	0	0	0	0	0	0	0	0	0	0	0	0	0	0	0	0	0	0	0	0	0	0	0	0	0	0	0	0	0	0	0	0	0
755123	0	50	0	0	0	0	0	0	0	0	0	0	0	0	0	0	0	0	0	0	0	0	0	0	0	0	0	23	0	0	0	0	0	0	0	0	0	0	0	0	0	0	0	0	0	0	0	0	0
3746307	0	31	0	0	0	0	0	0	0	0	0	0	0	0	0	0	0	0	0	0	0	0	0	0	0	0	0	0	0	0	0	0	0	0	0	0	0	0	0	0	0	0	0	0	0	0	0	0	0
133178	0	2	0	13	0	0	0	10	0	0	0	0	0	0	0	0	0	8	0	0	0	0	0	43	0	16	0	11	0	0	0	0	15	0	0	0	0	16	1	0	0	0	0	0	0	0	0	0	0
1004910	0	14	0	0	2	0	0	0	0	1	0	0	0	0	0	0	0	0	0	0	0	0	0	0	0	0	0	0	1	0	0	0	1	0	0	0	0	0	0	0	0	0	0	0	0	0	0	0	0
292057	0	2	0	52	36	0	0	0	0	0	0	0	0	0	0	211	0	0	0	1	0	0	0	0	0	0	0	0	2	13	0	0	0	1	0	0	0	0	0	0	0	0	8	0	0	0	0	19	0
1033013	0	79	0	4	3	0	0	0	0	0	0	0	0	64	0	0	0	0	0	0	0	0	0	0	0	0	0	32	0	0	0	19	0	0	0	0	0	0	0	0	0	0	0	0	0	0	0	0	0
727447	0	13	0	0	14	0	0	0	0	0	0	0	0	0	282	0	38	18	0	0	35	9	0	615	22	0	0	51	0	224	0	6	1352	100	0	0	0	0	0	0	0	0	0	0	0	0	0	0	0
1705765	0	55	0	125	62	0	0	11	136	49	0	229	106	725	69	9	0	106	0	14	32	24	0	89	5	1	0	169	0	67	0	26	114	16	0	0	0	14	5	52	0	0	51	0	0	0	92	0	0
4337664	0	1	0	0	1	0	0	0	0	48	0	3	0	91	0	0	0	0	0	0	0	0	0	0	0	0	0	0	0	0	0	0	0	0	0	0	0	0	0	0	0	0	0	0	0	0	0	3	0
2298935	0	1	8	0	0	0	0	0	0	0	0	0	0	0	14	0	0	0	0	1	0	0	0	0	0	0	0	2	0	2	0	0	0	0	0	2	0	0	1	0	1	0	3	59	0	0	0	1	2
4408274	0	35	0	2	0	0	0	0	0	0	0	0	0	0	0	0	0	0	0	0	0	0	0	0	0	0	0	0	0	0	0	0	0	0	0	0	0	0	0	0	0	0	0	0	0	0	0	0	0
1077373	0	37	0	0	3	0	0	12	0	0	111	0	0	0	0	9	28	71	0	0	0	16	0	0	22	16	0	19	4	0	0	0	7	0	0	0	0	4	5	0	0	0	0	0	0	0	0	0	0
4436046	0	17	20	3	0	0	0	0	0	0	0	0	0	1	2	13	0	1	0	24	0	1	0	46	2	2	0	0	3	1	1	0	1	0	0	0	1	0	0	0	32	0	2	157	1	0	1	0	0
21795	0	43	0	0	0	0	0	0	0	0	0	0	0	0	0	0	0	0	0	0	0	0	0	0	0	0	0	0	0	0	0	0	0	0	0	0	0	0	0	0	0	0	0	0	0	0	0	0	0
1143645	0	48	73	1	0	0	0	0	0	0	0	0	0	0	13	0	34	0	0	3	0	0	0	0	15	0	0	0	0	0	0	0	0	0	0	0	0	31	6	0	0	0	0	0	0	0	0	0	4
4307247	0	49	0	0	0	0	0	0	0	0	0	0	0	0	0	0	0	0	0	0	0	0	0	0	18	0	0	30	0	0	0	0	0	0	0	0	0	15	0	0	0	0	8	0	0	0	0	0	0
505954	0	4	0	1	0	0	0	0	0	80	0	0	0	0	13	4	0	4	0	4	0	0	0	5	0	8	0	0	0	0	0	0	0	0	0	0	0	46	0	0	0	0	123	0	0	0	0	0	0
12364	0	27	0	0	0	0	0	0	0	0	0	0	0	0	0	7	0	10	0	2	0	0	0	12	10	0	0	0	0	1	0	0	40	0	0	0	0	0	0	0	0	0	42	0	0	0	16	0	0
4303688	0	65	0	0	0	0	0	0	0	23	0	0	0	0	0	0	19	0	0	0	0	14	0	0	0	34	0	0	3	0	59	0	0	0	0	0	0	0	0	0	0	0	0	0	0	0	0	0	0
254938	0	67	22	9	6	0	0	3	47	16	39	0	69	102	94	0	0	15	19	30	10	31	0	36	22	25	40	95	7	0	0	0	0	120	13	16	135	36	0	80	61	44	62	0	0	33	39	0	0
4410166	0	0	47	0	0	0	0	0	0	0	0	0	0	0	0	2	0	0	0	0	0	0	0	8	24	0	0	14	0	0	0	0	0	17	0	0	0	0	0	0	0	0	0	0	0	0	0	0	0
539581	0	0	47	0	1	0	0	0	0	0	0	0	0	0	0	14	0	0	0	12	0	0	0	0	0	1	0	0	0	53	0	0	0	1	0	0	0	0	0	0	0	0	0	186	0	0	0	0	0
4436552	0	0	18	16	56	0	0	4	0	0	0	0	0	0	0	0	0	8	0	0	0	0	0	0	24	2	0	10	3	5	0	0	0	22	0	0	0	0	4	26	0	7	136	0	0	0	0	0	0
809991	0	0	2	0	0	0	0	1	0	10	0	0	0	0	0	0	18	34	0	0	0	17	0	12	0	9	0	11	0	1	0	0	36	0	0	0	0	9	0	0	80	0	0	0	0	0	0	0	0
308444	0	0	12	3	0	0	0	0	0	0	0	40	0	0	0	0	0	11	0	0	0	0	0	0	0	0	0	27	0	0	0	0	1	0	0	0	0	0	0	0	0	0	0	0	0	0	0	0	0
929901	0	0	33	38	13	0	0	13	39	23	29	24	0	0	89	0	0	76	0	4	13	0	0	25	97	0	0	84	0	60	0	21	34	0	0	0	0	0	0	94	0	0	7	0	0	0	1	0	0
183207	0	0	31	0	0	0	0	0	0	0	0	0	0	0	0	0	0	0	0	0	0	0	0	0	0	0	0	4	0	0	0	0	0	0	0	0	0	0	0	0	0	0	0	0	0	0	0	0	0
451765	0	0	12	2	86	0	0	0	18	0	0	0	0	0	24	2	0	29	0	0	0	0	0	0	0	0	0	12	0	72	0	2	56	0	0	24	0	0	0	0	0	0	0	0	0	0	0	0	0
1952	0	0	1	0	3	0	0	0	0	0	1	10	0	0	0	1	0	2	0	0	0	0	1	0	1	1	1	8	0	208	0	0	58	0	0	0	0	0	0	1	1	0	0	0	0	0	0	0	0
225088	0	0	259	0	0	0	0	1	0	9	0	0	14	0	1	8	0	0	0	0	0	0	0	20	0	0	0	10	2	25	0	0	0	0	0	0	0	0	4	0	0	0	0	0	0	7	0	0	0
873887	0	0	22	0	0	0	0	0	0	0	0	0	0	2	0	0	0	18	0	0	0	0	0	15	0	0	0	0	0	33	0	38	16	0	0	0	0	0	0	0	0	1	0	0	0	0	0	0	0
138389	0	0	28	0	2	0	0	0	0	0	51	1	0	0	0	0	2	0	0	1	6	0	0	0	0	0	0	0	0	0	0	0	0	0	0	0	0	0	2	20	16	0	0	0	0	0	0	0	0
3609803	0	0	7	0	2	0	0	0	0	26	0	0	0	0	0	0	0	0	0	9	0	0	0	0	0	19	0	8	0	0	0	0	0	0	0	30	0	0	5	0	18	0	0	219	0	0	0	0	0
4472112	0	0	2	5	8	0	0	0	0	63	0	0	0	0	3	0	1	38	0	9	0	7	0	2	10	3	0	31	0	1	0	0	35	27	0	0	0	8	5	23	0	8	34	0	20	4	13	1	0
4472399	0	0	71	1	0	0	0	0	0	0	0	0	0	1	0	0	0	11	0	11	0	0	0	0	12	0	0	1	0	54	0	1	2	0	0	0	0	0	4	0	5	0	17	37	0	0	0	0	0
760967	0	0	12	1	12	0	0	33	20	0	0	2	0	0	18	85	0	42	0	8	0	16	0	50	0	3	0	37	0	6	0	0	19	13	0	0	0	71	1	0	0	0	29	0	0	0	0	0	0
156646	0	0	50	0	0	0	0	0	0	0	0	0	0	0	0	12	0	0	0	0	0	0	0	0	0	0	0	0	0	0	0	23	0	0	0	0	0	0	0	0	0	0	0	0	0	0	0	0	0
849821	0	0	24	0	0	0	0	0	0	0	0	0	0	0	0	3	0	8	0	1	0	0	0	0	0	0	0	19	0	0	0	9	0	0	0	0	0	18	0	0	0	0	0	0	52	0	0	0	0
1139932	0	0	32	39	21	0	0	0	59	4	54	3	107	23	0	0	0	12	19	0	15	0	0	9	26	4	0	4	0	0	0	0	0	0	12	0	11	0	3	0	0	0	0	0	0	0	0	0	0
3778553	0	0	31	0	0	0	0	0	0	0	0	0	0	0	0	0	0	0	0	0	0	1	0	0	0	0	0	0	0	13	0	0	0	0	0	0	0	0	0	0	0	0	0	0	0	0	0	4	0
4469576	0	0	15	6	0	0	0	0	0	0	0	0	0	0	35	0	0	0	0	10	0	0	0	0	0	0	0	9	0	0	1	0	0	0	0	0	0	0	0	0	20	0	0	44	0	0	0	0	0
4413447	0	0	70	2	0	0	0	0	0	0	0	0	0	0	0	0	0	0	0	4	0	0	0	0	0	0	0	0	0	0	0	0	0	0	0	0	0	0	0	0	0	0	0	0	0	0	0	0	0
810425	0	0	3	4	0	0	0	0	0	23	9	0	0	0	13	0	0	1	0	4	0	16	0	5	0	1	0	34	0	3	2	0	34	0	0	0	0	0	0	0	12	0	0	0	22	0	0	5	0
1108007	0	0	23	1	0	2	0	0	0	0	67	0	1	0	102	0	0	6	0	0	1	0	0	0	0	0	0	0	0	32	0	0	33	0	0	0	0	0	0	0	0	0	5	0	0	0	22	0	0
621279	0	0	25	9	0	0	0	0	0	0	0	0	0	0	26	0	0	18	0	0	0	0	0	0	11	0	0	39	0	0	10	0	0	0	0	0	0	0	4	1	0	0	0	0	0	0	0	0	0
4411295	0	0	96	0	1	0	0	0	0	0	0	15	0	0	0	0	0	0	0	28	0	17	0	0	0	0	0	0	3	0	0	0	0	0	0	0	0	0	10	27	88	17	0	123	0	0	0	0	0
212686	0	0	40	0	0	0	0	0	0	0	0	0	0	0	0	0	0	0	0	5	0	0	0	0	0	0	0	0	0	0	0	0	0	0	0	0	0	0	0	0	0	0	0	0	0	0	0	0	0
3709990	0	0	25	0	0	1	0	0	0	0	0	0	0	0	0	26	0	9	0	17	0	0	0	38	0	8	0	0	2	0	0	0	0	31	0	0	1	0	0	0	0	0	0	55	0	0	0	0	0
4461906	0	0	35	8	14	0	0	0	0	0	8	0	0	0	39	0	21	92	0	0	0	0	0	323	8	0	0	62	3	159	0	10	611	0	0	0	0	44	0	0	0	0	19	0	0	0	0	0	0
29704	0	0	1	0	1	0	0	0	2	0	0	0	0	0	0	1	0	3	0	8	2	0	0	0	4	0	0	1	0	2	0	0	1	0	0	0	0	0	0	1	0	0	0	0	0	0	0	0	0
11622	0	0	1	2	0	0	0	3	0	0	0	0	0	0	64	0	0	0	0	0	0	0	0	16	0	0	0	0	0	3	0	0	33	0	0	0	2	32	0	17	0	0	0	0	0	0	0	0	0
1047077	0	0	34	0	0	0	0	0	0	0	0	0	0	0	0	0	0	0	0	0	28	0	0	0	0	0	0	0	2	0	0	0	0	0	0	0	0	0	0	0	0	0	0	0	0	0	0	0	0
4456068	0	0	31	12	8	0	0	2	35	0	0	0	0	0	44	2	0	25	0	36	16	0	0	26	46	14	0	68	0	73	0	22	45	23	0	11	0	16	0	0	0	0	48	0	0	44	0	12	0
4338512	0	0	4	0	0	0	0	0	0	8	4	0	0	0	0	7	12	0	0	0	0	4	0	7	0	22	0	0	2	3	24	0	0	0	0	0	0	0	4	0	0	0	0	0	36	0	0	0	0
4307265	0	0	54	0	0	0	0	0	0	0	0	0	0	0	0	0	0	0	0	0	0	0	0	0	0	0	0	0	0	0	0	0	0	0	0	0	0	0	0	0	0	0	15	24	0	0	0	0	0
252843	0	0	88	0	0	0	0	0	0	0	0	0	0	0	0	2	0	0	0	0	0	8	0	0	0	0	0	0	0	0	0	0	0	0	0	0	0	0	0	0	0	0	0	0	0	0	0	0	0
715913	0	0	31	0	0	0	0	5	0	0	0	0	0	0	45	12	0	15	0	0	1	0	0	63	36	19	0	0	0	0	0	0	0	0	0	0	0	0	8	0	0	0	0	0	0	0	0	0	0
4449236	0	0	1	5	1	0	0	0	0	0	0	0	0	0	43	0	0	0	0	2289	0	2	0	0	0	0	0	0	24	124	0	0	0	0	0	0	0	0	16	0	0	0	1	0	0	0	0	0	0
328617	0	0	58	18	3	0	0	0	0	0	26	0	34	0	23	11	21	7	0	80	0	0	0	0	24	62	0	27	8	49	0	0	9	84	0	53	0	23	19	0	128	71	90	255	0	0	0	0	0
71872	0	0	15	3	0	0	0	0	0	0	115	0	0	0	0	0	0	0	17	4	0	0	0	0	0	0	0	0	0	0	38	7	0	0	65	0	38	0	1	44	31	0	57	0	0	38	0	11	0
4378683	0	0	40	0	0	0	0	0	0	0	0	0	0	0	33	0	0	0	0	0	0	0	0	0	0	3	0	0	0	0	0	0	0	0	0	0	0	0	0	0	0	0	0	0	0	0	0	0	0
367879	0	0	10	0	0	0	0	0	0	0	0	0	0	0	0	0	0	1	0	0	18	0	0	0	16	0	0	0	0	0	0	0	29	0	0	0	0	0	0	0	0	0	0	0	0	0	0	0	0
681370	0	0	1	0	1	0	0	0	0	0	0	0	0	0	2	0	0	0	0	163	0	1	0	1	0	0	0	0	0	1	0	0	0	0	0	0	0	0	0	1	1	0	0	1	0	0	0	0	0
2714942	0	0	6	4	6	4	0	1	0	5	0	1	0	0	13	0	2	0	1	20	1	0	0	7	7	0	1	2	3	1	0	0	5	6	0	0	0	0	0	0	11	0	0	34	0	0	0	0	0
663885	0	0	36	3	1	0	0	29	0	0	0	0	0	0	44	20	0	57	0	0	0	6	0	58	0	11	0	0	0	28	0	0	29	0	0	0	0	0	3	0	0	0	0	0	0	0	0	17	0
225846	0	0	14	6	7	0	0	82	0	0	0	0	0	0	0	39	2	15	0	0	0	0	0	66	0	18	0	0	4	0	0	0	0	0	0	0	0	0	0	0	0	0	48	0	0	0	0	0	0
2555599	0	0	4	0	2	0	0	0	0	0	0	0	26	0	0	0	0	0	0	0	0	0	0	0	0	0	0	0	0	0	0	0	0	0	0	9	0	0	0	0	37	0	0	79	0	0	0	0	0
879040	0	0	3	1	0	0	0	0	0	0	0	0	0	0	0	0	0	0	0	0	0	0	0	16	0	0	0	0	0	0	49	0	0	0	0	0	0	0	0	0	0	0	0	0	0	0	0	0	0
4338372	0	0	5	0	6	0	0	0	0	42	28	0	0	0	0	80	0	0	0	5	0	21	0	0	0	100	0	0	0	0	12	0	0	0	0	0	5	0	13	0	16	0	0	0	31	0	0	0	0
1523543	0	0	1	0	0	0	0	0	0	0	0	0	0	0	1	0	0	0	0	0	0	0	0	0	40	1	0	0	0	0	0	0	0	0	0	0	0	0	0	0	0	0	3	0	0	0	0	0	0
4402671	0	0	20	0	0	0	0	3	0	1	0	0	0	0	0	0	0	0	0	0	0	0	0	0	0	7	0	725	0	0	20	0	0	0	0	0	0	0	0	0	0	0	0	0	0	0	0	0	0
1124709	0	0	0	18	0	0	0	0	0	0	0	0	0	0	0	0	0	0	0	0	0	0	0	0	4	0	0	0	0	0	0	0	0	0	0	0	0	0	0	0	0	0	0	0	0	0	0	0	0
253429	0	0	0	2	21	0	0	0	0	0	0	0	0	0	13	0	0	1	0	0	0	0	0	0	10	0	0	0	0	0	0	0	0	0	0	0	0	0	17	0	0	0	24	35	0	0	0	0	0
3903651	0	0	0	6	3	0	0	0	0	0	0	22	0	0	0	9	0	0	0	12	0	0	0	0	0	0	0	0	1	1	0	0	0	1	0	0	0	0	0	1	0	0	0	25	0	0	0	0	0
324141	0	0	0	1	0	0	0	0	0	0	0	0	0	0	0	0	0	0	0	0	0	0	0	0	0	0	0	35	0	42	0	0	34	0	0	0	0	0	0	0	0	0	0	0	0	0	0	0	0
4396446	0	0	0	2	0	10	0	4	0	0	0	0	0	29	0	0	0	4	0	0	0	0	0	0	0	0	0	0	0	0	0	0	0	0	0	0	0	0	0	0	0	0	0	0	0	0	0	0	0
4393019	0	0	0	2	0	0	0	0	0	0	22	0	0	0	0	0	0	0	0	0	0	0	0	0	0	0	0	0	0	0	0	0	0	0	0	0	0	0	0	0	0	0	0	0	0	0	0	0	0
253735	0	0	0	8	0	0	0	0	0	0	0	0	0	0	52	3	0	0	0	0	0	0	0	0	0	0	0	0	0	0	0	0	0	0	0	0	0	0	0	0	0	0	38	0	0	0	0	0	0
51114	0	0	0	1	4	0	0	0	0	16	139	14	0	0	17	29	32	0	0	0	0	576	0	4	0	0	0	29	0	45	0	8	9	11	0	99	0	21	8	10	0	62	0	0	0	0	0	0	0
1821516	0	0	0	2	9	0	0	0	0	0	0	0	0	0	21	9	0	30	0	0	0	0	0	0	0	0	0	0	0	0	0	20	65	0	8	0	0	0	0	11	0	0	0	0	0	0	0	40	0
573135	0	0	0	10	14	0	0	18	0	27	62	0	0	32	0	0	0	11	0	9	0	0	0	0	0	0	18	38	4	12	6	0	0	0	1	30	0	0	12	0	0	0	0	0	16	0	0	29	0
4440860	0	0	0	2	0	0	0	0	0	0	0	0	0	0	0	0	0	0	0	0	0	0	0	0	0	0	0	0	0	0	33	0	0	0	0	0	0	0	3	0	0	0	0	0	0	0	0	0	0
4451087	0	0	0	8	0	0	0	21	0	0	0	0	0	0	7	0	0	230	0	0	0	0	0	0	0	2	0	0	1	30	41	0	30	0	0	0	0	0	0	2	0	0	0	0	0	57	0	0	0
4357886	0	0	0	2	0	0	0	0	0	0	0	0	0	0	0	0	0	0	0	0	0	0	0	0	0	0	0	0	0	0	0	0	44	0	0	0	0	0	0	0	0	0	0	0	0	0	32	0	0
4414827	0	0	0	6	0	0	0	0	0	0	0	0	0	0	0	0	0	20	0	0	0	0	0	0	42	0	0	0	0	0	0	50	0	0	0	0	0	0	0	0	0	0	0	0	0	0	0	0	0
274011	0	0	0	1	0	0	0	0	0	0	0	0	0	0	2	9	0	1	0	0	0	2	0	0	10	0	0	0	0	0	0	16	0	0	0	0	0	33	0	0	0	0	0	0	0	0	0	0	0
537098	0	0	0	2	0	0	0	0	0	0	0	0	0	0	0	0	0	11	0	0	0	16	0	0	0	0	0	59	5	0	0	0	0	0	0	0	0	0	0	0	0	0	0	0	0	0	0	0	0
1053321	0	0	0	7	0	0	0	6	22	2	0	0	0	29	9	3	40	8	0	0	16	31	0	0	0	38	0	63	0	14	46	0	1	0	0	0	0	0	13	7	26	0	1	0	0	15	0	0	14
219151	0	0	0	5	17	0	0	22	11	30	0	19	0	0	145	17	0	18	0	120	0	314	0	28	0	30	0	4	3	366	15	0	132	0	0	0	0	0	23	0	10	0	180	0	0	0	0	0	0
543491	0	0	0	2	19	0	0	7	0	16	274	0	0	0	0	16	0	28	13	0	0	0	0	26	17	17	0	117	2	15	14	0	0	30	0	10	0	0	0	0	52	0	20	0	0	0	0	0	0
4425571	0	0	0	15	16	0	0	0	0	2	1	7	0	0	1	0	2	1	2	20	0	0	0	4	0	0	0	0	11	2	0	5	0	4	0	0	0	0	4	1	0	1	7	2	2	0	0	2	0
1529806	0	0	0	2	0	0	0	0	1	17	0	2	0	1	2	0	0	29	0	1	0	0	0	32	0	0	0	16	1	0	0	0	22	224	0	0	0	0	0	55	0	2	0	0	0	0	0	0	0
248831	0	0	0	2	7	0	0	6	0	0	16	0	0	0	0	3	0	4	0	2	0	0	2	2	7	9	0	26	0	32	0	0	0	0	0	0	0	0	0	15	0	0	16	0	0	0	12	0	0
202381	0	0	0	8	1	0	0	0	0	0	0	7	37	0	60	0	0	0	0	6	23	3	0	0	14	0	0	42	0	7	0	0	14	0	3	0	0	19	0	0	0	41	57	8	0	0	32	10	0
938794	0	0	0	1	4	0	0	0	0	0	0	0	0	0	0	0	0	6	0	0	0	15	0	0	0	0	0	0	0	0	0	0	0	0	0	0	0	30	10	0	0	0	0	0	0	0	0	0	0
29566	0	0	0	4	0	0	0	51	0	0	0	0	0	0	45	0	0	84	0	0	0	18	0	0	0	0	0	28	0	0	0	34	0	0	0	0	0	0	0	0	0	33	56	0	0	0	0	0	0
548689	0	0	0	4	0	0	0	0	0	0	0	0	0	0	0	0	0	0	0	0	0	0	0	0	0	0	0	0	0	0	0	0	0	0	0	0	0	50	0	0	0	0	0	0	0	0	0	0	0
216023	0	0	0	3	0	0	0	0	0	0	0	0	0	0	0	0	0	0	0	0	0	0	0	0	0	0	0	0	0	0	0	0	0	0	0	0	0	0	0	0	0	0	0	25	0	0	0	0	0
188500	0	0	0	4	0	0	0	0	0	0	0	0	0	0	0	0	0	0	0	0	0	13	0	0	0	0	0	0	0	0	0	0	0	0	0	0	0	0	0	0	0	0	0	0	0	0	0	0	36
217266	0	0	0	11	0	0	0	0	0	0	0	0	0	0	0	0	0	0	0	0	0	0	0	20	0	0	0	0	0	0	0	0	0	0	0	0	0	0	0	0	0	0	57	0	0	0	0	0	0
180999	0	0	0	10	1	0	0	0	8	0	0	0	0	0	19	8	0	24	0	0	0	0	0	0	0	0	0	0	0	11	0	0	3	0	0	0	0	8	0	0	0	0	4	0	0	0	0	0	0
4297695	0	0	0	5	0	0	0	0	0	3	0	0	27	0	0	0	0	0	0	0	0	0	0	0	0	10	0	0	1	0	0	0	0	0	0	5	0	0	4	0	65	0	0	0	0	0	0	0	0
992035	0	0	0	13	16	0	12	2	37	25	0	0	0	21	121	0	1	46	0	13	22	13	0	62	23	0	0	1	3	12	0	1	33	0	0	0	0	43	8	13	29	41	51	0	0	0	0	25	0
746436	0	0	0	13	3	0	0	7	0	0	0	0	0	0	0	0	0	0	0	0	0	0	0	0	0	0	0	0	5	0	0	0	0	0	0	0	0	0	0	0	0	0	0	0	0	0	14	0	0
3231096	0	0	0	2	0	0	0	0	0	0	2	0	0	0	0	0	0	0	0	2093	0	0	0	0	0	0	0	0	29	0	0	0	0	0	0	0	0	0	4	0	0	0	0	0	0	0	0	0	0
103376	0	0	0	39	28	0	0	6	0	0	0	12	38	0	17	24	0	0	0	0	0	0	0	0	0	0	0	0	4	6	0	0	8	52	55	0	0	0	19	0	0	0	21	0	0	0	0	0	0
1094828	0	0	0	1	7	0	0	21	0	15	0	44	0	57	86	19	0	72	0	7	13	0	0	100	0	0	0	0	0	0	0	0	38	0	0	0	0	1	0	95	0	0	44	0	0	0	0	21	0
4472200	0	0	0	26	5	0	0	0	0	0	0	0	0	41	0	0	0	5	0	0	0	0	0	0	0	0	0	0	0	4	0	0	0	0	55	0	0	0	0	0	0	0	11	0	0	0	0	38	0
979707	0	0	0	3	3	10	0	0	0	0	24	0	0	0	0	8	0	17	0	0	0	0	0	12	11	15	0	0	0	45	0	3	31	10	0	0	0	0	0	0	0	0	51	0	0	0	48	0	19
4404731	0	0	0	4	2	1	0	1	0	12	0	0	1	4	0	14	0	15	0	3	0	3	1	25	4	5	0	15	3	2	0	0	5	0	0	1	0	9	1	2	0	0	5	0	0	0	0	1	0
369953	0	0	0	2	5	0	0	2	0	0	0	0	0	0	59	2	0	12	17	0	0	0	0	0	4	9	0	5	0	30	0	24	20	0	0	0	0	9	0	25	0	0	33	0	0	0	0	0	0
227000	0	0	0	4	6	0	0	106	0	0	1	0	0	0	0	0	0	14	0	0	1	0	8	46	0	22	0	57	0	6	0	0	0	0	0	0	0	12	0	0	0	0	0	0	0	0	0	0	0
1033679	0	0	0	9	58	0	0	0	0	0	69	0	0	0	0	17	51	10	0	0	0	0	0	0	45	0	0	31	0	38	0	0	0	0	0	0	0	28	0	0	0	0	76	0	0	0	0	0	0
11621	0	0	0	1	0	0	0	0	0	0	0	0	0	0	22	0	0	0	0	0	0	0	0	8	0	0	0	0	0	0	0	0	0	0	0	0	0	0	0	0	0	0	0	0	0	0	0	0	0
810959	0	0	0	1	4	0	0	0	1	0	0	0	0	0	0	0	1	10	0	1	0	2	0	0	9	1	0	0	0	0	0	31	0	0	0	0	0	0	0	0	0	0	19	0	0	0	0	0	0
2148438	0	0	0	1	0	0	0	0	0	0	0	0	30	0	0	0	0	0	0	0	0	19	0	0	0	0	0	0	0	0	0	0	0	0	0	0	0	0	0	0	0	0	0	0	0	0	0	0	0
4374302	0	0	0	3	0	0	0	0	1	1	0	0	0	0	18	0	0	10	0	6	0	1	0	0	0	11	0	0	0	60	2	0	1	0	0	0	0	0	3	1	0	0	19	0	0	0	1	1	0
280661	0	0	0	1	0	0	0	0	0	0	0	0	0	0	0	0	0	304	0	0	0	0	0	0	0	0	0	0	0	0	0	0	0	0	0	0	0	0	0	0	0	0	0	0	0	0	0	0	0
1116669	0	0	0	23	14	0	0	9	0	25	0	30	0	0	0	0	0	4	0	2	25	28	0	0	0	26	10	18	6	0	0	8	12	0	0	0	0	54	2	39	0	7	83	0	0	0	88	107	0
160064	0	0	0	10	4	36	0	0	0	15	0	0	0	0	0	35	0	0	0	0	0	0	0	29	0	130	15	12	0	13	42	0	0	0	0	0	0	0	2	39	0	0	6	0	0	0	0	0	0
1115576	0	0	0	3	0	0	0	0	0	0	0	0	0	0	0	0	0	0	6	0	0	0	0	0	0	0	0	0	0	0	0	0	0	0	0	0	0	0	2	0	0	0	0	0	0	0	0	0	0
370301	0	0	0	11	0	0	0	0	0	0	0	0	0	0	32	3	0	33	0	5	0	47	0	57	3	0	0	38	3	48	0	28	1	0	11	0	0	43	0	120	21	35	13	0	0	0	0	0	0
1673321	0	0	0	2	3	0	0	0	0	0	0	1	0	0	0	0	0	0	1	0	0	0	0	0	0	0	0	0	0	5	0	0	0	0	0	0	0	0	0	0	0	0	55	0	0	0	0	0	0
740317	0	0	0	4	8	0	0	11	0	0	0	0	0	0	0	0	0	0	0	14	0	0	0	0	17	0	0	0	2	0	94	0	0	0	0	0	0	0	9	0	0	0	0	0	0	0	0	0	0
361600	0	0	0	4	4	0	0	0	0	13	0	0	0	0	0	31	31	0	0	8	1	0	0	33	0	22	3	0	0	7	23	8	25	57	0	0	0	0	0	8	0	0	0	0	0	0	0	31	0
361359	0	0	0	8	9	0	0	0	0	15	0	0	0	19	0	18	0	58	0	0	0	0	0	0	20	0	0	97	0	7	0	0	121	0	0	0	0	61	3	83	0	16	0	0	0	0	62	13	0
822670	0	0	0	1	0	0	0	2	0	0	0	0	0	0	0	0	0	8	0	1	20	0	0	0	2	3	0	4	0	5	0	0	0	0	0	0	0	0	0	0	0	0	15	0	0	0	0	0	1
4297222	0	0	0	5	8	0	0	2	0	107	66	15	0	0	39	106	0	17	7	0	0	22	0	8	24	72	0	0	8	1	37	0	0	83	0	0	0	7	34	0	5	0	21	0	0	0	0	0	0
2946783	0	0	0	5	0	0	0	0	0	0	0	0	0	0	0	0	0	16	0	0	0	0	0	0	0	0	0	0	0	43	0	0	0	0	0	0	0	0	3	0	0	0	0	0	0	0	0	0	0
923032	0	0	0	4	0	0	0	0	0	17	0	0	0	0	0	0	0	0	0	0	0	0	0	0	0	0	0	0	0	0	35	0	0	0	0	0	86	0	0	0	0	0	0	0	0	0	0	0	0
341094	0	0	0	3	0	0	0	0	0	0	0	0	0	0	0	0	0	31	0	7	0	0	0	0	9	0	0	47	0	0	0	0	70	0	0	0	0	0	9	37	0	0	0	0	28	0	0	0	0
191153	0	0	0	11	12	0	0	0	0	18	0	0	0	0	164	0	0	3	0	0	0	0	0	30	0	27	0	0	6	250	0	0	43	0	0	0	0	0	2	18	1	0	20	0	0	0	0	0	0
3576174	0	0	0	1	7	0	0	5	0	0	1	0	0	0	10	0	0	7	0	9	0	0	0	0	48	0	0	0	0	25	0	0	0	0	0	0	0	0	0	0	0	0	0	0	0	0	0	0	0
2254354	0	0	0	1	0	0	0	10	0	88	3	0	0	0	15	9	0	4	0	0	3	0	0	0	0	0	0	34	0	0	0	14	10	0	29	0	0	0	3	0	0	0	0	0	0	0	0	0	0
1043652	0	0	0	3	0	0	0	0	0	0	0	0	0	0	0	2	0	0	0	0	0	0	0	0	0	0	0	0	0	0	0	0	0	0	0	0	0	0	0	0	0	8	0	0	0	0	0	0	5
822112	0	0	0	1	0	0	0	0	0	0	0	0	0	0	0	0	0	1	0	2	0	0	0	0	0	0	28	7	0	0	0	0	0	0	0	0	0	0	0	0	0	0	0	0	0	0	0	16	0
288207	0	0	0	69	25	0	0	0	4	0	0	0	0	54	0	0	0	0	0	0	0	0	0	0	0	0	0	0	0	0	0	0	0	0	0	0	22	0	0	0	0	0	0	0	0	0	11	0	0
588916	0	0	0	3	0	0	0	0	0	35	0	0	0	0	0	3	0	0	0	0	0	0	0	0	0	0	0	0	0	0	0	0	5	0	0	0	0	0	0	0	11	0	0	0	22	0	0	35	0
849642	0	0	0	3	14	0	0	0	0	0	26	0	0	0	36	0	42	0	0	2	0	0	0	0	0	8	0	0	2	103	2	0	0	0	77	0	21	9	3	0	0	0	0	0	0	0	0	0	4
4447950	0	0	0	18	12	0	0	0	0	0	1	6	0	0	1	14	47	20	0	19	0	13	0	7	22	13	7	1	8	0	0	0	1	0	1	0	0	0	8	0	0	0	0	0	0	0	0	0	0
417366	0	0	0	1	1	0	0	0	0	0	0	0	0	0	58	18	0	33	0	0	0	3	0	39	0	0	0	44	0	64	0	0	4	0	0	0	0	28	3	56	0	0	0	0	0	0	0	0	0
187652	0	0	0	96	0	0	0	0	0	0	0	0	0	0	28	0	0	93	0	0	14	0	0	21	15	19	0	0	0	0	0	0	0	0	0	0	0	27	0	0	0	0	0	0	0	0	0	0	0
950922	0	0	0	2	0	0	0	0	0	0	0	0	0	0	0	0	15	12	0	0	0	0	0	0	0	37	0	62	10	0	0	0	0	0	0	0	0	35	0	0	0	0	0	0	0	0	0	0	0
4324432	0	0	0	3	2	0	0	0	2	0	0	0	0	0	0	0	0	0	0	0	0	0	0	0	0	0	0	1	0	0	2	24	22	0	0	0	0	0	0	0	0	0	0	0	0	0	0	0	0
4304901	0	0	0	12	7	0	0	0	0	37	61	0	0	0	31	22	0	0	9	2	0	0	0	4	0	0	0	0	0	0	0	0	0	0	0	32	0	0	3	26	0	0	0	0	0	0	0	0	0
1100123	0	0	0	3	2	0	0	0	0	0	0	0	0	0	0	0	0	10	0	3	14	0	0	0	0	0	0	19	0	0	0	0	37	0	0	0	0	16	0	26	0	0	0	0	0	0	0	0	0
555981	0	0	0	5	2	0	0	6	0	0	0	29	0	0	0	0	0	41	0	3	0	0	0	0	10	0	0	0	0	0	0	0	1	0	0	0	0	1	2	0	0	0	14	0	0	0	0	1	0
4327233	0	0	0	2	4	0	0	0	0	0	0	1	0	0	5	0	0	11	0	0	0	6	0	38	6	0	0	25	0	0	1	0	32	0	0	0	0	0	0	56	0	0	0	0	0	0	0	0	0
1129883	0	0	0	3	0	0	0	0	31	10	3	14	0	0	0	0	0	0	0	4	0	0	0	0	0	13	0	0	8	22	0	0	0	0	0	0	0	0	21	0	0	0	0	0	0	0	19	0	0
400183	0	0	0	6	0	0	0	0	0	0	0	0	0	0	31	0	0	28	0	0	0	0	0	0	0	0	0	0	0	0	0	0	0	0	0	0	0	0	0	0	0	0	0	0	0	0	11	0	0
4445550	0	0	0	6	6	0	0	0	34	0	0	0	0	0	0	0	0	0	0	3	0	0	0	47	0	0	0	0	0	0	0	0	13	0	0	0	0	0	0	0	0	20	0	0	0	0	0	0	0
608929	0	0	0	5	7	0	0	9	0	0	0	0	0	0	9	26	0	20	0	0	0	32	0	95	0	0	0	3	0	0	0	0	51	0	0	0	0	36	0	0	691	0	0	0	0	0	0	0	0
760382	0	0	0	18	6	0	0	5	0	0	0	0	0	15	0	0	0	1	0	0	0	0	0	10	0	26	0	45	0	8	0	12	1	0	0	0	0	0	0	0	0	0	3	0	0	0	0	0	0
259272	0	0	0	6	6	0	0	4	51	18	0	0	0	2	0	0	0	18	0	16	0	22	0	0	0	0	0	30	4	42	0	21	0	0	35	0	0	3	5	55	0	0	0	0	0	0	0	0	0
857566	0	0	0	3	0	0	0	0	0	0	0	0	0	0	0	0	0	0	0	0	0	0	0	0	0	0	0	0	0	0	0	0	22	0	0	0	0	0	0	0	0	16	0	0	0	0	0	0	0
4383953	0	0	0	7	1	14	0	0	0	0	38	0	0	0	2	0	0	22	0	950	0	1	0	18	0	18	0	53	19	94	35	0	3	0	0	0	0	50	5	0	0	0	49	0	0	0	1	0	0
81385	0	0	0	4	5	0	0	0	0	2	0	0	0	2	0	0	41	34	0	0	0	0	0	0	19	0	0	1	0	0	0	0	52	0	0	0	0	5	1	0	0	7	0	0	0	0	0	0	0
195252	0	0	0	8	0	0	0	0	0	0	0	0	0	0	0	0	0	0	0	0	0	0	0	0	0	0	0	0	0	0	0	0	0	0	0	0	0	0	0	0	0	0	0	0	0	0	0	0	0
4359081	0	0	0	3	2	0	0	0	0	0	0	0	0	0	0	2	0	0	0	3	0	0	0	0	0	0	0	0	0	0	0	0	0	0	0	0	0	0	0	0	0	0	0	0	0	0	0	0	0
13463	0	0	0	1	0	0	0	0	0	78	18	0	1	0	7	1	0	4	0	2	0	0	0	2	0	0	0	1	0	0	0	0	0	0	0	0	0	3	0	2	0	0	35	0	0	0	0	0	0
831178	0	0	0	9	2	0	0	5	24	0	0	0	0	0	0	0	0	0	0	0	0	48	0	0	0	26	0	8	0	0	0	42	0	0	0	0	27	0	2	60	0	0	18	0	0	0	0	0	0
135956	0	0	0	3	28	0	0	0	0	0	0	0	0	0	8	0	0	44	0	3042	0	0	0	4	9	0	0	68	800	0	0	0	27	35	0	0	0	0	67	0	0	24	0	0	0	0	0	0	0
1129680	0	0	0	53	12	0	0	11	20	0	0	47	0	0	0	0	0	19	0	0	8	0	0	17	52	0	0	161	0	96	36	0	33	81	0	0	0	96	2	29	0	0	0	53	0	0	0	5	0
1129599	0	0	0	3	1	0	0	0	0	0	0	0	0	0	17	0	0	0	0	0	0	0	0	0	0	0	0	0	0	0	0	0	0	0	0	0	0	0	0	27	0	0	0	0	0	0	0	0	0
4347520	0	0	0	8	2	0	0	0	0	0	51	0	0	0	1	0	0	0	0	0	0	0	0	1	0	0	0	0	0	0	0	0	0	0	0	0	0	0	0	0	0	0	0	0	0	0	0	0	0
963004	0	0	0	6	12	1	0	0	0	6	0	0	0	0	0	20	15	17	0	7	0	0	0	91	1	24	0	108	0	13	0	0	63	0	0	0	0	123	10	0	0	0	20	25	0	0	0	0	0
176980	0	0	0	8	0	0	0	3	0	0	0	0	0	0	0	0	0	13	0	0	21	4	1	0	0	3	0	7	0	77	0	0	45	1	0	0	0	12	0	0	0	0	10	0	0	0	0	0	0
569992	0	0	0	6	9	0	0	0	19	0	0	0	0	0	8	0	0	20	0	5	0	0	0	50	4	0	0	21	0	4	0	24	31	0	9	0	0	2	0	12	0	0	29	0	0	0	16	22	0
715885	0	0	0	2	6	0	0	3	0	0	0	0	0	0	0	0	0	14	0	2	0	0	0	52	0	0	0	18	0	29	0	0	1	0	0	0	0	0	0	0	0	0	49	0	0	0	0	0	0
179267	0	0	0	2	4	0	0	3	0	0	1	0	0	0	74	0	0	40	0	4	0	0	0	28	19	24	0	62	0	112	1	0	0	0	0	0	0	43	1	38	0	0	48	0	0	0	0	0	0
237081	0	0	0	2	1	0	0	0	0	35	0	0	0	0	0	29	0	46	0	1	0	23	0	0	28	0	0	22	2	0	23	0	6	21	0	0	0	0	6	0	36	0	20	0	0	0	0	0	0
564487	0	0	0	9	0	0	0	0	0	0	0	0	0	0	62	0	0	22	0	0	1	0	0	0	0	0	0	0	0	0	0	0	0	0	44	0	0	0	9	0	0	0	0	0	0	0	0	28	0
895341	0	0	0	6	0	0	0	3	0	0	0	0	0	0	11	0	30	33	0	5	0	0	0	0	0	0	0	26	0	9	0	0	53	0	0	0	0	0	0	117	0	0	0	0	0	0	0	0	0
884751	0	0	0	3	2	0	0	0	0	50	0	0	0	0	0	0	0	5	0	0	0	0	0	0	0	9	0	0	3	0	0	0	0	0	0	0	0	0	0	0	0	0	49	0	0	0	0	0	0
330035	0	0	0	2	3	0	0	0	0	0	0	0	0	47	0	30	0	31	0	12	0	4	0	59	0	0	0	0	0	3	15	0	13	0	0	0	0	0	0	87	0	0	26	0	0	0	0	0	0
225243	0	0	0	1	0	0	0	0	0	0	0	0	0	0	0	0	0	12	0	0	0	0	0	6	0	28	0	0	0	0	0	0	0	0	0	0	0	0	0	0	0	0	14	0	0	0	0	0	0
4477199	0	0	0	1	0	0	0	0	36	0	0	0	0	0	0	0	0	1	0	0	0	0	0	0	0	0	0	0	0	13	0	0	0	0	0	0	0	0	0	0	3	0	0	0	0	0	0	0	0
4340162	0	0	0	8	3	0	12	0	0	79	0	0	0	0	0	0	0	0	0	0	0	0	0	0	0	45	0	0	9	18	0	3	0	0	0	0	0	0	2	0	0	0	0	0	0	0	0	0	0
419366	0	0	0	1	2	0	0	0	0	0	0	0	0	0	0	0	0	0	0	0	0	0	0	18	36	0	0	15	0	0	0	0	0	0	0	0	0	0	0	0	0	0	0	0	0	0	0	0	0
28246	0	0	0	3	1	0	0	0	0	20	0	0	0	0	2	0	0	4	21	1	0	0	0	1	0	1	0	2	4	0	4	0	0	2	0	0	0	3	0	56	0	0	15	0	0	0	1	0	0
151172	0	0	0	1	0	0	0	7	0	0	0	0	0	0	0	0	0	18	0	0	0	0	0	0	18	0	0	20	0	0	0	0	75	0	0	0	0	9	0	23	0	17	32	0	0	0	0	0	0
73846	0	0	0	2	3	0	0	0	0	15	13	0	0	0	0	14	0	0	0	0	0	0	0	3	0	0	0	36	0	0	0	0	0	58	0	2	0	0	0	0	0	0	0	0	0	0	49	0	0
4428224	0	0	0	6	5	0	0	0	0	0	0	0	0	0	0	0	0	35	0	0	19	0	0	0	18	0	0	0	0	0	0	0	0	0	0	0	0	15	0	0	0	0	10	0	0	0	0	0	0
4454318	0	0	0	3	0	0	0	0	0	0	0	0	0	0	0	7	0	7	0	0	0	0	0	17	0	0	0	0	0	0	0	0	0	0	0	0	0	18	0	0	0	0	42	0	0	0	0	0	0
73609	0	0	0	1	0	0	0	0	0	9	0	0	0	0	11	0	0	1	0	0	0	9	0	0	0	5	0	5	0	0	0	0	7	47	0	0	0	0	6	0	0	0	0	0	0	0	0	0	0
4383166	0	0	0	1	9	0	0	0	0	0	0	0	0	95	0	1	0	10	0	0	0	0	0	0	18	0	0	12	2	116	19	0	6	0	0	0	9	0	0	0	0	11	24	13	0	0	0	0	0
4339349	0	0	0	3	3	0	0	0	0	0	0	0	0	0	0	0	15	3	0	0	0	0	0	0	3	0	0	4	0	26	0	0	13	0	0	0	0	0	1	12	0	0	0	0	0	0	33	9	0
1038056	0	0	0	1	0	0	0	0	0	0	2	0	0	0	0	0	0	17	0	0	0	0	0	19	0	0	0	1	0	0	0	0	37	0	0	0	0	0	0	0	0	0	0	0	0	0	0	0	0
4450360	0	0	0	2	0	0	0	0	0	0	0	0	0	0	9	0	0	0	0	8	0	0	0	29	0	0	6	18	0	0	0	0	36	0	0	0	0	0	0	3	0	0	63	0	0	0	0	0	0
4396717	0	0	0	19	26	23	0	8	67	119	104	0	0	11	333	48	52	158	0	15	243	12	0	411	185	31	0	251	11	289	0	43	329	0	0	0	0	469	44	0	28	110	295	62	25	0	52	26	8
241760	0	0	0	1	0	0	0	0	0	0	0	0	0	0	0	0	0	0	0	0	0	32	0	4	0	0	0	2	0	0	0	0	0	0	0	0	0	2	0	0	0	0	0	0	0	0	0	0	0
286679	0	0	0	55	24	0	0	0	0	7	0	7	0	70	20	0	0	20	0	0	0	6	0	0	19	0	0	0	0	9	0	0	0	0	0	0	0	0	0	0	0	0	0	0	0	0	28	0	0
1105948	0	0	0	1	2	0	0	4	7	1	0	0	1	0	0	22	4	4	0	0	0	0	0	0	0	0	2	0	0	0	0	0	0	0	0	0	54	20	1	0	0	0	2	0	0	0	0	0	0
745417	0	0	0	1	2	0	0	0	0	0	0	0	0	0	0	0	0	151	0	0	0	0	0	0	1	0	0	0	0	0	0	51	2	0	14	0	0	0	0	0	0	0	0	0	0	0	16	0	0
1093944	0	0	0	115	0	0	0	0	0	0	0	0	0	29	0	1	0	0	0	21	4	20	0	0	0	0	0	60	0	0	0	0	0	0	0	0	0	0	0	1	0	0	1	0	0	0	0	0	0
159973	0	0	0	8	2	0	0	9	0	0	0	14	0	23	0	0	2	22	0	0	0	0	0	0	6	0	0	16	0	0	0	22	11	0	16	0	0	11	0	3	0	0	2	0	0	0	0	0	0
829415	0	0	0	5	14	0	0	4	0	0	0	0	0	0	0	0	0	0	0	5	0	0	0	0	0	0	0	0	1	0	0	0	0	0	0	0	0	0	0	0	0	0	0	0	0	0	0	0	0
368218	0	0	0	6	4	0	0	0	0	0	0	0	0	0	0	0	0	32	0	0	52	0	0	0	0	0	0	5	0	0	0	0	0	0	0	0	0	0	0	63	0	0	17	0	22	0	0	0	0
4318284	0	0	0	1	2	0	0	0	0	0	0	0	0	0	0	3	0	0	0	0	0	20	0	0	0	0	0	0	0	0	0	0	0	0	0	0	0	0	6	0	43	0	0	0	0	0	0	0	0
3244896	0	0	0	6	0	0	0	0	0	2	1	0	0	0	2	10	0	27	0	0	0	9	0	1	3	3	0	45	0	1	0	1	1	1	0	0	0	0	0	0	0	0	3	0	0	0	0	0	0
59563	0	0	0	12	0	0	0	3	0	0	0	0	0	0	0	0	0	0	0	1	0	0	0	0	0	0	0	0	0	3	0	0	0	0	0	0	0	0	0	0	0	0	1	0	0	0	0	0	0
194442	0	0	0	1	0	0	0	0	0	29	0	0	0	82	0	18	0	0	0	0	0	26	0	0	43	0	0	98	0	0	0	44	17	0	0	0	0	0	0	0	0	0	0	0	0	0	0	0	0
541346	0	0	0	37	0	0	0	0	0	0	0	0	0	0	0	0	0	4	0	0	47	0	0	0	0	0	0	0	0	0	0	0	0	0	0	0	0	0	0	0	0	0	12	0	0	0	0	0	0
143462	0	0	0	4	0	0	0	0	0	0	0	0	0	95	0	0	0	6	0	0	0	0	0	0	0	0	0	0	0	0	0	0	0	0	0	0	0	0	0	0	0	0	0	0	0	0	0	0	0
312742	0	0	0	16	0	0	0	0	0	0	0	0	0	0	0	0	0	41	0	0	0	0	0	13	0	0	0	0	0	0	0	0	0	0	0	0	0	0	0	0	0	16	0	0	0	0	0	0	0
291421	0	0	0	56	21	0	0	5	16	0	0	55	0	32	0	0	0	0	0	0	0	0	0	0	5	0	0	0	0	2	0	0	0	0	53	5	1	0	29	0	0	0	0	0	0	0	0	0	0
4458304	0	0	0	9	1	0	0	0	0	159	0	0	0	0	0	5	10	0	0	5	0	0	0	0	4	0	0	0	0	0	0	0	0	0	0	0	0	0	0	0	0	0	0	0	0	0	0	0	0
4339351	0	0	0	1	2	0	0	0	0	0	0	0	0	0	0	0	0	36	0	0	0	0	0	31	14	30	0	17	0	0	25	0	0	0	0	0	0	15	0	56	0	0	23	0	0	0	0	0	0
227285	0	0	0	5	0	0	0	7	0	0	0	0	0	0	0	0	11	12	0	0	0	0	0	0	18	0	0	0	0	0	0	0	0	0	0	0	0	0	0	0	0	0	0	0	0	0	0	0	0
4295707	0	0	0	2	0	0	0	0	0	0	0	0	0	0	0	0	0	49	0	0	0	37	0	11	63	0	0	20	0	0	0	0	0	0	0	0	0	0	0	0	0	0	382	0	0	0	0	0	0
4302627	0	0	0	5	0	0	0	0	0	0	0	0	0	0	0	0	0	0	0	0	0	0	0	0	0	0	0	0	0	0	0	0	0	0	0	0	0	42	0	0	0	0	0	0	0	0	0	0	0
937961	0	0	0	5	13	0	0	7	0	0	0	13	0	0	101	11	8	79	0	0	31	4	0	315	14	6	0	134	14	8	0	0	192	0	0	0	0	68	10	57	0	0	153	0	0	0	0	0	2
627230	0	0	0	4	8	0	0	0	0	0	0	0	0	82	0	0	0	10	0	0	0	0	0	1	99	0	27	2	0	1	0	19	30	0	0	0	0	0	0	0	3	0	2	0	0	0	0	3	0
1117593	0	0	0	4	4	0	0	2	0	0	0	0	0	0	9	0	0	1	0	0	8	0	0	0	0	0	0	2	0	0	0	0	0	0	16	0	71	0	0	0	0	0	0	0	0	0	0	0	0
2947338	0	0	0	6	0	0	0	0	0	0	0	0	0	0	56	12	32	1	0	0	0	0	0	4	2	0	0	29	13	1	0	0	0	0	0	0	0	0	0	45	0	0	0	0	0	0	0	0	0
626495	0	0	0	2	1	0	0	16	0	16	0	0	0	0	0	7	0	0	0	0	0	1	0	0	0	0	0	9	0	46	0	0	37	0	0	0	0	22	4	0	0	0	0	0	0	0	0	15	0
325027	0	0	0	1	0	0	0	0	0	0	2	0	0	0	0	6	0	0	0	11	3	3	0	0	0	0	0	0	0	0	0	0	0	13	0	0	54	0	0	0	0	0	0	33	0	0	0	0	0
221997	0	0	0	11	0	0	0	0	0	0	0	0	0	0	0	0	10	0	0	0	0	0	0	0	0	0	0	0	0	0	0	34	0	0	0	0	0	0	0	0	0	0	38	0	0	0	0	0	0
360826	0	0	0	1	2	0	0	0	0	0	57	0	0	0	0	8	0	23	0	0	0	0	0	15	35	0	0	105	0	27	0	11	90	0	7	50	0	85	0	0	0	0	0	0	0	0	50	0	0
1135562	0	0	0	4	7	0	0	0	0	0	0	0	0	0	0	0	0	14	0	0	0	0	0	0	11	0	0	21	0	7	0	0	0	0	0	0	0	0	1	0	0	1	0	0	0	0	0	0	0
3643491	0	0	0	3	0	0	0	0	0	27	0	0	0	21	0	2	0	47	0	0	13	38	0	31	15	6	0	31	2	2	0	0	51	0	0	0	0	8	0	0	50	1	55	0	0	18	0	3	0
526804	0	0	0	3	7	0	23	2	0	6	0	0	0	0	1	14	0	13	0	0	0	1	0	0	0	6	2	0	2	0	0	0	0	0	0	0	0	0	0	0	0	0	2	0	0	0	0	0	0
918389	0	0	0	5	0	0	0	0	0	8	0	14	0	55	37	8	0	0	0	0	0	0	0	0	29	0	0	0	0	0	0	0	0	0	0	0	0	0	0	28	0	0	16	0	0	0	0	0	0
4397935	0	0	0	3	0	0	0	0	0	0	0	0	0	0	0	0	0	0	0	0	0	0	0	0	0	0	0	0	0	124	0	0	0	0	0	0	0	0	0	0	0	0	0	0	0	0	0	0	0
142257	0	0	0	2	0	0	0	0	0	0	0	0	0	0	0	0	1	0	0	0	0	0	0	0	0	0	0	294	0	0	0	0	0	0	0	0	0	0	0	0	0	0	0	0	0	0	0	0	0
2874960	0	0	0	3	8	3	0	0	0	0	0	12	0	0	0	0	0	37	0	0	32	0	0	0	3	0	0	5	0	0	0	0	0	0	0	0	0	16	0	0	0	0	0	0	0	0	0	0	0
4366487	0	0	0	4	0	0	0	0	0	46	0	0	0	0	28	19	0	0	0	0	0	36	0	0	0	13	0	0	0	0	18	0	0	0	0	27	60	0	1	0	39	0	0	0	0	0	0	0	0
3926677	0	0	0	1	3	0	0	2	0	0	0	26	0	0	0	0	0	47	0	0	0	5	0	0	4	14	0	0	0	3	0	7	0	0	0	0	0	0	5	0	0	0	0	0	32	0	0	0	0
4333206	0	0	0	17	3	0	0	0	31	0	0	5	0	0	11	13	0	2	0	0	0	0	0	46	0	28	0	0	7	0	0	0	37	0	0	0	0	0	0	0	0	0	0	0	0	0	0	0	0
4301525	0	0	0	4	0	0	0	0	0	0	0	0	0	0	0	0	0	0	0	0	0	0	0	0	2	0	0	0	0	0	0	0	0	0	0	0	0	0	0	0	0	0	0	0	0	0	0	0	0
224486	0	0	0	2	0	0	0	0	0	0	0	0	0	0	0	0	0	0	0	0	0	0	0	29	0	0	0	10	0	11	0	0	0	0	0	0	0	3	0	0	0	0	0	0	0	0	0	0	0
199919	0	0	0	2	0	0	0	0	0	0	0	0	0	0	0	24	0	25	0	0	0	0	0	0	0	0	0	0	0	0	0	0	0	0	0	0	0	0	0	2	0	0	0	0	0	0	0	0	0
4478426	0	0	0	3	0	0	0	0	0	0	0	0	0	51	4	0	0	0	0	0	0	0	0	0	9	0	0	0	0	0	0	0	42	0	0	0	0	0	0	0	0	0	0	0	0	0	39	11	0
4453466	0	0	0	1	9	0	0	0	13	0	0	0	0	45	140	0	0	24	0	2	27	0	0	14	0	0	0	63	3	7	0	0	53	0	0	0	0	0	0	72	0	1	0	0	0	0	0	50	0
180216	0	0	0	20	6	0	0	0	0	0	0	0	0	0	0	30	3	0	0	10	0	0	0	0	10	0	0	30	0	0	0	0	0	0	0	0	0	0	7	31	0	0	0	0	0	0	0	0	0
498063	0	0	0	2	0	0	0	0	0	0	0	0	0	0	1	0	0	8	0	11	0	0	0	0	0	0	0	0	0	0	29	0	48	0	0	0	0	0	2	0	0	0	5	0	0	0	0	0	0
425968	0	0	0	3	0	0	0	0	0	0	0	6	0	0	0	0	0	0	0	0	0	0	0	0	0	0	0	0	0	0	0	0	0	0	0	0	20	10	0	0	0	0	0	0	0	0	0	1	0
4438166	0	0	0	3	1	0	0	1	0	0	1	0	0	0	13	3	0	0	0	0	2	1	0	0	0	1	3	1	1	0	0	0	1	0	0	0	1	0	0	2	1	0	0	3	0	0	0	0	0
4307391	0	0	0	4	0	2	0	0	0	64	25	0	0	0	10	21	0	0	0	1	0	17	0	0	0	15	20	0	3	0	0	0	0	0	0	0	0	0	0	0	0	0	0	0	19	0	0	0	0
1034839	0	0	0	1	6	0	0	0	0	0	0	0	0	0	21	0	0	9	0	7	0	0	0	0	0	0	0	0	0	14	0	0	0	0	0	0	0	0	0	0	0	0	0	0	0	0	0	0	0
4365141	0	0	0	1	8	0	0	3	0	4	77	0	0	0	10	7	0	21	0	0	0	0	0	23	11	6	23	0	0	0	0	0	18	0	0	0	0	0	2	0	0	0	27	0	0	0	16	0	9
821644	0	0	0	3	0	0	0	0	0	0	0	0	0	0	0	0	0	0	0	0	0	0	0	0	0	13	0	0	0	0	0	0	3	0	23	0	0	0	2	0	0	0	0	0	0	0	0	0	0
900372	0	0	0	4	10	0	0	5	0	0	0	0	0	0	0	0	0	0	0	0	0	0	0	0	0	0	0	11	0	0	0	0	0	0	0	0	0	0	0	0	0	0	0	0	0	0	0	0	0
4447514	0	0	0	8	0	0	0	0	0	0	0	0	0	0	0	58	0	0	0	0	0	0	0	0	0	0	0	0	0	0	29	0	0	0	0	0	0	0	0	0	0	0	0	0	0	0	0	0	0
4469032	0	0	0	4	0	12	0	5	0	0	0	0	0	0	45	10	0	56	0	0	0	18	0	0	0	1	0	6	1	0	57	0	0	0	0	46	0	0	0	100	0	0	0	14	0	0	0	0	0
152130	0	0	0	5	0	0	0	0	0	0	0	0	0	0	0	0	0	0	0	0	0	0	0	0	0	0	0	25	0	0	0	0	39	0	0	0	0	0	0	0	0	0	0	0	0	0	0	22	0
538093	0	0	0	1	0	0	0	0	0	0	0	0	0	70	0	0	0	16	0	0	0	11	0	0	0	0	0	24	0	0	0	17	0	0	0	0	0	0	0	16	0	0	0	0	0	0	0	11	0
563957	0	0	0	5	0	0	0	0	0	26	0	0	0	0	0	0	0	0	0	0	0	0	0	0	0	0	0	0	0	0	0	0	0	42	0	0	0	0	0	0	0	0	0	0	0	0	0	0	0
217392	0	0	0	6	0	0	0	0	0	9	0	0	0	0	0	0	0	0	0	0	0	0	0	0	0	0	0	0	0	31	14	7	12	0	0	5	0	0	0	0	0	0	0	0	0	0	0	0	11
1060353	0	0	0	2	0	0	0	0	0	0	0	0	0	0	0	0	0	0	0	0	0	0	0	0	26	0	0	0	0	25	0	0	0	0	0	0	0	0	0	0	0	0	0	0	0	0	0	0	0
815498	0	0	0	2	5	0	0	6	0	0	0	1	0	0	0	0	0	0	0	0	0	3	0	43	0	0	0	13	0	2	0	19	0	0	0	0	0	28	0	0	0	0	0	0	0	0	0	0	0
487725	0	0	0	10	0	0	0	0	0	0	0	25	0	0	0	0	0	9	0	0	0	0	0	0	0	0	0	0	8	0	0	0	0	0	0	0	0	0	0	0	0	0	0	0	0	0	0	0	0
819261	0	0	0	2	0	0	0	0	0	0	33	0	0	0	0	0	0	5	0	0	0	0	0	0	0	2	0	0	0	0	12	16	0	5	1	0	0	37	0	0	0	0	0	0	0	0	0	0	0
549557	0	0	0	2	3	0	0	3	0	3	31	0	0	5	6	0	0	10	0	0	22	0	0	0	0	0	0	15	0	32	0	0	4	0	21	0	0	0	0	0	0	0	0	0	0	0	0	0	0
812652	0	0	0	27	0	0	0	17	0	0	0	0	0	0	90	0	0	38	0	13	0	0	0	1	0	0	0	78	0	49	0	0	0	0	51	0	0	34	0	0	0	0	29	0	0	0	0	0	0
4470065	0	0	0	6	0	0	0	3	0	4	0	0	0	0	25	2	0	55	0	4	0	2	0	22	0	0	0	0	13	0	0	1	0	0	0	0	0	1	0	0	0	0	24	0	39	0	0	93	0
150675	0	0	0	10	3	0	0	0	0	0	0	0	0	0	0	0	0	0	0	0	0	0	0	0	0	0	0	5	0	0	0	0	0	0	0	0	0	0	0	0	0	0	0	0	0	0	0	0	27
806092	0	0	0	1	0	0	0	0	0	12	0	11	0	0	12	0	0	3	0	1	0	0	0	0	0	26	0	0	0	0	0	47	1	0	0	0	0	0	0	0	21	0	0	0	0	0	0	0	0
593226	0	0	0	5	1	0	0	10	0	0	0	0	0	0	0	1	0	64	0	4	0	0	0	0	4	0	0	18	0	0	0	10	43	0	0	0	0	41	0	18	0	0	43	0	0	0	14	0	0
4303249	0	0	0	58	19	0	0	14	67	0	0	18	0	170	147	8	18	100	0	26	86	0	0	159	82	26	21	66	18	125	37	25	69	58	0	32	0	52	12	78	43	47	82	0	0	0	0	39	0
684804	0	0	0	5	3	14	0	0	0	30	30	0	0	0	153	89	11	23	6	0	8	11	0	33	0	15	0	70	1	58	58	0	0	0	0	2	0	53	3	0	0	2085	0	0	0	0	0	0	30
4463108	0	0	0	2	0	0	0	0	0	0	0	0	0	0	49	3	0	0	0	3	0	0	0	0	0	0	0	30	2	270	0	0	25	0	0	0	0	0	0	0	0	0	1	0	0	0	0	0	0
150689	0	0	0	1	0	0	0	0	0	0	0	0	0	0	0	0	0	14	0	0	0	0	0	0	0	0	0	18	0	0	0	0	0	1	0	0	0	0	0	0	0	0	0	18	0	0	0	0	0
4395581	0	0	0	4	0	0	0	8	7	0	0	0	0	0	0	0	0	33	0	0	0	0	0	10	0	0	0	0	0	0	0	0	0	0	0	0	0	0	0	0	0	0	0	0	0	0	0	0	0
4431590	0	0	0	13	4	0	0	1	0	0	0	0	0	18	29	6	0	3	0	1	0	0	0	31	36	0	0	91	0	5	0	0	0	18	0	0	0	8	0	0	0	0	43	0	0	0	0	0	0
134265	0	0	0	2	8	0	0	7	0	22	0	0	0	0	0	10	0	0	0	2	0	0	0	0	10	45	0	0	0	22	15	0	5	2	0	0	0	0	0	0	12	0	50	25	0	0	0	0	0
4295725	0	0	0	16	2	0	20	0	0	20	0	0	0	0	35	0	14	46	0	3	5	0	0	466	53	10	67	78	0	96	0	0	220	18	0	0	0	17	0	24	295	0	0	0	0	0	0	0	0
4391009	0	0	0	3	0	1	0	0	0	0	0	0	0	0	86	0	18	0	0	0	0	0	0	0	0	0	0	0	0	0	0	0	0	0	0	0	0	0	0	0	0	0	0	0	0	0	0	0	0
4343884	0	0	0	21	6	0	0	0	0	0	29	0	0	0	23	0	0	76	0	0	18	0	0	99	0	0	0	32	12	0	0	0	52	0	0	0	0	0	3	0	0	0	62	0	0	0	24	0	0
170834	0	0	0	6	0	0	0	0	0	0	0	0	0	3	0	0	0	9	0	0	0	0	0	0	0	0	0	45	0	0	0	0	7	0	0	0	17	0	0	0	0	0	0	0	0	0	0	0	0
1126851	0	0	0	1	1	0	0	2	0	0	0	0	0	0	1	0	0	7	0	0	0	0	0	1	5	4	0	0	0	0	0	0	21	0	0	0	0	0	0	0	0	0	0	0	0	0	0	0	0
856920	0	0	0	1	6	0	0	0	0	0	0	0	0	0	348	0	0	96	0	7	0	0	0	69	72	0	0	45	0	0	0	0	0	0	0	0	0	29	0	0	0	0	58	0	0	0	0	0	3
4473664	0	0	0	2	0	0	0	9	0	0	0	0	0	0	0	6	17	11	0	2	0	2	0	2	2	12	0	11	0	15	0	0	23	0	0	0	0	0	0	11	0	0	5	0	0	0	0	0	0
4344056	0	0	0	4	0	0	0	0	0	0	0	0	0	27	5	0	0	14	0	0	0	0	0	15	0	0	0	0	0	27	0	0	9	0	0	0	0	21	1	16	0	0	13	0	0	0	0	0	0
1138326	0	0	0	9	0	0	0	6	0	23	0	0	0	0	0	8	0	0	0	1	0	0	0	0	0	0	0	12	0	34	0	0	0	0	0	0	0	0	0	0	0	0	50	0	0	0	0	7	0
1129425	0	0	0	7	4	0	0	1	0	0	0	0	0	0	0	0	0	42	0	0	0	0	0	0	14	0	0	75	0	0	0	0	11	0	0	0	0	54	11	0	39	0	0	0	0	0	0	9	0
1087496	0	0	0	1	0	0	0	0	0	0	0	0	0	0	0	0	0	22	0	1	0	0	0	0	0	0	0	0	0	0	0	0	0	0	0	0	0	0	0	0	0	33	0	0	0	0	0	0	0
4429736	0	0	0	12	17	0	0	0	0	0	59	90	0	62	49	28	63	28	0	1	0	4	0	180	12	0	0	19	0	48	42	0	43	0	0	0	0	38	1	72	45	19	111	0	96	0	0	0	0
4477719	0	0	0	5	0	0	0	0	23	0	0	0	0	0	0	0	0	0	0	2	0	0	0	0	0	0	0	0	0	0	0	0	0	0	0	0	0	0	0	0	0	0	0	0	0	0	0	0	0
976441	0	0	0	16	10	0	0	5	0	0	0	0	0	0	59	0	0	0	0	18	0	0	0	4	0	0	0	39	0	0	0	0	62	0	0	0	0	28	0	0	0	68	25	0	0	0	0	0	0
1000876	0	0	0	1	0	0	0	0	0	0	0	0	0	0	17	0	0	20	0	0	0	0	0	0	1	0	0	0	0	0	0	5	14	0	11	0	0	0	0	0	0	3	0	0	0	0	0	0	0
268353	0	0	0	3	0	0	0	0	0	0	0	0	0	0	32	0	0	0	0	0	0	0	0	0	11	0	0	0	0	0	0	0	0	0	0	0	20	0	9	0	0	0	0	0	0	0	0	0	0
656307	0	0	0	2	6	0	0	0	0	0	0	0	0	0	0	0	0	0	0	6	14	22	0	38	0	0	0	0	0	0	0	0	0	0	0	0	0	0	0	22	0	0	0	0	0	0	0	0	0
815305	0	0	0	4	0	0	0	0	0	0	0	0	0	0	0	0	0	6	0	3	0	0	0	27	0	0	0	0	0	0	0	0	0	0	0	0	0	0	0	43	0	15	0	0	0	0	0	0	0
4421805	0	0	0	4	3	0	0	0	0	0	0	0	0	43	1	0	0	113	0	9	0	0	0	67	0	0	0	22	0	19	0	0	19	0	69	0	0	0	0	21	0	0	0	0	0	0	0	0	0
3931	0	0	0	2	0	0	0	0	0	0	0	0	0	0	0	0	0	0	0	0	0	0	7	0	0	0	0	0	0	0	0	0	0	0	0	0	0	0	0	0	0	0	0	0	0	0	0	0	0
4393701	0	0	0	1	0	0	0	0	1	0	0	3	0	1	0	0	0	13	0	78	0	0	0	0	2	2	0	1	2	0	0	8	2	0	0	0	0	26	0	1	0	0	0	0	0	0	0	13	0
3453734	0	0	0	53	12	0	0	0	0	35	0	0	0	0	251	0	49	6	0	0	0	0	0	51	1	27	0	0	0	0	0	0	83	0	0	0	0	0	8	44	0	0	48	0	0	0	0	0	0
1106113	0	0	0	2	6	0	0	0	0	18	0	1	0	0	38	19	4	30	0	16	17	1	0	0	18	0	0	16	0	87	0	0	124	0	0	1	0	45	58	0	0	0	0	0	0	0	0	0	0
3609545	0	0	0	3	3	0	0	0	0	0	0	0	0	0	34	0	0	2	0	0	0	22	0	11	32	0	0	31	0	51	0	0	7	0	0	0	0	8	0	0	0	0	14	0	0	0	0	0	0
100307	0	0	0	23	11	25	0	13	0	0	20	8	0	0	0	9	0	9	0	23	0	0	0	0	0	0	0	0	10	0	0	0	0	50	52	0	0	0	3	0	0	7	0	0	70	0	0	0	0
220524	0	0	0	18	10	34	0	13	35	14	25	0	0	0	95	12	14	88	0	24	31	0	0	32	44	10	0	69	0	37	0	0	62	0	0	0	34	66	8	150	0	0	36	0	0	0	4	26	25
211171	0	0	0	5	0	0	0	0	0	0	0	0	0	0	0	0	0	14	0	0	24	0	0	21	0	0	0	0	0	0	0	0	0	0	0	0	0	13	0	0	0	0	0	0	0	0	0	0	0
80664	0	0	0	13	14	0	0	7	0	39	0	0	0	0	0	0	8	49	0	6	0	0	0	25	21	54	0	62	5	0	0	0	46	0	0	0	0	3	0	0	0	0	0	0	0	0	63	30	0
1057116	0	0	0	5	1	0	0	5	0	0	85	40	0	0	0	0	0	0	0	0	0	0	0	0	8	0	0	1	0	30	0	0	0	75	0	0	0	2	0	25	0	0	0	0	4	0	0	1	0
125624	0	0	0	8	3	0	0	0	0	0	0	0	0	0	1	4	0	0	0	0	9	0	0	0	0	0	0	0	0	100	0	0	0	0	0	0	0	0	0	0	0	0	0	0	0	0	0	0	0
258140	0	0	0	3	1	0	0	2	0	0	0	0	0	0	15	14	0	19	0	0	0	0	0	45	0	0	0	20	1	0	0	0	0	7	0	0	0	0	1	0	6	0	11	0	0	0	0	30	0
4451251	0	0	0	37	13	20	0	4	0	147	44	0	0	0	41	28	0	2	0	8	0	42	0	0	1	84	0	0	5	21	65	0	0	0	0	0	0	0	11	0	38	0	0	0	0	0	0	0	0
4457554	0	0	0	6	17	0	0	8	23	1	0	20	0	50	1	0	0	13	0	0	14	0	0	0	30	0	0	0	0	39	0	0	13	0	0	0	0	8	40	88	0	0	21	0	0	0	0	0	0
610111	0	0	0	8	9	0	0	2	0	0	0	0	0	0	0	0	0	0	0	11	0	0	0	0	0	0	0	0	2	0	0	0	0	0	0	0	0	0	1	0	0	0	0	0	0	0	0	0	0
4469492	0	0	0	2	4	0	0	0	0	10	0	0	47	28	0	8	0	0	2	0	26	4	0	0	0	0	0	14	6	0	35	0	0	93	29	0	0	0	3	28	0	0	0	87	0	35	0	0	0
164471	0	0	0	3	0	0	0	2	0	0	0	0	0	0	0	0	0	1	0	14	0	0	0	0	0	0	0	0	0	0	0	0	24	0	0	0	0	16	0	0	0	0	0	0	0	0	0	0	0
851923	0	0	0	2	2	0	0	0	0	0	0	21	0	0	0	0	0	0	0	0	0	0	0	0	0	39	0	0	0	0	0	0	0	0	0	0	0	0	1	0	0	0	0	0	0	0	0	0	0
1039041	0	0	0	3	1	0	0	0	0	0	0	0	0	0	1	0	0	0	0	0	0	0	0	0	11	0	0	0	0	16	0	2	0	0	0	0	0	0	0	7	10	0	0	0	33	0	0	0	0
643126	0	0	0	4	0	0	0	0	0	0	0	0	0	0	0	0	0	0	0	0	13	0	0	0	0	0	0	0	0	0	0	0	0	0	0	0	0	0	0	0	0	0	0	0	0	0	0	0	0
710629	0	0	0	11	0	0	0	0	0	0	0	0	0	0	0	0	0	0	0	0	0	0	0	0	0	0	0	0	0	0	0	0	0	0	0	0	0	0	0	24	0	31	0	0	0	0	0	0	0
904196	0	0	0	1	0	0	0	0	0	0	0	0	0	0	0	0	0	0	0	0	12	0	0	0	25	0	0	0	0	0	0	52	0	0	0	0	0	5	0	0	0	0	0	0	0	0	0	0	0
4468694	0	0	0	1	6	35	0	18	9	0	0	0	0	17	0	0	0	31	0	0	0	0	0	0	0	0	0	0	0	0	0	0	0	0	0	0	0	0	0	0	0	24	11	0	0	0	0	0	0
360635	0	0	0	14	22	0	0	0	0	0	1	0	53	0	38	12	0	12	0	0	0	5	0	120	0	0	0	77	3	25	0	0	1	0	0	0	0	0	0	0	0	0	25	0	0	0	0	0	0
3468225	0	0	0	1	0	0	0	2	0	0	0	0	0	0	0	1	0	13	0	0	0	0	0	0	0	0	0	0	0	35	0	0	0	9	0	0	0	0	0	0	0	0	0	0	0	0	0	0	0
924547	0	0	0	2	7	17	0	0	0	46	0	37	0	0	23	4	1	0	0	5	17	0	0	0	0	2	0	2	1	0	88	0	0	0	0	0	0	0	0	0	0	0	0	0	0	0	17	0	5
4479606	0	0	0	1	0	0	0	0	0	0	0	0	0	0	0	0	0	0	0	0	0	0	0	0	0	0	0	0	0	0	0	0	0	0	0	0	0	0	0	0	0	14	0	0	0	0	0	0	0
714766	0	0	0	7	0	0	0	0	0	84	0	0	0	0	7	0	0	23	0	0	0	0	0	0	0	0	0	0	0	0	0	0	0	0	0	0	34	0	5	0	0	0	0	0	0	0	0	0	0
3587343	0	0	0	3	0	0	0	0	0	0	0	27	0	0	41	2	0	4	0	0	0	53	0	0	0	0	29	0	0	0	40	0	0	1	0	0	0	0	2	0	0	30	0	0	0	0	0	0	0
4404139	0	0	0	14	0	0	0	14	0	0	0	0	0	0	0	0	0	64	0	10	0	0	0	27	0	0	0	52	0	14	0	0	0	0	0	0	0	17	0	0	0	45	0	0	0	1	0	56	0
240087	0	0	0	8	8	0	0	0	46	0	0	0	0	0	0	0	0	21	0	7	0	0	0	0	0	0	0	0	0	0	30	36	0	0	0	0	0	37	0	0	0	0	13	0	0	0	0	0	0
541299	0	0	0	5	0	0	0	0	30	0	0	0	0	0	0	0	28	0	0	0	0	0	0	0	0	0	0	0	0	1	0	0	0	0	0	0	0	0	13	0	0	0	0	0	0	0	0	0	0
2313705	0	0	0	2	0	0	0	0	0	0	0	0	0	0	0	0	0	0	0	0	36	0	0	0	0	0	0	0	0	0	0	0	0	0	0	0	0	0	0	0	0	0	0	0	0	0	0	0	0
4414476	0	0	0	2	5	0	0	0	0	0	0	0	0	0	0	0	0	0	0	8	0	0	0	0	0	0	0	26	0	0	0	0	0	0	0	0	0	0	0	0	0	0	47	0	0	0	0	0	0
140829	0	0	0	2	3	0	0	0	0	1	0	0	0	35	0	0	0	0	0	1	0	0	0	0	0	0	0	0	0	0	0	0	0	0	0	2	0	0	0	0	0	0	0	0	0	0	0	1	0
790466	0	0	0	2	0	0	0	0	0	9	42	0	0	0	0	16	0	0	0	2	0	0	0	0	0	21	0	0	0	0	0	0	0	0	0	0	0	0	0	0	0	0	0	0	0	0	0	0	0
1614788	0	0	0	11	1	0	0	0	0	0	0	0	1	0	0	0	1	0	0	0	0	0	0	0	16	23	0	9	0	0	0	0	4	0	0	0	1	0	1	0	0	0	0	0	0	0	0	0	25
290186	0	0	0	1	0	0	0	0	1	0	1	0	0	0	0	0	0	0	0	1	0	0	0	0	0	0	0	0	0	0	0	0	0	0	0	0	0	0	0	0	0	0	0	0	0	0	0	40	0
4456129	0	0	0	3	0	0	0	0	0	0	0	0	0	0	9	0	1	130	0	0	0	0	0	0	0	0	0	0	0	8	0	0	0	0	11	0	33	0	1	0	0	30	0	0	0	0	11	0	0
542881	0	0	0	1	0	0	0	0	0	21	0	0	0	0	0	0	0	0	0	0	0	0	0	0	0	1	0	0	0	0	0	0	0	0	0	0	0	0	0	0	0	0	0	0	0	0	0	0	0
4455618	0	0	0	16	5	0	0	0	0	0	0	0	0	0	0	0	0	0	0	0	0	0	0	0	0	0	0	0	0	7	0	0	0	0	0	0	0	0	0	0	0	0	0	0	0	0	0	18	0
252822	0	0	0	17	1	72	0	12	0	12	0	0	0	0	0	0	20	0	0	8	0	18	0	0	0	0	34	0	5	0	0	0	0	74	0	0	0	0	7	0	0	0	0	0	0	0	0	0	0
851821	0	0	0	8	2	0	0	26	0	0	0	0	0	0	0	49	0	11	0	0	0	0	0	33	0	4	0	68	16	0	0	0	71	0	0	0	0	0	0	0	0	0	175	0	0	0	79	0	0
265871	0	0	0	1	3	0	0	0	0	1	0	0	0	1	12	0	0	58	0	12	0	0	1	4	5	12	0	57	0	196	0	0	61	0	1	0	0	1	2	0	0	0	10	0	0	0	0	10	0
174611	0	0	0	30	12	0	0	0	0	0	0	0	0	0	0	0	0	0	0	0	0	0	0	0	0	0	0	16	0	0	0	0	0	0	0	0	0	0	0	96	0	0	37	0	0	0	0	0	0
4354103	0	0	0	1	0	0	0	0	0	0	0	0	0	0	0	2	0	0	0	294	0	0	0	1	0	0	0	0	6	0	0	0	0	1	0	0	0	0	1	0	0	0	0	0	0	0	0	0	0
591699	0	0	0	5	0	0	0	0	0	0	0	0	0	0	0	0	0	33	0	0	0	0	0	0	6	0	0	0	1	0	0	0	30	0	0	0	0	0	0	0	11	14	0	0	0	0	0	1	0
4445673	0	0	0	18	15	0	0	0	0	14	0	0	0	0	0	0	0	0	0	8	0	0	0	54	7	0	0	34	0	0	0	0	1	11	0	0	0	0	0	0	0	0	0	0	19	0	0	0	0
4452489	0	0	0	1	0	1	0	0	0	3	0	0	0	0	12	3	0	2	0	0	0	0	0	1	0	1	0	2	0	1	0	0	0	0	0	0	0	3	0	0	0	101	0	0	0	0	0	0	0
1051607	0	0	0	2	2	0	0	0	0	0	0	0	0	0	47	0	0	0	0	5	0	0	0	0	0	0	0	0	0	0	0	0	10	0	0	0	0	0	0	0	0	0	5	0	0	0	0	0	0
3393191	0	0	0	1	0	0	0	0	0	0	0	0	0	0	0	0	0	0	0	8	0	0	0	0	0	0	0	3	0	60	0	0	23	0	0	0	0	0	0	0	0	0	0	0	0	0	0	0	0
4406967	0	0	0	23	13	0	0	1	0	0	0	3	0	33	0	0	0	6	0	4	0	0	0	0	0	0	0	0	0	14	0	15	0	0	0	94	0	0	0	0	0	0	22	0	0	0	18	16	0
4454153	0	0	0	2	8	0	0	6	0	0	0	26	0	0	27	0	0	31	0	11	0	0	0	2	0	0	25	24	0	0	0	0	12	0	0	0	0	0	0	0	7	0	29	0	0	0	34	13	0
11439	0	0	0	1	0	0	0	1	0	3	0	0	0	0	0	0	0	19	0	0	0	0	0	9	0	0	0	13	0	6	11	0	0	0	0	0	0	0	0	0	0	13	12	0	0	0	13	0	3
539735	0	0	0	9	1	30	0	5	0	0	0	0	0	0	24	7	0	10	0	3	0	0	0	44	0	0	0	0	0	0	53	6	0	23	25	0	0	36	3	23	0	6	0	0	0	0	13	56	0
227343	0	0	0	5	0	0	0	0	0	13	0	0	0	0	0	282	0	0	0	0	0	74	0	0	0	0	0	0	0	0	0	0	20	0	9	0	43	0	12	9	0	0	0	0	0	0	0	0	0
106310	0	0	0	6	2	0	0	0	0	21	15	0	0	0	0	0	0	6	0	0	0	0	0	8	0	0	0	0	0	17	0	1	0	0	0	0	0	38	6	0	31	0	23	0	0	0	0	0	0
410048	0	0	0	3	3	0	0	0	4	0	3	7	0	6	0	0	0	0	13	0	0	16	0	0	1	0	0	0	3	0	3	0	0	0	0	0	0	1	14	0	0	0	0	10	0	0	0	0	0
4348469	0	0	0	2	0	0	0	2	0	0	0	0	0	0	0	0	0	0	0	0	0	0	0	0	0	0	0	0	0	0	0	25	0	60	0	0	0	0	0	0	0	0	0	0	0	0	0	0	0
999814	0	0	0	34	2	0	0	0	19	15	0	25	0	0	61	0	0	45	0	0	31	8	0	221	59	0	0	212	0	16	0	0	100	0	0	0	0	2	0	0	14	9	17	0	0	0	0	24	0
133380	0	0	0	1	0	0	0	3	0	0	0	0	0	107	0	0	0	10	0	5	0	0	0	0	0	0	0	0	0	0	0	0	0	0	0	0	0	0	0	0	0	0	0	0	0	0	0	0	0
4390365	0	0	0	2	0	0	0	0	0	0	0	0	0	0	51	0	0	0	0	33	0	0	0	32	24	0	0	0	0	1	0	0	1	0	0	23	0	0	3	0	0	10	24	32	0	0	0	0	0
4411875	0	0	0	3	0	0	0	0	0	8	0	0	0	0	0	39	0	0	0	0	0	0	0	0	0	0	0	0	0	18	0	0	0	37	0	0	0	0	1	0	0	11	0	0	0	0	0	0	0
429048	0	0	0	2	7	0	0	0	0	0	0	0	0	0	0	13	0	0	0	0	0	0	0	0	0	0	0	0	0	0	0	0	0	0	32	0	0	0	0	0	0	0	0	0	0	0	0	0	0
713736	0	0	0	8	5	0	0	4	0	0	0	0	0	0	21	0	0	16	0	0	0	0	0	0	0	0	0	12	0	0	0	0	24	0	0	0	0	0	0	4	0	0	0	0	62	0	0	0	0
822776	0	0	0	1	0	0	0	1	0	10	0	0	0	0	0	0	0	0	0	1	1	0	0	35	38	1	0	26	0	0	0	34	0	0	0	0	0	6	6	0	0	0	7	0	0	0	0	19	0
945321	0	0	0	4	0	0	0	0	0	0	0	18	0	0	0	0	0	0	0	0	0	0	0	0	0	0	0	0	0	0	0	0	0	35	0	1	0	0	0	0	0	0	0	0	0	0	4	0	0
849535	0	0	0	4	0	0	0	0	0	0	0	0	0	0	14	0	0	0	0	0	0	0	0	0	0	0	0	1	0	830	0	0	8	0	0	0	0	0	0	0	0	0	0	0	0	0	0	0	0
268361	0	0	0	13	10	0	0	5	2	0	0	0	0	0	64	20	5	96	0	4	7	6	0	32	18	9	0	28	0	0	0	0	80	0	0	0	0	24	12	75	6	25	23	0	1	0	0	38	0
187780	0	0	0	7	0	0	0	0	0	0	0	0	0	0	19	0	0	0	0	0	0	0	0	0	0	0	0	0	0	323	0	0	0	0	0	0	0	0	0	0	0	0	0	0	0	0	0	0	0
91024	0	0	0	1	2	0	0	0	0	0	0	0	0	0	0	0	0	5	0	0	0	0	0	0	29	0	29	0	0	0	33	0	0	6	0	0	0	0	2	0	0	0	0	0	0	0	0	0	0
131702	0	0	0	6	6	0	0	0	0	9	36	0	0	0	0	0	0	1	0	0	0	0	0	0	0	6	0	24	0	0	22	0	0	0	0	0	0	3	0	20	0	0	36	0	0	0	0	0	25
4439360	0	0	0	2	0	0	0	0	0	0	0	78	0	0	40	2	0	0	0	16	1	1	0	0	1	0	0	13	0	0	0	0	0	0	0	0	0	0	0	0	0	0	0	0	0	0	0	9	0
545299	0	0	0	78	37	0	73	15	0	11	0	0	0	0	0	8	75	32	12	52	0	0	0	0	152	101	0	0	9	22	52	15	0	0	0	0	0	0	9	0	0	0	1	0	76	0	0	0	0
158047	0	0	0	2	0	0	0	1	0	0	0	0	0	0	34	18	0	22	0	0	0	8	0	37	26	0	0	7	3	0	1	0	0	0	0	0	0	2	0	0	42	0	0	0	0	0	0	0	0
4353625	0	0	0	4	0	0	0	1	0	0	0	0	0	3	0	0	0	0	0	1	0	0	0	0	0	0	0	0	0	5	0	3	0	0	0	13	0	0	0	0	0	0	4	0	0	0	7	1	0
782955	0	0	0	13	0	0	0	0	0	0	0	0	0	0	7	0	0	0	0	0	0	0	0	21	0	3	0	0	0	12	0	57	13	0	0	0	0	0	0	0	0	0	0	0	0	0	0	0	0
848937	0	0	0	1	0	0	0	0	0	0	0	0	0	0	0	0	0	0	0	0	0	0	0	0	9	0	0	0	0	0	0	0	80	0	0	0	0	0	0	0	0	0	0	0	0	0	0	0	0
240715	0	0	0	2	2	0	0	0	0	0	0	0	0	0	0	17	0	38	0	0	0	0	0	7	0	0	0	17	0	0	0	0	30	0	0	0	16	0	6	47	0	0	0	0	0	0	0	0	0
624911	0	0	0	1	0	0	0	5	0	0	0	0	0	0	0	0	0	0	0	0	0	0	0	68	18	0	1	4	0	0	0	0	0	0	0	0	0	0	0	0	0	0	10	0	0	0	0	0	0
304047	0	0	0	1	5	0	0	0	0	0	0	0	0	0	0	0	0	0	0	965	0	0	0	0	0	0	0	0	941	0	0	0	0	0	0	0	0	0	141	0	0	0	0	0	0	0	0	0	0
744207	0	0	0	4	0	0	0	0	0	0	8	0	0	0	0	0	0	0	0	0	0	0	0	0	6	0	0	0	0	0	0	0	5	0	0	0	0	0	2	0	0	0	8	0	0	0	19	0	0
309489	0	0	0	8	3	0	0	0	0	0	0	11	0	0	0	0	0	0	0	0	0	0	0	0	0	0	0	0	0	0	0	0	0	0	0	0	0	0	0	0	0	0	0	0	0	0	0	0	0
4348101	0	0	0	3	1	0	0	0	0	0	0	0	0	55	13	0	0	8	0	0	27	0	0	13	31	0	0	22	0	1	0	0	0	0	0	0	0	0	0	0	0	38	62	0	0	0	0	0	0
306704	0	0	0	4	3	0	0	0	0	0	0	0	0	0	38	0	31	0	0	0	0	0	0	0	0	0	0	0	0	0	0	0	0	0	0	0	0	0	0	0	0	0	0	0	0	0	0	0	0
4460853	0	0	0	9	4	0	0	3	0	7	0	0	0	0	62	0	0	57	0	1	0	0	24	53	11	0	0	90	0	1	13	27	22	15	0	0	0	44	0	6	0	16	1	57	42	0	0	33	0
615514	0	0	0	4	11	0	0	0	0	0	0	0	0	0	0	0	37	0	0	0	0	0	0	0	31	0	0	0	0	42	0	0	91	0	0	0	0	0	0	0	0	0	0	0	0	0	0	0	0
4329093	0	0	0	2	0	0	0	0	0	0	0	0	0	0	0	0	0	0	0	0	33	0	0	0	0	0	0	0	0	0	0	0	0	0	0	0	0	0	0	0	1	0	0	0	0	0	0	0	0
4340498	0	0	0	22	1	0	0	0	0	0	0	0	0	45	13	5	0	33	0	0	0	7	0	25	37	0	0	14	6	0	0	0	0	0	10	0	0	0	0	0	0	44	0	0	0	36	0	0	0
269774	0	0	0	5	4	0	0	2	0	10	0	0	0	0	2	0	9	95	0	5	0	0	0	0	0	1	0	0	0	0	0	0	35	0	0	0	0	0	0	1	0	0	0	0	0	0	0	0	0
960234	0	0	0	3	0	0	0	0	0	0	0	0	0	103	0	0	0	0	0	0	0	0	0	0	0	0	0	0	0	0	0	0	0	0	0	0	0	0	0	0	31	0	0	0	0	0	0	12	0
103057	0	0	0	1	8	0	0	1	0	25	61	0	0	0	0	0	0	12	0	0	0	0	0	0	0	25	0	0	2	0	0	0	7	0	0	0	0	0	0	0	10	15	47	0	0	0	0	0	0
813954	0	0	0	2	0	0	0	0	0	0	0	0	0	0	0	0	0	7	0	0	0	0	0	19	11	4	0	0	0	0	0	0	0	0	0	0	0	0	0	0	0	0	0	0	0	0	0	0	0
2655357	0	0	0	1	0	0	17	0	0	0	0	0	0	0	0	0	0	24	0	0	0	0	0	30	0	0	0	0	0	10	0	0	0	0	0	0	0	12	11	0	0	0	14	0	0	0	28	0	0
640641	0	0	0	3	1	0	0	0	0	0	0	0	0	0	0	0	0	0	5	3	0	0	0	0	0	0	0	0	0	0	0	0	0	0	0	0	32	8	0	0	0	0	0	0	0	0	0	0	0
3936243	0	0	0	2	0	0	0	0	0	0	0	0	0	0	0	0	0	0	0	0	0	0	0	0	0	0	0	10	0	0	0	19	0	0	0	0	0	8	0	0	0	0	0	0	10	0	0	13	0
177515	0	0	0	27	6	0	0	0	0	1	0	0	0	0	77	0	0	3	0	10	0	7	0	23	13	0	0	51	0	2	0	0	0	1	0	0	0	0	0	0	0	0	30	0	0	0	0	3	0
4344483	0	0	0	4	0	0	0	0	0	0	0	0	0	0	0	0	16	0	0	0	0	0	0	0	0	0	0	0	0	0	0	0	0	0	0	0	0	51	0	0	0	0	0	0	0	0	0	0	0
3406670	0	0	0	1	0	0	0	0	0	0	0	0	0	0	0	0	0	3	0	0	0	0	0	0	0	0	0	0	0	0	0	0	0	0	0	0	0	0	0	1	0	0	0	0	0	0	0	0	0
3926480	0	0	0	1	0	0	0	0	0	0	0	0	0	0	0	4	0	0	0	18	6	0	0	0	0	0	0	9	0	136	0	0	39	0	0	0	0	0	0	0	0	0	0	0	0	0	0	0	0
64653	0	0	0	13	21	0	0	0	0	25	183	38	0	69	0	32	220	17	0	0	0	94	32	7	28	55	0	0	2	0	0	0	18	65	216	11	111	187	1	0	41	0	0	35	0	0	0	0	7
12762	0	0	0	9	9	27	0	3	4	0	0	3	0	29	5	2	0	39	0	2	0	0	0	26	0	4	0	89	0	22	0	2	0	0	0	0	0	3	0	87	0	0	25	0	1	0	0	41	0
4316205	0	0	0	2	0	4	0	0	0	0	0	0	0	0	0	11	0	0	0	0	0	0	0	0	0	0	0	0	0	0	0	0	0	0	0	0	0	0	1	0	0	0	0	0	0	0	0	18	0
4475886	0	0	0	2	0	0	0	0	0	23	0	0	0	0	28	0	0	42	0	19	0	0	0	1	0	24	0	0	1	39	10	12	10	0	0	0	0	0	0	15	0	0	0	0	0	0	0	17	0
520222	0	0	0	13	7	0	0	0	0	0	0	0	0	0	0	0	0	0	0	0	0	0	0	0	0	0	0	0	0	0	0	0	0	0	0	0	0	0	0	0	0	0	0	0	0	0	0	0	0
1125018	0	0	0	3	0	0	0	4	0	0	0	0	0	0	0	0	0	2	0	3	0	0	0	2	0	0	0	0	0	0	0	0	0	0	0	0	0	0	0	0	0	0	0	0	0	0	18	0	0
4456933	0	0	0	2	0	0	0	0	0	0	0	0	0	0	0	0	0	0	0	0	0	0	0	0	0	0	0	0	0	0	0	0	0	0	0	0	0	0	0	0	0	0	0	0	0	63	0	0	0
210201	0	0	0	13	5	9	0	2	33	10	0	92	0	0	29	0	20	103	0	8	0	0	0	43	27	7	0	18	0	65	31	14	77	59	36	0	0	67	13	115	0	17	27	0	0	0	0	4	0
102915	0	0	0	20	12	0	0	3	0	35	2	0	0	0	0	0	0	33	0	6	5	9	0	5	41	0	0	14	0	0	0	114	143	0	0	0	0	82	2	0	0	0	28	0	0	0	0	0	0
513548	0	0	0	1	2	3	0	1	3	0	0	10	0	10	0	0	0	5	0	0	0	0	0	0	0	0	0	0	0	0	0	0	0	0	0	0	0	13	0	0	0	2	1	0	0	0	22	0	0
358745	0	0	0	1	0	0	0	0	0	0	0	0	0	23	0	0	0	0	0	0	0	0	0	0	0	0	0	0	0	0	0	0	0	82	0	0	0	0	0	0	0	0	0	0	0	0	0	0	0
966091	0	0	0	58	1	0	0	0	12	0	0	9	0	12	83	0	0	188	0	7	5	0	0	92	67	0	0	26	5	200	0	113	23	0	20	15	0	43	8	40	0	0	45	0	0	0	0	3	0
138026	0	0	0	3	0	0	0	0	0	0	0	0	0	0	0	0	0	13	0	0	0	0	0	0	0	0	0	0	0	0	0	0	1	0	0	0	0	0	0	0	0	0	0	0	0	0	0	0	0
4412630	0	0	0	2	0	0	0	0	0	2	0	0	0	30	0	3	0	0	0	0	0	0	6	0	0	1	0	0	0	1	19	9	0	5	0	0	0	0	0	0	0	0	0	0	0	0	0	0	0
112402	0	0	0	20	9	0	0	0	0	0	0	0	0	0	0	0	0	0	0	0	0	0	0	0	0	0	0	0	0	0	0	0	0	1	0	0	0	0	0	0	0	0	0	0	0	0	0	0	0
4467056	0	0	0	2	8	0	0	0	0	0	0	0	0	0	35	0	0	1	0	2	0	0	0	4	0	0	0	0	0	2	0	0	0	0	0	0	0	16	0	34	0	0	7	0	0	0	0	0	0
13034	0	0	0	14	7	0	0	1	0	0	0	13	0	0	12	12	1	44	29	0	0	11	0	0	0	0	12	13	0	5	0	0	5	8	0	0	0	2	0	0	55	0	18	0	0	0	0	0	0
176269	0	0	0	24	2	0	0	2	0	0	0	0	0	0	0	0	0	4	0	0	0	0	0	0	0	0	0	0	0	0	0	0	11	0	0	0	0	0	0	0	0	0	9	0	0	0	0	0	0
1009973	0	0	0	1	0	0	0	0	0	28	0	0	0	0	45	0	0	14	0	4	0	0	0	0	0	0	0	0	0	3	0	0	0	0	0	0	0	0	0	0	0	0	0	0	0	0	0	0	0
29012	0	0	0	2	0	0	0	0	0	0	0	0	0	0	87	0	0	14	0	0	0	0	0	0	0	14	0	0	3	0	0	0	0	0	0	0	0	0	0	0	0	0	0	0	0	0	0	0	0
736813	0	0	0	1	0	0	0	0	0	0	0	0	0	0	0	0	0	0	0	0	0	0	0	0	0	0	0	2	0	10	0	0	8	0	9	0	0	0	0	0	0	9	0	0	0	0	0	0	0
4385617	0	0	0	62	33	0	0	22	32	41	71	29	0	96	229	22	0	215	0	52	91	37	0	39	56	6	0	172	0	67	63	87	79	48	0	0	0	33	4	276	29	41	86	0	40	0	36	91	92
4418009	0	0	0	12	6	0	0	4	0	324	0	1	0	111	109	46	52	136	0	12	22	0	0	6	173	26	0	159	0	32	0	0	0	1	2	0	0	74	0	39	0	18	0	0	14	0	40	0	13
561245	0	0	0	8	0	0	0	0	0	0	0	0	0	0	14	0	0	0	0	0	0	0	0	10	0	0	0	29	0	0	0	0	14	0	0	0	0	0	0	0	0	0	0	0	0	0	0	0	0
212239	0	0	0	5	0	0	0	2	0	0	0	0	0	0	0	8	0	20	0	0	0	0	0	0	23	0	0	0	0	25	0	0	15	0	0	0	0	0	0	0	0	36	0	0	0	0	0	0	0
15062	0	0	0	4	0	0	0	0	0	36	0	0	0	0	0	0	0	10	0	0	0	0	0	98	43	27	0	1	0	33	0	0	39	0	0	0	0	0	0	0	75	0	0	0	0	0	0	0	0
213308	0	0	0	5	0	0	0	0	0	0	0	0	0	0	0	0	0	0	0	0	0	0	0	0	0	0	0	0	0	0	0	0	0	0	0	0	0	0	0	0	0	0	0	0	0	0	0	13	0
1113997	0	0	0	10	0	0	0	0	2	0	0	0	0	0	29	12	0	0	0	0	0	24	0	0	0	0	0	17	0	0	30	0	0	41	0	0	0	0	8	0	61	0	19	0	0	0	0	0	0
4437895	0	0	0	1	2	0	48	0	0	11	0	0	0	0	0	0	0	0	0	0	0	0	0	0	11	0	0	0	0	0	0	0	0	0	0	0	0	0	0	0	0	0	0	0	0	0	0	0	0
4104836	0	0	0	7	0	0	0	0	0	0	0	0	0	0	0	0	0	70	0	0	0	0	0	0	0	0	0	0	0	0	0	0	0	0	0	0	0	0	0	0	0	0	0	0	0	0	0	0	0
550712	0	0	0	2	0	0	0	2	0	0	0	0	0	0	0	0	0	0	0	0	0	0	0	0	0	0	0	5	0	0	0	0	0	0	0	0	0	0	0	0	0	0	0	0	0	0	10	0	0
611528	0	0	0	2	0	0	0	0	0	0	0	0	0	0	0	0	0	0	0	4	0	0	0	0	0	0	0	21	0	0	0	0	0	0	0	0	0	0	0	0	0	0	32	0	0	0	0	0	0
4430826	0	0	0	10	2	17	0	0	0	46	41	0	0	0	8	0	39	0	0	0	0	26	46	8	20	52	0	0	0	13	0	0	0	0	0	23	0	0	0	0	0	0	0	0	0	0	0	0	0
386554	0	0	0	1	0	0	0	0	0	0	0	0	30	0	9	0	0	0	0	0	0	0	0	0	4	9	0	0	0	9	0	0	0	44	0	0	0	0	0	0	10	0	0	0	0	0	0	0	0
902698	0	0	0	7	7	0	0	0	0	24	0	0	0	0	59	0	0	21	0	1	0	0	0	43	0	0	0	0	0	0	0	0	0	0	0	0	0	0	0	89	0	0	0	0	0	0	0	0	0
697211	0	0	0	8	0	0	0	0	0	0	0	0	0	0	0	0	0	0	0	0	0	0	0	0	0	0	0	12	0	0	0	0	0	0	0	0	0	0	0	0	0	0	4	0	0	0	0	0	0
247875	0	0	0	2	0	0	0	0	0	0	0	0	0	0	0	0	0	0	0	1	0	0	0	2	0	0	0	0	0	0	0	15	0	0	0	0	0	0	1	0	0	0	0	0	0	0	0	0	0
140401	0	0	0	2	10	0	0	0	0	0	0	43	0	0	20	0	0	6	0	0	0	0	0	0	0	5	0	0	0	0	0	0	33	2	0	0	0	0	0	0	0	0	21	0	0	0	0	0	0
4482377	0	0	0	2	4	0	0	0	0	29	0	0	0	0	0	0	0	11	0	0	0	16	0	90	0	28	0	44	16	0	0	0	5	0	0	0	0	0	5	0	0	0	0	0	0	0	0	0	0
4349891	0	0	0	2	0	0	0	0	0	0	0	0	0	41	0	0	0	0	0	0	0	0	0	0	0	0	0	0	0	0	0	0	0	0	0	0	0	0	0	0	0	0	0	0	0	0	0	0	0
948180	0	0	0	5	1	0	0	1	0	0	2	34	0	0	33	9	0	50	0	7	30	0	0	14	0	0	0	40	0	0	0	0	15	0	0	0	0	30	0	120	0	0	0	0	0	0	0	0	0
4442777	0	0	0	4	0	1	0	3	0	0	0	0	0	0	0	1	0	0	0	0	0	0	0	0	0	1	1	0	0	0	0	0	0	1	10	0	0	0	1	0	1	0	0	0	0	0	0	0	0
4374322	0	0	0	7	0	0	0	0	0	0	0	0	0	0	0	0	0	0	0	0	0	0	0	0	35	0	0	13	0	0	0	0	0	0	0	0	0	0	0	0	0	0	0	0	0	0	0	0	0
4466646	0	0	0	6	2	0	0	0	0	0	0	0	0	0	3	1	0	4	0	1	0	0	0	16	0	0	0	18	18	0	68	0	0	0	0	0	130	0	0	0	0	0	0	0	19	0	0	0	0
2160433	0	0	0	12	0	0	0	0	0	0	0	0	0	0	24	0	0	1	0	0	0	0	0	0	0	0	0	0	0	0	0	0	11	0	0	0	0	0	0	0	0	0	0	0	0	0	0	0	0
137870	0	0	0	1	0	0	0	0	0	0	0	0	0	0	0	0	0	8	0	4	0	0	0	0	24	0	0	0	0	44	0	0	0	0	0	0	0	0	0	0	0	0	0	0	0	0	51	0	0
1088254	0	0	0	23	0	0	0	2	0	0	32	26	0	0	39	0	2	66	0	3	34	1	0	22	7	0	0	56	0	14	3	7	76	1	0	0	0	22	1	20	0	34	18	0	0	0	17	10	4
1126147	0	0	0	36	2	0	0	0	0	0	0	0	0	151	0	0	0	0	0	0	0	0	0	0	0	0	0	0	0	0	0	0	0	0	0	0	0	0	0	0	0	0	0	0	0	0	0	37	0
240268	0	0	0	12	0	0	0	0	0	0	0	41	0	0	0	0	0	0	0	0	0	0	0	0	0	0	0	0	0	0	0	0	0	0	0	0	0	0	0	0	0	0	0	0	0	0	0	0	0
876114	0	0	0	21	5	0	0	0	0	0	0	0	0	0	0	6	0	0	0	0	25	0	0	0	0	0	0	0	0	0	0	0	0	0	0	0	0	0	0	0	12	0	0	0	0	0	0	0	0
851733	0	0	0	0	6	1	0	0	0	0	27	0	0	0	16	31	0	2	0	933	0	0	0	0	0	0	0	8	26	0	19	0	15	0	0	0	0	0	7	0	0	0	0	0	0	0	0	0	0
4399780	0	0	0	0	10	0	0	0	0	0	0	0	0	0	0	0	0	0	0	0	0	221	0	0	0	8	0	6	0	0	0	0	0	0	0	0	0	0	0	0	0	0	0	0	0	0	0	0	0
255518	0	0	0	0	4	0	0	0	0	0	0	0	0	0	0	0	0	0	0	15	0	0	0	0	0	0	0	0	0	0	0	0	0	0	0	0	0	0	0	0	0	0	0	0	0	0	0	0	0
1992	0	0	0	0	1	0	0	5	0	0	0	1	0	0	0	0	0	0	0	145	0	1	0	0	0	0	0	0	27	0	0	0	0	0	0	0	0	0	1	0	0	0	0	0	0	0	0	0	0
4349518	0	0	0	0	9	0	0	0	0	0	0	0	0	0	1	0	0	9	0	0	0	0	0	47	0	0	0	6	0	0	0	0	0	0	0	0	0	52	0	0	0	0	12	0	0	0	0	0	0
194043	0	0	0	0	2	0	0	0	0	0	0	0	0	0	0	0	0	0	0	273	0	0	0	0	0	0	0	0	6	0	0	0	0	0	0	0	0	0	0	0	0	0	0	0	0	0	0	0	0
662915	0	0	0	0	4	8	0	0	0	0	0	0	0	0	0	0	0	0	0	2	0	0	0	14	0	12	0	0	0	42	0	0	0	0	0	0	0	0	0	0	0	0	0	0	0	0	0	0	0
382219	0	0	0	0	4	0	0	0	0	0	6	0	0	0	0	0	0	0	0	1	0	0	0	0	0	0	0	0	0	0	0	0	0	0	0	0	0	0	0	0	0	0	0	0	0	44	0	0	0
4344651	0	0	0	0	6	0	0	4	0	0	0	32	0	0	0	0	0	21	0	0	24	12	0	0	28	0	0	22	0	19	0	0	0	0	0	0	0	0	10	0	0	0	49	0	0	0	0	0	0
4326573	0	0	0	0	5	0	0	0	0	0	47	0	0	0	0	27	0	0	0	0	0	0	0	0	0	0	0	34	4	0	0	0	29	0	0	0	0	44	0	0	0	0	0	0	0	0	0	0	0
322234	0	0	0	0	3	0	0	0	0	0	0	0	0	66	0	0	0	0	0	0	0	0	0	0	0	0	0	8	0	0	0	0	0	0	0	0	0	0	0	0	0	0	0	0	0	0	41	0	0
547181	0	0	0	0	3	21	0	0	0	0	31	0	0	0	0	18	0	2	0	6	0	57	0	2	1	0	0	19	0	0	0	0	21	5	0	0	0	12	0	0	0	0	0	0	0	0	0	0	0
4344371	0	0	0	0	3	0	0	0	34	17	0	0	0	0	0	0	0	0	0	0	0	0	0	0	0	0	0	0	0	0	0	0	35	0	0	0	0	0	2	0	0	0	0	0	0	0	0	0	0
2901246	0	0	0	0	5	0	0	0	0	0	0	0	0	0	0	0	0	0	0	208	0	0	0	0	0	0	0	0	35	0	0	0	0	0	0	0	0	0	2	0	0	0	0	0	0	0	0	0	0
4431597	0	0	0	0	11	0	0	0	0	0	0	0	0	0	19	0	0	0	0	9	0	37	0	0	2	0	0	0	0	0	0	0	0	0	0	0	0	0	0	0	0	0	0	0	0	0	37	18	0
213587	0	0	0	0	13	0	0	0	0	0	0	0	0	0	0	0	0	0	0	0	0	0	0	0	0	0	0	0	0	4	35	0	0	0	0	0	0	0	0	0	0	0	0	0	0	0	0	0	0
261350	0	0	0	0	7	0	0	0	0	0	0	0	0	0	0	0	0	0	0	548	0	0	0	0	0	0	0	0	81	0	0	0	0	0	0	0	0	0	3	0	0	0	0	0	0	0	0	0	0
151176	0	0	0	0	6	0	0	0	0	25	0	0	0	0	0	0	0	0	0	0	20	0	0	0	0	0	0	41	0	0	0	0	0	0	0	34	0	0	0	0	0	2	0	0	0	0	0	0	0
192795	0	0	0	0	7	0	0	0	0	16	52	0	0	0	0	14	0	9	0	0	0	0	0	0	0	0	0	0	0	0	0	0	0	0	0	0	0	0	0	0	0	0	7	0	0	0	0	0	0
355670	0	0	0	0	3	0	0	0	0	0	0	0	0	0	0	0	0	0	0	0	0	0	0	35	0	0	0	0	0	19	0	0	6	0	0	0	0	0	0	0	0	0	0	0	0	0	0	0	0
869796	0	0	0	0	2	0	0	0	0	0	0	0	0	0	0	16	0	18	0	0	0	0	0	0	28	0	0	0	0	0	0	0	0	0	0	0	0	0	0	0	0	0	0	0	0	0	0	0	0
1105376	0	0	0	0	1	0	0	0	0	0	0	0	0	0	0	0	0	0	0	27	0	0	0	0	0	0	0	0	135	0	0	0	0	0	0	0	0	0	6	0	0	0	0	0	0	0	0	0	0
4318801	0	0	0	0	13	0	0	0	0	0	0	0	0	0	0	0	0	0	0	0	1	0	0	0	0	0	0	0	0	0	23	0	0	0	0	0	0	0	0	0	0	0	0	0	0	0	0	0	0
614651	0	0	0	0	4	0	0	0	0	0	0	0	0	0	0	0	0	0	0	0	0	0	0	0	0	0	0	0	0	0	0	0	0	0	0	0	0	0	6	41	0	0	0	0	0	0	0	0	0
4435518	0	0	0	0	13	0	0	0	0	0	0	0	0	0	48	7	0	30	0	7	4	8	0	13	10	0	0	0	0	24	0	0	23	0	0	0	0	10	0	57	0	0	0	0	0	0	0	0	18
4466659	0	0	0	0	5	0	0	7	0	2	1	0	0	0	0	32	0	8	0	7	1	0	0	0	1	92	0	0	0	0	0	0	0	0	0	0	0	0	0	0	1	0	0	0	0	0	0	0	0
1042479	0	0	0	0	22	32	0	3	0	2	0	0	0	0	0	0	0	0	0	2	0	13	0	0	0	54	1	0	0	0	0	0	0	0	0	0	0	0	0	46	0	0	0	0	0	0	0	0	0
4337383	0	0	0	0	3	0	0	0	0	0	0	0	0	0	0	0	0	0	0	0	0	17	0	0	30	7	0	0	0	0	0	0	0	0	0	28	0	0	3	0	0	0	0	0	0	0	0	0	0
4435199	0	0	0	0	4	0	0	0	0	0	0	0	0	65	0	0	0	5	0	0	0	0	0	0	18	0	0	0	0	31	0	0	0	0	55	0	0	0	0	0	0	0	0	0	0	0	0	0	0
174147	0	0	0	0	3	0	0	0	0	0	0	0	0	0	0	4	0	0	0	7	13	0	0	0	0	0	0	0	0	68	0	0	16	0	0	0	0	0	0	0	0	0	0	0	0	0	0	0	0
1981833	0	0	0	0	3	0	0	0	0	0	62	0	0	0	0	0	0	0	0	2	0	0	0	0	0	0	0	0	0	0	0	0	0	0	0	0	0	0	0	0	0	0	0	0	0	0	0	0	0
142376	0	0	0	0	8	0	0	0	0	0	0	0	0	0	0	0	0	0	0	0	0	0	0	0	0	0	0	0	0	0	0	0	0	0	0	0	0	0	0	0	0	0	45	0	0	0	0	0	0
137881	0	0	0	0	3	0	0	0	0	0	0	0	0	0	0	0	0	0	0	0	0	0	0	0	2	0	0	0	0	0	0	0	2	0	0	0	0	0	0	0	0	0	0	0	0	0	0	0	0
4480176	0	0	0	0	11	0	0	0	0	0	0	0	0	0	0	0	0	0	0	187	0	0	0	0	0	0	0	0	37	0	0	0	0	0	0	0	0	0	3	0	0	0	0	0	0	0	0	0	0
893232	0	0	0	0	7	0	0	0	0	0	0	0	0	0	18	0	0	0	0	0	0	0	0	0	0	0	0	19	0	0	0	0	0	0	0	0	0	0	0	0	0	0	0	0	0	0	0	0	0
558483	0	0	0	0	4	0	0	0	0	0	0	0	0	0	0	0	0	0	0	0	0	0	0	0	0	0	0	0	0	0	0	0	0	0	0	0	0	0	0	73	0	0	0	0	0	0	0	0	0
890516	0	0	0	0	1	0	0	0	0	6	0	3	0	61	0	0	0	0	0	5	0	0	0	24	0	0	0	3	4	0	0	0	35	0	0	0	0	0	0	0	0	3	0	0	0	0	0	0	0
17434	0	0	0	0	6	0	0	0	0	129	0	0	0	0	0	6	0	11	0	8	0	0	0	0	0	17	28	0	0	0	0	0	13	0	0	6	0	0	7	0	30	5	0	0	0	0	0	0	0
2693226	0	0	0	0	36	0	0	0	17	0	0	40	0	0	0	17	0	0	0	0	0	0	0	0	0	0	0	0	0	0	0	0	0	0	0	0	0	0	0	0	0	0	0	0	0	0	0	0	0
3815760	0	0	0	0	13	0	0	2	0	0	0	0	0	0	0	0	0	0	0	15	0	0	0	0	5	0	0	0	0	0	0	0	0	0	0	0	0	0	0	0	0	9	0	0	0	0	0	0	0
729697	0	0	0	0	13	0	0	0	0	2	0	0	0	0	0	0	0	0	0	0	0	7	0	16	17	0	0	0	0	2	1	1	25	0	0	0	0	0	0	0	0	0	0	0	0	0	0	0	0
196733	0	0	0	0	7	0	0	0	0	0	0	0	0	0	0	0	0	0	0	191	0	0	0	0	0	0	0	0	6	0	0	0	0	0	0	0	0	0	0	0	0	0	0	0	0	0	0	0	0
493391	0	0	0	0	3	0	0	0	0	0	0	0	0	0	0	0	0	0	0	19	0	0	0	0	0	0	0	0	0	0	0	0	1	58	0	0	0	0	3	30	0	0	0	0	0	0	0	0	0
265052	0	0	0	0	12	0	0	0	0	0	0	0	0	0	0	0	0	0	0	56	0	0	0	0	0	0	0	0	554	0	0	0	0	0	0	0	0	0	87	0	0	0	0	0	0	0	0	0	0
820713	0	0	0	0	8	0	0	0	0	0	0	0	0	0	0	0	0	0	0	0	0	0	0	0	0	0	0	0	0	0	0	0	40	0	0	0	0	0	0	57	0	0	0	0	0	0	0	0	0
146122	0	0	0	0	6	0	0	0	0	0	0	0	0	0	0	0	0	0	0	0	0	0	0	0	0	0	0	0	0	0	0	0	16	0	0	0	0	0	0	0	0	0	7	0	0	0	0	12	0
942245	0	0	0	0	1	0	0	1	0	0	0	0	0	0	0	1	0	3	0	0	0	12	0	2	14	0	0	17	0	0	0	0	8	1	0	24	0	1	1	0	0	0	1	0	0	0	0	0	0
583448	0	0	0	0	4	0	0	0	0	0	0	0	0	0	0	0	0	0	0	0	0	0	0	0	0	0	0	0	0	0	0	0	0	70	0	0	0	16	22	1	0	0	0	0	0	0	0	0	0
543139	0	0	0	0	2	0	0	0	0	0	0	0	0	0	6	0	0	0	0	0	0	0	0	0	0	0	0	0	0	0	0	0	0	0	0	0	0	0	0	1	0	0	0	0	0	0	0	0	0
264657	0	0	0	0	3	0	0	0	0	0	0	0	0	0	0	0	0	0	0	108	0	0	0	0	0	0	0	0	44	0	0	0	0	0	0	0	0	0	2	0	0	0	0	0	0	0	0	0	0
4304512	0	0	0	0	5	0	0	0	0	0	0	0	0	0	30	0	0	79	0	0	0	0	0	0	0	0	0	0	0	0	0	0	0	0	0	0	0	0	0	0	0	0	0	0	0	0	0	0	0
1582784	0	0	0	0	2	0	0	0	0	0	0	0	0	0	0	0	0	0	0	0	0	0	0	0	0	0	0	0	0	0	0	0	0	0	11	0	0	0	0	0	0	0	0	0	0	0	43	0	0
4473756	0	0	0	0	2	0	0	0	0	0	0	0	0	0	0	0	0	15	0	0	0	0	0	0	0	0	0	12	0	0	0	0	0	0	0	0	0	11	0	0	0	0	0	0	0	0	0	0	0
521795	0	0	0	0	7	0	0	27	0	0	0	0	0	0	0	11	0	62	0	0	0	23	0	37	0	18	0	15	0	0	0	0	0	0	0	0	0	0	9	0	0	0	0	0	0	0	0	0	0
162025	0	0	0	0	4	0	0	0	0	0	0	0	0	0	0	0	0	0	0	50	0	0	0	0	0	0	0	0	564	0	0	0	0	0	0	0	0	0	50	0	0	0	0	0	0	0	0	0	0
1072801	0	0	0	0	3	0	0	0	0	0	0	0	0	0	0	0	0	0	0	2	0	0	0	6	21	0	0	26	0	0	0	0	34	0	0	0	0	52	0	40	0	0	24	0	0	0	13	0	0
4428468	0	0	0	0	3	0	0	0	0	0	0	0	0	0	0	0	0	0	0	0	0	0	0	0	0	0	0	0	0	0	0	0	0	0	0	0	0	0	0	0	0	0	0	0	0	0	0	0	0
4427290	0	0	0	0	11	0	0	0	0	0	0	0	0	0	99	0	0	0	0	0	0	0	0	0	4	0	0	24	0	0	0	0	0	0	0	0	0	0	0	0	0	0	8	0	0	0	0	0	0
162005	0	0	0	0	4	0	0	0	0	0	0	0	0	0	0	0	0	0	0	93	0	0	0	0	0	0	0	0	49	0	0	0	0	0	0	0	0	0	2	0	0	0	0	0	0	0	0	0	0
1125242	0	0	0	0	5	0	0	13	0	0	0	13	0	0	21	0	0	46	0	0	0	0	0	3	8	0	0	23	0	11	0	0	0	0	0	0	0	0	1	0	0	35	0	0	0	0	41	0	0
676211	0	0	0	0	3	0	0	0	0	0	0	0	0	0	0	0	0	23	0	0	0	0	0	0	17	0	0	10	0	0	0	0	0	0	0	0	0	39	0	10	0	0	0	0	0	0	0	0	0
4453609	0	0	0	0	3	0	0	0	0	0	0	20	0	0	0	0	0	1	36	11	0	23	0	0	0	0	0	0	0	24	0	0	0	0	0	0	0	0	0	0	0	0	0	0	0	0	0	0	0
128604	0	0	0	0	25	0	0	0	0	0	40	0	0	0	0	15	20	0	0	0	0	0	0	10	21	0	0	0	0	0	0	0	0	33	0	0	0	0	0	0	0	0	0	0	0	0	0	27	0
819708	0	0	0	0	2	0	0	0	0	0	0	0	0	0	0	0	0	0	0	0	0	0	0	0	0	0	0	0	0	0	0	0	0	0	0	0	0	0	0	0	0	0	0	0	0	0	0	0	0
4384058	0	0	0	0	6	0	0	1	0	0	0	0	0	0	0	0	0	0	1	10	0	0	0	0	0	1	0	10	0	28	43	0	0	0	0	0	6	8	0	1	0	0	0	0	39	0	14	0	0
561452	0	0	0	0	1	0	0	0	0	0	0	0	0	0	0	0	0	0	0	0	0	0	0	0	0	0	0	21	0	0	0	0	0	0	0	0	0	0	0	48	0	0	0	0	0	0	0	0	0
4421830	0	0	0	0	9	0	0	0	0	0	0	0	0	0	0	0	0	0	0	7	16	0	0	0	0	0	0	0	0	21	0	0	0	0	0	0	0	0	0	0	0	0	0	0	0	0	0	0	0
3319464	0	0	0	0	12	0	0	0	0	0	0	0	0	0	0	0	0	0	0	95	0	0	0	0	0	0	0	0	391	0	31	0	0	0	0	0	0	0	55	0	0	0	0	0	0	0	0	0	0
4455980	0	0	0	0	1	0	0	0	0	0	0	0	0	0	0	0	0	0	0	0	0	0	0	0	0	0	0	0	0	0	0	4	20	0	0	0	0	0	0	0	0	0	0	0	0	0	43	0	0
190663	0	0	0	0	1	0	0	0	0	0	0	0	0	0	0	0	0	0	0	0	0	0	0	0	18	0	0	14	0	16	0	0	0	0	0	0	0	0	0	0	0	14	0	0	0	0	0	0	0
4483337	0	0	0	0	7	0	0	0	0	0	0	0	0	0	0	1	0	0	0	0	0	0	0	0	15	0	0	0	0	59	0	0	0	0	0	0	0	1	1	0	0	0	22	0	0	0	0	0	0
102764	0	0	0	0	1	0	0	0	0	0	0	0	0	0	0	0	0	0	0	0	0	0	0	0	0	0	0	0	0	0	43	0	0	0	0	0	0	0	0	0	0	0	0	0	0	0	0	0	0
386273	0	0	0	0	1	0	0	0	0	5	0	0	0	0	30	33	28	8	0	19	0	41	0	0	0	0	0	23	2	0	0	0	0	16	0	0	0	0	0	0	0	3	0	0	0	0	0	0	0
182945	0	0	0	0	3	0	0	0	0	0	0	0	0	0	0	0	0	0	0	2341	0	0	0	0	0	0	0	0	174	0	0	0	0	0	0	0	0	0	18	0	0	0	0	0	0	0	0	0	0
291846	0	0	0	0	24	0	0	0	0	82	0	3	0	32	0	0	0	0	0	2	19	61	0	0	5	293	280	0	0	0	34	0	26	7	0	0	0	0	4	0	0	0	18	0	0	0	0	0	0
4381553	0	0	0	0	4	0	0	0	0	2	0	0	0	0	2	1	0	4	0	6	0	1	0	2	0	2	0	1	0	190	0	0	10	0	0	0	0	20	0	2	1	0	29	0	0	1	1	0	0
1639769	0	0	0	0	2	0	0	0	0	0	0	0	0	0	0	0	0	0	0	0	0	0	0	0	0	0	0	0	0	0	0	0	0	0	0	0	0	0	0	0	0	0	0	0	0	0	0	9	0
4418684	0	0	0	0	3	17	0	0	0	0	46	9	0	32	77	17	0	81	0	4	72	0	0	51	31	0	0	115	3	79	0	0	131	0	0	0	0	224	15	41	0	0	2	0	0	0	40	0	0
194490	0	0	0	0	1	0	0	0	0	0	0	0	0	0	0	0	0	0	0	19	0	0	0	0	0	0	0	0	42	0	0	0	0	0	0	0	0	0	3	0	0	0	0	0	0	0	0	0	0
668615	0	0	0	0	1	0	0	0	0	0	0	0	0	0	0	0	0	13	0	0	0	0	0	12	0	0	0	0	0	0	0	0	0	0	0	0	0	0	0	26	0	0	0	0	0	0	0	0	36
240451	0	0	0	0	2	0	0	4	0	0	0	0	0	0	0	0	0	9	0	0	0	0	0	18	19	0	0	11	0	0	0	0	31	0	0	0	0	0	0	24	0	0	6	0	0	0	0	0	0
538247	0	0	0	0	2	0	0	0	0	155	0	0	0	0	0	1	0	0	2	0	0	0	0	0	3	1	0	0	0	0	0	0	0	7	0	0	0	0	0	0	0	0	0	0	7	0	0	0	0
159038	0	0	0	0	18	0	0	0	0	0	0	0	0	0	0	0	0	0	0	0	0	0	0	0	0	0	0	0	0	0	0	0	0	0	0	0	0	0	0	0	0	0	0	0	0	0	0	0	0
229452	0	0	0	0	1	0	0	0	0	0	0	0	0	0	0	0	0	0	0	7	0	0	0	0	0	0	0	0	55	0	0	0	0	0	0	0	0	0	4	0	0	0	0	0	0	0	0	0	0
4305372	0	0	0	0	48	0	0	0	0	0	81	0	0	0	0	0	0	23	0	0	0	11	0	0	0	0	0	5	0	0	0	0	0	0	0	0	0	0	0	2	0	0	0	0	0	0	0	11	0
4471717	0	0	0	0	1	0	0	0	0	0	0	0	0	0	0	0	0	0	0	0	0	0	0	0	0	0	0	0	0	0	0	0	0	0	0	0	0	0	0	0	0	0	48	0	0	0	0	0	0
2947336	0	0	0	0	8	0	0	0	0	0	0	0	0	0	0	0	0	74	0	0	0	0	0	0	20	0	0	12	2	0	0	0	0	0	0	0	0	0	0	0	0	0	0	0	0	0	0	0	0
760359	0	0	0	0	1	61	0	0	0	64	0	0	0	0	41	0	41	34	0	0	0	22	0	35	0	0	0	58	0	0	0	0	78	0	0	0	0	143	0	0	0	0	139	0	0	0	0	0	0
980525	0	0	0	0	2	0	0	0	0	0	0	0	0	0	0	0	0	0	0	0	0	0	0	0	0	0	0	0	0	0	0	0	0	0	0	0	0	0	0	40	0	0	0	0	0	0	0	0	0
1105450	0	0	0	0	2	0	0	0	0	0	0	0	0	26	0	0	0	12	0	0	0	0	0	0	0	0	0	0	0	0	0	0	0	0	0	0	0	0	0	0	0	0	1	0	6	0	0	0	0
173852	0	0	0	0	3	0	0	0	0	0	0	0	0	0	0	0	0	0	0	3496	0	0	0	0	0	0	0	0	214	0	0	0	0	0	0	0	0	0	31	0	0	0	0	0	0	0	0	0	0
162539	0	0	0	0	3	0	0	0	0	0	0	0	0	0	0	0	0	0	0	351	0	0	0	0	0	0	0	0	488	0	0	0	0	0	0	0	0	0	66	0	0	0	0	0	0	0	0	0	0
512148	0	0	0	0	3	0	0	0	0	0	0	0	0	0	0	0	0	0	0	2	0	0	0	0	0	0	0	0	0	0	0	0	0	0	0	0	0	0	0	0	0	0	0	0	0	0	25	0	0
4468697	0	0	0	0	3	0	0	0	0	0	0	0	0	0	14	0	0	0	0	0	39	0	0	29	0	0	0	0	0	0	0	0	1	0	0	0	0	33	0	0	0	0	14	0	0	0	0	0	0
3327894	0	0	0	0	1	0	0	0	0	0	0	16	1	0	34	0	0	0	0	0	26	7	0	0	0	0	0	0	0	0	0	0	0	0	0	0	0	0	0	1	1	0	0	6	0	0	0	0	0
100260	0	0	0	0	2	0	0	0	0	15	0	0	0	0	0	6	0	7	0	0	9	0	0	23	0	3	0	16	0	0	15	0	7	0	0	0	0	3	0	0	0	30	15	0	0	0	0	0	0
90701	0	0	0	0	2	0	0	0	0	0	0	0	0	0	9	0	28	0	0	0	0	0	0	0	0	0	0	13	0	0	0	0	0	0	0	0	0	15	0	0	0	0	0	0	0	0	0	0	0
857113	0	0	0	0	4	0	0	0	0	0	0	0	0	0	48	0	0	16	0	0	0	0	0	13	0	0	0	0	0	38	0	0	12	0	0	0	0	1	0	0	0	0	0	0	0	0	0	0	0
495007	0	0	0	0	5	0	0	0	0	0	0	19	0	0	0	9	0	11	0	4	0	0	0	48	0	0	0	2	0	27	0	0	61	0	0	0	0	0	1	15	0	0	19	0	0	0	0	0	0
2881877	0	0	0	0	2	0	0	0	0	0	0	0	0	0	34	0	0	0	0	0	0	9	0	0	0	0	0	0	0	0	0	0	0	0	0	0	0	23	0	27	0	0	0	0	0	0	72	0	0
915240	0	0	0	0	7	0	0	0	0	0	0	0	0	0	0	15	0	6	0	0	0	0	0	25	0	0	0	3	0	0	0	0	0	0	0	0	0	0	0	0	0	0	0	0	0	0	0	0	0
4447214	0	0	0	0	4	0	0	0	0	0	54	0	0	0	39	0	0	0	0	0	0	0	0	0	0	0	0	28	3	0	0	20	6	0	0	0	0	0	0	0	0	0	0	0	0	0	0	0	0
542933	0	0	0	0	4	0	0	0	0	0	0	0	0	0	0	0	0	0	0	0	0	0	0	0	0	0	0	0	0	0	0	0	0	0	0	0	0	0	0	0	0	0	16	0	0	0	0	2	0
304089	0	0	0	0	3	0	0	3	0	0	0	20	0	0	0	0	0	0	0	6	0	0	0	0	0	0	0	0	0	0	0	0	0	0	0	0	23	0	0	0	0	0	21	0	15	0	0	0	0
4479101	0	0	0	0	7	0	0	5	0	0	0	58	0	0	0	0	0	9	0	15	0	0	0	0	21	0	0	3	0	0	0	0	20	0	0	0	0	59	3	0	0	0	0	0	0	0	0	0	0
2943548	0	0	0	0	1	0	0	0	0	0	0	4	0	0	82	0	0	1	0	0	0	1	0	1	4	0	0	21	3	16	0	0	0	0	0	0	0	0	0	0	0	0	9	0	0	0	0	0	0
336364	0	0	0	0	2	0	0	0	0	0	0	0	0	0	0	0	0	16	0	5	0	0	0	47	0	0	0	0	0	0	0	0	0	0	0	14	0	0	0	0	0	0	0	0	0	0	0	28	0
384657	0	0	0	0	3	0	0	0	0	0	0	0	0	0	0	8	0	6	34	1	0	0	0	23	0	0	0	54	0	43	77	0	0	0	0	0	0	0	0	0	0	0	0	0	0	0	0	0	0
699322	0	0	0	0	4	0	0	0	1	12	2	19	0	103	0	23	27	87	1	4	0	28	0	56	78	2	1	52	0	15	0	0	7	73	0	2	0	56	1	32	97	0	0	0	1	39	0	20	0
137408	0	0	0	0	2	0	0	0	0	0	0	0	0	0	0	0	0	11	0	0	0	0	0	0	0	0	0	0	0	0	0	0	0	0	0	0	0	0	0	0	97	0	0	0	0	0	0	0	0
566996	0	0	0	0	4	0	0	0	0	0	0	0	0	0	8	0	0	0	0	0	0	0	0	0	0	0	0	0	0	0	0	0	0	0	0	0	0	0	0	0	0	0	28	0	0	0	0	0	0
261177	0	0	0	0	3	0	0	0	0	0	0	0	0	0	0	0	0	0	0	2863	0	0	0	0	0	0	0	0	11	0	0	0	0	0	0	0	0	0	0	0	0	0	0	0	0	0	0	0	0
137981	0	0	0	0	2	0	0	0	0	0	0	0	0	0	2	0	0	0	0	0	0	11	0	0	70	0	0	0	0	0	0	0	0	0	0	0	0	0	0	0	0	0	0	0	0	0	0	0	0
4460404	0	0	0	0	1	0	0	0	0	68	0	0	0	0	0	23	0	0	0	1	0	0	0	0	0	49	0	0	6	0	0	0	0	0	0	0	0	0	4	0	0	0	0	0	0	0	0	0	0
4449608	0	0	0	0	1	0	0	0	0	0	0	0	0	0	24	0	0	0	0	0	0	0	0	9	0	0	0	0	0	26	0	0	0	214	0	0	0	0	11	0	0	0	0	0	0	0	0	0	0
811263	0	0	0	0	1	0	0	0	0	0	0	0	0	0	0	0	0	2	0	0	0	0	0	59	16	0	0	0	0	2	0	0	0	0	0	0	0	0	0	0	0	0	11	0	0	0	0	0	0
161154	0	0	0	0	4	0	0	0	0	0	0	0	0	0	0	0	0	9	0	0	0	0	0	0	0	0	0	0	0	0	0	0	8	0	0	0	0	0	0	0	0	0	0	0	0	0	0	51	0
1667535	0	0	0	0	2	0	0	0	0	0	0	0	0	25	0	0	0	18	0	0	0	0	0	0	0	0	0	13	0	0	0	0	14	0	0	0	0	0	0	0	0	32	0	0	25	0	6	0	0
4332665	0	0	0	0	5	0	0	3	0	0	0	0	0	14	0	10	0	10	0	0	0	0	0	0	20	11	0	0	0	3	9	6	0	0	0	0	0	3	0	0	0	22	0	0	3	0	0	0	0
4449518	0	0	0	0	8	0	0	0	0	0	0	0	0	0	0	0	0	0	0	160	0	0	0	0	0	0	0	0	207	0	0	0	0	0	0	0	0	0	12	0	0	0	0	0	0	0	0	0	0
176444	0	0	0	0	1	0	0	0	0	0	0	0	0	0	0	0	0	0	0	928	0	0	0	0	0	0	0	0	107	0	0	0	0	0	0	0	0	0	5	0	0	0	0	0	0	0	0	0	0
1090458	0	0	0	0	3	0	0	0	0	0	0	0	0	0	0	0	0	8	0	0	0	0	0	0	0	0	0	0	0	0	0	0	0	0	0	0	0	41	0	0	0	0	0	0	0	0	0	0	0
182483	0	0	0	0	3	0	0	2	0	15	0	0	0	0	0	12	0	0	0	0	0	0	0	0	99	0	0	41	0	0	0	0	0	0	0	0	0	0	0	0	0	0	0	0	0	0	0	0	0
342962	0	0	0	0	7	0	0	0	0	0	0	0	0	0	0	0	0	0	0	3	0	0	0	0	0	0	0	0	22	0	0	0	0	0	0	0	0	0	0	0	0	0	0	0	0	0	0	0	0
4443207	0	0	0	0	2	0	0	0	0	60	0	0	0	53	159	26	0	0	0	0	37	21	0	36	0	0	11	0	2	13	37	10	0	0	0	0	50	0	2	58	56	0	34	0	36	0	0	0	0
1098609	0	0	0	0	3	0	0	0	0	0	0	0	0	0	0	0	0	0	0	0	0	0	0	17	0	25	0	27	2	0	0	0	0	0	0	0	0	0	0	0	0	0	6	0	0	0	0	0	0
173132	0	0	0	0	8	0	0	0	0	0	0	0	0	0	0	0	0	0	0	1	0	0	0	0	0	0	0	0	24	0	0	0	0	0	0	0	0	0	0	0	0	0	0	0	0	0	0	0	0
163243	0	0	0	0	2	0	0	0	0	0	0	0	0	0	790	0	0	10	0	0	0	0	0	0	0	0	0	0	0	0	0	0	0	0	0	0	0	0	0	0	0	0	19	0	0	0	0	0	0
177663	0	0	0	0	7	0	0	0	0	0	0	0	0	0	0	0	0	0	0	0	0	0	0	0	14	0	0	0	0	40	0	0	0	0	0	0	0	0	0	0	0	0	22	0	0	0	0	0	0
430191	0	0	0	0	1	1	0	0	0	0	0	0	0	21	0	2	0	0	0	0	0	20	0	0	0	45	4	4	0	0	0	0	11	0	0	2	0	0	4	0	7	0	0	0	0	0	0	0	0
259698	0	0	0	0	2	0	0	0	0	0	0	39	0	0	52	17	0	42	0	0	10	0	0	0	0	0	0	75	0	0	21	0	47	0	0	0	0	0	0	26	0	0	0	0	0	0	0	0	0
190026	0	0	0	0	2	0	0	0	0	0	0	0	0	0	0	0	0	0	0	11	0	0	0	0	0	0	0	0	49	0	0	0	0	0	0	0	0	0	7	0	0	0	0	0	0	0	0	0	0
4417158	0	0	0	0	11	0	0	0	0	0	1	0	0	0	68	12	0	3	0	0	0	0	0	0	0	0	0	0	0	1745	0	0	0	0	0	0	0	42	0	274	0	0	24	0	0	0	0	0	0
4469007	0	0	0	0	2	0	0	0	0	0	0	0	0	0	8	0	0	0	0	0	17	0	0	6	0	0	0	8	1	0	0	10	0	0	0	0	0	0	0	0	0	0	16	0	0	0	0	0	0
279515	0	0	0	0	2	0	0	0	0	0	48	0	0	48	0	4	0	6	0	0	36	0	0	20	0	0	0	18	2	0	0	28	0	0	0	0	0	22	0	0	0	0	0	0	0	43	0	0	0
4466520	0	0	0	0	4	0	0	0	0	12	0	0	0	0	0	0	0	2	0	0	0	0	0	0	0	16	0	0	0	0	0	13	23	0	0	0	0	0	0	0	0	0	0	0	0	0	0	14	0
839215	0	0	0	0	1	0	0	0	0	0	0	0	0	0	0	0	0	0	0	0	0	0	0	0	0	0	0	0	55	0	0	0	0	0	0	0	0	0	1	0	0	0	0	0	0	0	0	0	0
3191490	0	0	0	0	6	0	0	7	0	0	41	0	0	0	0	25	0	42	0	6	0	10	0	20	6	0	0	10	0	32	0	0	29	0	0	0	0	0	2	0	0	0	74	0	0	0	81	58	0
4357290	0	0	0	0	1	3	0	0	0	0	0	0	0	0	17	0	0	0	0	1	0	0	0	32	0	0	0	0	0	0	0	0	19	0	0	0	0	0	0	0	0	0	0	0	0	0	0	0	0
38278	0	0	0	0	8	0	0	0	0	0	0	0	0	0	0	0	0	0	0	2120	0	0	0	0	0	0	0	0	444	0	0	0	0	0	0	0	0	0	56	0	0	0	0	0	0	0	0	0	0
174573	0	0	0	0	1	0	0	0	0	0	0	0	0	0	0	0	0	0	0	1410	0	0	0	0	0	0	0	0	40	0	0	0	0	0	0	0	0	0	16	0	0	0	0	0	0	0	0	0	0
133961	0	0	0	0	1	0	0	1	0	5	16	0	1	0	22	64	18	3	0	91	16	44	0	0	2	10	0	0	0	0	0	0	0	0	0	0	0	62	12	0	0	0	0	0	0	0	0	0	0
819729	0	0	0	0	1	0	0	0	0	2	0	0	0	0	0	0	0	2	0	0	3	0	0	2	1	0	0	3	0	0	0	0	1	0	0	0	0	0	0	2	1	18	0	0	0	0	0	0	0
851704	0	0	0	0	6	0	0	0	0	65	0	0	22	0	0	64	0	3	14	0	0	0	0	0	0	41	0	6	5	0	0	0	0	91	0	0	0	1	5	0	0	0	0	0	0	0	0	0	0
3931537	0	0	0	0	2	0	0	0	0	0	0	0	0	0	0	0	0	0	0	13	0	0	0	0	0	0	0	0	1	44	0	0	0	0	0	0	0	0	0	0	0	0	9	0	0	0	0	0	0
407459	0	0	0	0	8	0	0	0	0	0	0	0	0	0	0	9	0	2	0	0	28	0	0	0	0	0	0	3	0	0	0	0	0	0	0	0	42	0	0	0	0	0	0	31	0	0	0	0	0
4340495	0	0	0	0	2	0	0	0	0	0	2	33	0	0	0	0	0	1	0	0	4	0	0	0	14	0	0	0	0	0	0	0	1	0	0	0	0	0	2	1	0	8	38	0	0	0	0	0	0
578016	0	0	0	0	1	0	0	0	0	0	0	19	0	0	72	0	0	0	0	6	0	0	0	0	0	0	0	0	0	8	0	0	0	0	0	0	0	0	0	18	0	0	0	0	0	0	0	0	0
465275	0	0	0	0	2	0	0	3	0	0	0	0	0	38	82	9	0	18	0	2	0	0	0	0	0	0	0	44	0	0	0	0	33	53	0	0	0	0	4	1	0	0	1	0	0	0	0	34	0
1136488	0	0	0	0	5	0	36	0	0	0	0	0	0	0	12	7	0	15	0	9	11	0	0	31	26	12	0	27	0	0	0	0	0	0	0	0	0	60	0	0	0	0	34	0	0	0	0	0	1
1134371	0	0	0	0	5	0	0	0	0	0	0	0	0	0	0	0	0	0	0	0	0	0	0	0	0	0	0	1	0	0	0	0	30	0	0	12	0	0	0	0	0	0	0	0	0	0	0	0	0
808319	0	0	0	0	4	0	0	0	0	0	0	0	0	0	0	0	0	0	0	0	0	0	0	0	0	0	0	0	0	0	0	0	0	58	0	0	0	0	0	0	0	0	0	0	0	0	0	0	0
957360	0	0	0	0	1	0	0	0	0	0	14	0	0	0	20	0	0	0	0	0	0	0	0	0	5	0	0	0	0	0	0	0	20	0	0	0	0	0	0	0	0	0	0	0	0	0	0	9	0
4300206	0	0	0	0	7	0	0	3	0	5	0	0	0	0	0	0	0	0	0	0	0	7	0	14	0	39	0	0	0	1	0	0	0	6	0	0	0	0	2	0	0	0	0	0	0	0	33	0	0
177115	0	0	0	0	2	0	0	0	0	0	0	0	0	0	0	0	0	0	0	16823	0	0	0	0	0	0	0	0	88	0	0	0	0	0	0	0	0	0	11	0	0	0	0	0	0	0	0	0	0
2212505	0	0	0	0	10	0	0	0	0	0	0	0	0	0	0	0	0	0	0	737	0	0	0	0	0	0	0	0	755	0	0	0	0	0	0	0	0	0	78	0	0	0	0	0	0	0	0	0	0
2312727	0	0	0	0	4	0	0	0	0	0	0	1	0	0	0	0	0	0	0	0	0	0	0	0	0	0	0	9	0	0	0	0	0	0	1	0	0	0	0	0	0	0	0	0	0	0	0	0	35
129990	0	0	0	0	6	0	0	0	0	0	0	0	0	0	0	0	0	0	0	6329	0	0	0	0	0	0	0	0	39	0	0	0	0	0	0	0	0	0	1	0	0	0	0	0	0	0	0	0	0
203713	0	0	0	0	13	0	0	0	0	0	0	0	0	0	0	0	0	0	0	3820	0	0	0	0	0	0	0	0	358	0	0	0	0	0	0	0	0	0	12	0	0	0	0	0	0	0	0	0	0
997642	0	0	0	0	2	0	0	2	0	0	34	0	0	0	0	0	0	3	0	0	0	0	0	0	0	0	0	0	0	9	0	3	0	0	0	0	0	0	0	0	0	0	0	0	0	0	0	0	0
105049	0	0	0	0	2	0	0	0	0	0	0	2	0	0	0	0	0	0	0	0	0	0	0	0	0	0	0	0	0	0	2	0	9	0	0	0	0	0	0	0	0	0	11	0	0	0	9	0	0
338761	0	0	0	0	13	0	0	0	0	0	0	0	0	0	2	0	0	0	0	0	0	0	0	0	16	11	0	8	0	0	0	0	0	0	0	0	0	0	0	0	0	0	0	0	0	0	0	0	0
944401	0	0	0	0	3	0	0	7	0	0	0	0	0	68	61	0	0	6	0	0	0	0	0	0	0	0	0	37	0	0	0	0	0	0	0	0	0	0	0	0	0	0	33	0	0	0	0	0	0
4338003	0	0	0	0	4	0	0	0	0	2	0	0	0	0	3	47	3	75	0	1	0	2	0	5	1	0	0	132	0	25	5	0	11	10	0	0	0	0	0	0	2	4	9	0	0	0	0	0	0
526131	0	0	0	0	9	1	0	0	0	13	2	0	0	0	0	1	0	5	0	0	2	4	0	1	0	2	1	2	0	0	0	0	0	0	0	0	2	0	14	3	2	0	4	0	0	0	0	1	0
239562	0	0	0	0	14	0	0	0	0	0	0	0	0	0	0	0	0	0	0	24	0	0	0	0	0	0	0	0	213	0	0	0	0	0	0	0	0	0	31	0	0	0	0	0	0	0	0	0	0
130002	0	0	0	0	7	0	0	1	0	10	1	0	0	0	0	1	0	11	7	0	0	0	0	3	0	0	0	1	0	0	0	0	0	24	0	0	0	0	1	0	0	0	6	0	0	0	0	1	0
249433	0	0	0	0	8	0	0	0	0	0	25	0	0	0	0	0	0	0	0	0	0	30	0	0	0	0	0	0	0	0	0	0	0	0	0	0	0	0	0	40	0	0	0	0	0	0	0	0	0
4296075	0	0	0	0	6	0	0	0	0	0	0	0	0	0	0	16	0	12	0	0	0	0	0	0	5	36	0	25	0	0	84	0	0	0	0	0	0	0	0	0	0	0	8	0	65	0	0	0	0
994257	0	0	0	0	0	18	0	0	0	0	0	0	0	0	0	57	83	0	0	0	0	356	0	0	15	37	9	0	112	0	4	17	0	0	0	0	0	0	0	0	0	0	0	0	0	0	0	0	0
266995	0	0	0	0	0	22	0	0	0	0	0	0	0	0	0	0	0	0	0	0	0	0	0	0	0	0	0	0	0	0	0	0	0	0	0	0	0	0	0	0	0	0	0	0	0	0	0	0	0
909052	0	0	0	0	0	15	0	0	0	0	0	0	0	0	0	0	0	0	0	0	0	0	0	0	0	0	0	0	0	0	0	0	0	0	0	0	0	0	0	0	0	0	0	0	0	0	0	0	0
4213913	0	0	0	0	0	11	0	0	0	39	0	0	0	0	0	0	0	0	0	0	0	0	0	0	0	20	0	0	0	0	0	0	0	0	25	0	0	0	0	0	0	0	0	0	0	0	0	0	0
4473645	0	0	0	0	0	20	0	4	0	0	0	0	0	0	0	0	0	2	0	0	0	0	0	0	0	0	0	0	0	0	0	0	0	0	0	0	0	0	0	0	0	0	0	0	0	0	0	0	0
1021335	0	0	0	0	0	4	0	0	0	0	0	0	0	27	0	1	18	22	0	0	0	11	0	19	0	22	0	0	0	5	0	0	29	0	0	0	0	0	3	0	0	0	21	0	0	0	27	0	0
887744	0	0	0	0	0	57	0	0	0	25	0	0	0	0	0	0	0	0	0	0	0	0	0	0	0	2	0	0	0	0	0	0	0	0	0	0	0	0	0	0	0	0	0	0	0	0	0	0	0
4330572	0	0	0	0	0	14	0	0	0	20	0	0	0	0	109	13	0	0	0	3	0	8	0	0	0	22	0	0	0	0	0	0	0	1	0	0	19	0	0	0	32	0	0	0	0	0	0	0	0
316335	0	0	0	0	0	35	0	0	0	0	0	0	0	0	0	0	0	0	0	0	0	0	0	0	0	0	0	0	0	0	0	0	0	0	0	0	0	0	0	0	0	0	0	0	0	0	0	0	0
158208	0	0	0	0	0	18	0	0	0	3	0	0	0	0	0	0	0	0	0	0	0	0	0	0	0	0	0	4	0	0	0	0	0	0	0	0	0	0	0	0	0	0	0	0	0	0	0	0	0
4331006	0	0	0	0	0	16	0	0	0	0	0	0	0	0	0	0	0	0	27	0	0	0	0	0	0	0	0	0	0	0	0	0	0	0	0	15	0	0	0	0	0	0	0	0	0	0	0	0	0
669486	0	0	0	0	0	22	0	0	0	0	0	0	0	0	32	0	0	9	0	0	0	0	0	9	13	0	0	0	0	0	0	0	17	0	0	0	0	0	0	0	0	0	0	0	0	0	0	0	0
4364491	0	0	0	0	0	27	0	0	0	0	0	0	0	0	0	0	15	2	0	1	0	12	0	67	0	0	0	0	0	0	0	0	0	0	0	0	0	0	8	0	0	0	0	0	0	0	0	0	0
357046	0	0	0	0	0	1	0	0	0	0	0	0	0	0	0	0	0	0	0	0	0	1	0	1	0	0	0	0	0	270	0	0	0	0	0	0	0	0	0	0	0	1	25	0	0	0	0	0	0
4403576	0	0	0	0	0	1	0	0	0	0	0	0	0	0	0	0	0	0	0	0	0	0	0	0	0	0	0	0	0	0	0	0	0	0	0	0	22	0	0	0	1	0	0	0	0	0	0	0	0
1122474	0	0	0	0	0	0	39	0	0	0	0	0	0	0	0	0	0	0	0	0	0	0	0	0	0	0	0	0	0	0	0	0	0	0	0	0	0	0	0	0	0	0	0	0	0	0	0	0	0
4395096	0	0	0	0	0	0	16	0	0	0	0	2	0	0	0	0	0	0	0	0	0	0	0	0	0	0	0	0	2	1	0	0	0	0	1	0	0	0	1	0	0	0	0	0	0	0	0	0	0
347529	0	0	0	0	0	0	14	0	0	0	0	0	0	0	0	0	0	0	0	1	0	0	0	0	0	0	0	0	0	0	16	0	0	0	0	0	0	28	0	0	0	0	0	0	0	0	0	0	0
257302	0	0	0	0	0	0	40	0	0	0	25	0	0	0	0	0	0	0	0	0	0	7	0	0	0	0	0	0	0	0	0	0	0	0	0	0	0	0	0	0	0	0	0	0	0	0	0	0	0
4402461	0	0	0	0	0	0	2	0	0	20	11	0	0	0	14	0	0	0	0	0	0	0	16	0	9	0	0	0	0	0	0	0	0	0	0	0	0	13	0	0	0	0	0	0	0	0	0	0	0
165578	0	0	0	0	0	0	95	0	0	0	0	0	0	0	0	0	0	42	0	0	0	0	0	41	5	0	0	61	0	0	0	0	0	9	0	0	0	41	0	0	0	0	17	0	0	0	0	0	0
543675	0	0	0	0	0	0	29	0	0	0	0	0	0	0	0	0	0	0	0	0	0	0	0	0	0	0	0	8	0	0	0	0	0	0	0	0	0	0	0	0	1	0	0	62	0	0	0	0	0
389682	0	0	0	0	0	0	0	1	0	0	0	0	0	0	0	0	0	5	0	0	0	0	0	46	0	15	0	0	0	0	3	0	0	0	0	0	0	0	0	4	0	0	0	0	0	0	0	0	0
132546	0	0	0	0	0	0	0	21	0	0	0	0	0	0	0	11	0	0	0	0	0	11	0	0	0	4	0	0	0	0	0	0	3	0	0	0	0	0	0	0	0	0	0	0	0	0	0	0	0
1105876	0	0	0	0	0	0	0	14	0	0	0	0	2	0	0	16	0	11	0	0	0	0	0	0	0	0	0	0	9	0	0	0	12	0	0	0	0	0	0	0	0	0	27	0	0	0	0	0	0
4302302	0	0	0	0	0	0	0	2	0	0	0	0	0	0	0	0	34	6	0	0	0	0	0	0	0	0	0	0	0	0	0	0	0	0	0	0	0	0	0	0	0	0	0	0	0	0	23	0	0
927623	0	0	0	0	0	0	0	5	0	0	0	0	0	0	0	0	0	7	0	1	21	0	0	0	5	15	0	0	0	0	0	0	7	0	0	0	0	0	0	0	0	14	0	0	0	0	0	0	0
449855	0	0	0	0	0	0	0	6	0	0	0	0	0	0	0	0	0	2	0	3	0	29	0	0	0	0	0	24	0	5	0	0	0	0	0	0	0	0	0	0	0	0	0	0	0	0	0	0	0
804621	0	0	0	0	0	0	0	15	0	0	0	0	0	0	0	0	0	2	0	0	0	0	0	2	5	0	0	0	1	0	0	0	0	0	0	0	0	0	0	0	0	0	0	0	0	0	0	2	0
4316930	0	0	0	0	0	0	0	7	0	0	0	0	0	0	0	0	0	0	0	2	0	0	0	0	0	0	0	0	0	0	0	0	0	0	0	0	0	0	0	0	0	0	0	0	0	0	0	0	0
258882	0	0	0	0	0	0	0	14	0	0	0	0	0	0	0	0	0	0	0	0	28	0	0	39	0	0	0	26	0	0	0	0	0	0	0	0	0	0	0	0	0	0	0	0	0	0	0	0	0
4429907	0	0	0	0	0	0	0	17	0	0	0	0	0	0	13	0	0	1	0	0	0	0	0	7	32	0	0	0	0	0	0	0	0	0	0	0	0	0	0	0	0	0	0	0	0	0	0	0	0
342325	0	0	0	0	0	0	0	5	0	0	0	0	0	0	0	0	0	0	0	0	27	0	0	0	0	0	0	0	0	0	0	0	0	0	0	0	0	0	0	0	0	0	0	0	0	0	27	0	0
986513	0	0	0	0	0	0	0	18	0	15	0	0	0	0	0	4	0	7	0	0	0	0	0	9	6	0	0	9	0	0	0	0	0	0	0	0	0	6	0	0	0	0	38	0	0	0	0	0	0
2228274	0	0	0	0	0	0	0	3	0	0	0	0	0	0	50	0	0	0	0	0	0	0	0	18	19	0	0	0	0	0	0	0	0	0	0	0	0	52	0	0	0	0	0	0	0	0	0	0	0
815293	0	0	0	0	0	0	0	9	0	0	0	0	0	0	0	0	0	0	0	0	0	0	0	0	0	0	0	14	0	0	0	0	0	0	0	0	0	0	0	0	0	0	0	0	0	0	0	0	0
261705	0	0	0	0	0	0	0	3	0	11	0	0	0	0	0	0	16	5	0	0	0	0	0	9	2	17	0	21	0	1	0	0	16	0	0	0	0	11	0	13	59	0	14	0	0	0	0	0	0
4350881	0	0	0	0	0	0	0	10	0	0	0	0	0	50	55	0	0	65	0	0	0	2	0	10	2	13	0	7	0	0	31	0	0	0	0	0	0	30	0	0	0	12	0	0	0	0	47	0	0
268968	0	0	0	0	0	0	0	1	0	0	1	0	0	0	0	1	0	0	0	4	0	11	0	16	0	0	0	0	3	17	0	0	0	48	0	0	1	0	9	0	0	0	0	0	0	0	0	0	0
3490230	0	0	0	0	0	0	0	5	0	14	0	0	0	0	0	1	26	21	0	1	0	0	0	0	0	0	0	13	0	0	0	2	0	0	0	0	0	1	0	0	0	0	0	0	0	0	0	0	0
1130952	0	0	0	0	0	0	0	8	0	0	0	0	0	0	0	0	0	0	0	0	0	0	0	0	0	0	0	0	0	0	0	0	0	0	0	0	0	0	0	0	0	0	0	0	0	0	0	0	0
1068698	0	0	0	0	0	0	0	7	0	0	0	0	0	0	0	0	0	0	0	0	0	0	0	0	0	0	0	0	0	0	0	0	0	0	0	0	0	0	0	0	0	0	0	0	0	0	0	0	0
511378	0	0	0	0	0	0	0	1	0	56	0	0	0	0	0	0	0	0	0	1	0	0	0	1	0	70	0	0	2	0	0	0	32	0	0	0	0	0	4	16	0	0	0	0	31	0	0	0	0
4405440	0	0	0	0	0	0	0	7	0	0	0	0	0	0	0	0	0	0	0	0	0	0	0	0	0	0	0	0	0	0	0	0	0	0	0	0	0	30	0	0	0	0	0	0	0	0	0	0	0
652886	0	0	0	0	0	0	0	6	0	0	0	0	0	0	10	0	0	0	0	0	0	0	0	0	0	0	0	0	0	0	0	0	0	0	0	0	0	0	0	0	0	0	0	0	0	0	0	0	0
828676	0	0	0	0	0	0	0	11	0	0	0	0	0	0	0	0	0	9	0	0	0	0	0	0	0	0	0	15	0	0	0	0	0	0	0	0	0	0	3	0	0	0	0	0	0	0	0	0	0
4463047	0	0	0	0	0	0	0	3	0	0	0	0	0	0	0	0	0	0	0	0	0	0	0	0	6	0	0	0	0	0	0	36	0	0	0	0	0	13	0	0	0	0	0	0	0	0	0	0	0
4479507	0	0	0	0	0	0	0	2	0	0	0	0	0	0	0	0	0	0	0	0	0	0	0	0	0	0	0	0	0	0	0	0	0	0	0	0	0	0	0	3	0	0	0	0	0	0	0	0	0
3761170	0	0	0	0	0	0	0	2	0	0	0	0	0	0	0	0	0	0	0	0	0	0	0	0	0	0	0	0	0	0	0	14	0	0	0	0	0	0	0	0	0	0	0	0	0	0	0	0	0
331489	0	0	0	0	0	0	0	4	0	0	0	0	0	0	0	0	0	0	0	0	0	0	0	0	0	0	0	2	0	0	0	0	1	0	0	0	0	0	0	0	0	0	0	0	0	30	0	0	0
593555	0	0	0	0	0	0	0	9	0	0	0	0	0	0	0	0	0	14	41	0	0	0	0	0	0	0	0	49	0	0	0	0	0	742	0	0	0	7	0	0	0	0	0	0	0	0	81	0	0
862949	0	0	0	0	0	0	0	1	0	9	0	0	0	0	0	0	0	12	0	0	0	4	0	2	0	8	1	3	0	0	0	0	7	0	0	0	0	0	0	0	0	0	0	0	0	0	0	0	0
242883	0	0	0	0	0	0	0	6	0	0	0	0	0	0	0	0	53	0	0	8	0	0	0	0	0	2	0	0	2	0	0	0	0	0	0	0	0	0	0	0	2	0	0	0	0	0	0	0	0
340077	0	0	0	0	0	0	0	0	28	33	0	0	0	0	0	0	0	0	0	0	0	0	0	0	0	0	0	19	0	0	0	0	14	0	0	0	0	17	0	0	0	0	0	0	0	0	0	3	0
976450	0	0	0	0	0	0	0	0	7	0	0	0	0	0	0	0	0	7	0	0	0	0	0	0	0	0	0	0	0	0	0	0	0	0	0	0	0	0	0	0	0	8	0	0	0	0	0	0	0
562973	0	0	0	0	0	0	0	0	41	0	0	0	0	0	0	0	0	0	0	0	0	0	0	0	0	0	0	0	0	0	0	0	0	0	0	0	0	0	0	0	0	0	0	0	0	0	0	0	0
1129931	0	0	0	0	0	0	0	0	7	0	0	0	0	0	0	0	0	0	0	0	0	0	0	0	0	0	20	0	0	0	0	0	25	0	0	0	0	11	0	0	0	2	22	0	0	0	0	0	0
3843950	0	0	0	0	0	0	0	0	11	0	0	0	0	0	0	0	0	0	0	0	0	0	0	0	0	0	0	0	0	0	0	0	0	0	0	0	0	0	0	0	0	0	0	0	0	0	0	0	0
6367	0	0	0	0	0	0	0	0	29	0	0	0	0	0	0	0	0	0	0	0	0	0	0	0	0	0	0	0	0	0	0	0	0	0	0	0	0	0	0	0	0	0	0	0	0	0	0	0	0
98258	0	0	0	0	0	0	0	0	24	0	0	0	0	0	0	0	0	0	0	0	0	0	0	0	0	0	0	0	0	0	0	0	0	0	0	0	0	0	0	0	0	0	0	0	0	0	0	0	0
4353898	0	0	0	0	0	0	0	0	12	0	0	0	0	0	0	0	0	0	0	4	0	0	0	0	0	0	0	0	0	0	0	0	0	0	0	0	0	16	0	0	0	0	0	0	0	0	0	0	0
4335578	0	0	0	0	0	0	0	0	12	0	0	0	0	0	0	0	18	0	0	0	0	17	0	0	0	34	0	0	2	0	0	0	0	0	0	0	0	0	2	0	0	0	0	0	0	0	0	0	0
1124488	0	0	0	0	0	0	0	0	27	0	0	0	0	0	0	0	0	0	0	0	0	0	0	0	0	0	0	0	0	0	0	0	0	0	0	0	0	0	0	0	0	0	0	0	0	0	0	0	0
946250	0	0	0	0	0	0	0	0	25	0	0	0	0	0	0	0	0	0	0	0	0	0	0	0	0	0	0	0	0	48	0	0	0	0	0	0	0	0	0	0	0	0	0	0	0	0	0	0	0
4307790	0	0	0	0	0	0	0	0	0	16	0	0	0	0	0	0	0	0	0	3	0	0	0	0	0	61	0	0	1	0	0	0	0	0	0	0	0	0	0	0	0	0	0	0	0	0	0	0	0
102348	0	0	0	0	0	0	0	0	0	17	0	0	0	0	0	0	0	0	0	0	0	0	0	9	0	0	0	0	0	0	0	0	0	0	0	0	0	0	0	0	0	0	0	0	0	0	0	0	0
3859	0	0	0	0	0	0	0	0	0	13	0	0	0	0	0	0	0	0	0	0	0	0	25	0	0	0	0	29	0	0	0	0	0	0	0	0	0	0	0	0	0	0	0	0	0	0	0	0	0
104281	0	0	0	0	0	0	0	0	0	6	0	0	0	0	0	0	0	0	0	0	0	0	0	49	2	0	0	0	0	0	0	0	0	40	0	0	0	0	0	0	0	0	0	0	0	0	0	0	0
92430	0	0	0	0	0	0	0	0	0	22	0	0	0	0	0	0	0	22	0	0	0	0	0	0	0	1	0	0	0	0	0	0	0	0	0	0	0	50	0	0	0	0	0	0	0	0	0	0	0
982133	0	0	0	0	0	0	0	0	0	10	0	0	0	0	0	0	0	0	0	1	0	0	0	9	0	0	0	0	0	14	0	0	0	0	0	0	0	0	0	0	0	0	0	0	0	0	0	0	0
583102	0	0	0	0	0	0	0	0	0	26	0	0	0	172	0	0	0	9	0	0	0	29	0	0	0	0	0	0	0	0	0	0	0	0	0	0	0	0	0	0	0	0	0	0	0	0	0	0	0
4341109	0	0	0	0	0	0	0	0	0	12	0	0	0	0	0	0	0	0	0	0	0	0	0	0	0	0	0	0	0	0	0	0	0	0	0	0	0	0	0	144	0	0	0	0	0	0	0	0	0
586141	0	0	0	0	0	0	0	0	0	10	0	0	0	0	0	5	0	5	0	0	0	0	29	0	0	0	0	23	0	44	0	10	0	0	0	0	0	0	1	0	19	48	0	0	0	0	0	0	0
128382	0	0	0	0	0	0	0	0	0	8	50	0	0	0	0	0	3	0	0	0	0	22	0	0	11	0	0	21	4	0	0	0	0	0	0	0	0	0	0	0	0	0	0	0	0	0	0	0	0
137866	0	0	0	0	0	0	0	0	0	9	0	0	0	0	0	0	0	0	0	3	0	0	0	25	0	0	0	0	0	0	0	37	7	0	0	0	0	0	72	0	0	0	0	0	0	0	0	0	0
4378898	0	0	0	0	0	0	0	0	0	35	0	0	0	0	0	0	0	20	0	2	0	0	0	22	0	9	0	10	0	0	0	0	0	0	0	0	0	0	0	0	0	0	0	0	0	0	0	20	0
841979	0	0	0	0	0	0	0	0	0	29	0	0	0	0	4	0	0	0	0	0	0	0	0	0	0	0	0	0	0	0	0	77	0	0	0	0	0	0	0	0	0	0	0	0	0	0	0	0	0
52106	0	0	0	0	0	0	0	0	0	16	0	0	0	0	0	0	0	0	0	0	21	0	0	0	0	0	0	0	0	0	0	0	0	0	0	0	0	0	0	0	0	0	0	0	0	0	0	0	0
28118	0	0	0	0	0	0	0	0	0	26	0	0	0	0	0	0	0	0	0	0	0	0	0	0	0	0	0	0	0	0	0	0	0	0	0	0	0	0	0	0	0	0	0	0	0	0	0	0	0
141447	0	0	0	0	0	0	0	0	0	2	0	0	0	0	0	0	0	79	0	0	0	0	0	0	0	6	0	0	0	0	0	0	0	0	0	0	0	0	0	0	0	1	0	0	9	0	0	0	0
1111968	0	0	0	0	0	0	0	0	0	108	0	0	0	0	0	0	0	0	0	0	0	0	0	0	0	0	0	0	0	0	0	0	0	0	0	0	0	0	0	0	0	0	0	0	0	0	0	0	0
92601	0	0	0	0	0	0	0	0	0	27	0	0	0	0	0	18	0	0	0	0	0	0	0	0	0	0	0	0	0	0	0	0	0	0	0	0	0	0	0	0	52	0	0	0	0	0	0	0	0
4340454	0	0	0	0	0	0	0	0	0	21	0	0	0	0	0	0	0	0	0	0	0	0	60	0	0	0	0	0	0	0	0	0	0	0	0	0	0	0	0	0	0	0	0	0	0	0	0	0	0
4329518	0	0	0	0	0	0	0	0	0	2	28	0	0	0	0	23	593	0	0	0	0	0	0	53	7	1	0	0	26	22	0	0	4	41	81	0	0	0	0	0	0	24	32	19	0	0	0	3	0
442126	0	0	0	0	0	0	0	0	0	3	0	0	0	0	3	0	0	0	0	1	0	0	0	0	0	14	13	0	1	0	0	0	0	0	0	0	0	0	0	0	0	0	0	0	0	0	0	0	0
841344	0	0	0	0	0	0	0	0	0	5	0	0	0	0	0	0	0	23	0	0	0	0	0	43	36	0	0	5	0	0	0	9	0	0	0	0	0	40	0	0	0	0	0	0	0	0	0	0	3
4321398	0	0	0	0	0	0	0	0	0	41	0	0	0	0	0	0	0	4	0	0	15	0	0	0	0	11	0	0	2	0	0	0	0	0	0	0	0	0	1	0	2	0	0	0	11	0	0	0	0
1136762	0	0	0	0	0	0	0	0	0	3	0	0	0	0	0	0	0	19	0	3	16	0	0	0	0	0	0	0	3	0	0	61	0	0	0	0	0	0	0	0	0	0	0	0	0	0	0	0	0
4449011	0	0	0	0	0	0	0	0	0	19	0	0	0	0	0	0	0	14	0	0	0	16	0	0	53	56	0	45	0	65	0	0	38	0	0	0	0	26	0	0	0	0	0	0	0	0	0	5	0
4297698	0	0	0	0	0	0	0	0	0	14	0	0	0	0	0	0	0	44	0	7	0	0	0	0	8	0	0	0	0	0	0	0	0	0	0	0	0	13	0	0	0	0	30	0	0	0	0	1	0
882788	0	0	0	0	0	0	0	0	0	8	0	0	0	0	0	0	0	24	11	0	0	7	0	0	0	18	0	0	2	0	0	0	0	0	0	0	0	0	0	58	0	0	0	0	0	0	0	0	0
851668	0	0	0	0	0	0	0	0	0	16	0	0	0	0	7	0	0	3	8	0	0	0	0	0	25	0	0	14	4	0	4	0	8	0	0	0	0	0	0	0	0	0	21	0	0	0	0	0	0
4305837	0	0	0	0	0	0	0	0	0	1	0	0	0	0	0	0	0	25	0	0	0	0	0	43	0	0	0	8	0	1	0	0	3	0	0	0	0	0	0	2	0	0	0	4	0	0	28	0	0
553623	0	0	0	0	0	0	0	0	0	14	0	0	35	0	0	32	0	5	0	6	0	0	0	0	0	0	0	13	0	0	0	0	0	0	0	0	0	0	0	0	0	46	0	0	0	0	0	0	0
548434	0	0	0	0	0	0	0	0	0	1	1	0	0	2	0	0	0	4	0	1	0	0	0	0	32	0	0	0	0	9	0	0	0	0	0	0	0	0	0	0	0	0	0	0	0	0	0	0	1
1028501	0	0	0	0	0	0	0	0	0	16	0	0	0	0	0	9	12	0	0	0	0	0	0	0	0	0	0	27	0	0	0	0	0	0	0	0	0	0	0	0	0	0	60	0	0	0	0	0	0
1106384	0	0	0	0	0	0	0	0	0	19	0	28	0	0	0	0	0	0	0	0	0	0	0	0	0	52	0	0	0	0	0	0	8	15	0	1	0	0	6	0	0	0	0	0	0	0	0	0	0
552544	0	0	0	0	0	0	0	0	0	29	0	0	0	0	0	0	0	0	0	0	0	0	0	0	0	0	0	0	0	0	0	0	0	0	0	0	0	0	0	0	0	0	0	0	0	0	0	0	0
4425634	0	0	0	0	0	0	0	0	0	3	0	0	0	0	2	0	0	0	0	0	0	0	0	12	0	0	0	0	0	0	0	0	0	0	11	0	0	0	0	0	0	0	0	0	0	0	0	0	0
4430952	0	0	0	0	0	0	0	0	0	17	0	0	0	0	46	11	0	0	0	0	0	51	0	0	0	0	0	7	0	70	0	0	0	13	0	0	0	0	3	0	0	0	0	0	0	0	0	0	0
1090273	0	0	0	0	0	0	0	0	0	64	0	0	0	0	0	0	0	0	0	0	0	0	0	0	0	39	0	0	0	0	0	0	0	0	0	0	0	0	0	0	0	0	81	0	0	0	0	0	0
787709	0	0	0	0	0	0	0	0	0	3	41	0	1	0	0	1	0	0	0	0	0	0	0	2	0	0	0	1	0	0	0	0	0	35	0	0	1	1	0	0	1	0	0	0	0	0	0	0	0
4326219	0	0	0	0	0	0	0	0	0	80	0	17	0	0	0	7	0	0	0	0	0	9	0	0	0	0	0	7	0	0	0	0	0	0	0	0	18	0	3	0	0	0	0	0	0	0	0	0	0
15571	0	0	0	0	0	0	0	0	0	2	0	0	0	0	9	0	0	0	0	1	0	0	0	1	0	0	0	0	0	0	0	0	0	0	0	0	1	0	2	0	1	0	0	0	0	0	0	0	0
972181	0	0	0	0	0	0	0	0	0	23	0	0	0	0	0	0	0	0	0	0	37	0	0	0	0	0	0	0	0	0	0	0	0	0	0	0	0	0	0	0	0	0	0	0	0	0	0	0	5
342844	0	0	0	0	0	0	0	0	0	0	32	0	0	0	0	0	0	0	0	0	0	0	0	0	0	0	0	0	0	0	0	0	0	0	0	0	0	0	0	0	0	0	0	0	0	0	0	0	0
880506	0	0	0	0	0	0	0	0	0	0	47	0	0	0	0	0	0	0	0	0	0	0	0	17	0	7	0	0	0	0	0	0	0	0	0	0	0	0	0	0	0	0	0	0	4	0	0	0	0
74407	0	0	0	0	0	0	0	0	0	0	36	0	0	0	0	0	0	0	0	0	0	0	0	0	0	0	0	0	0	0	0	0	0	0	0	0	0	0	0	0	0	0	0	0	0	0	0	0	0
4383090	0	0	0	0	0	0	0	0	0	0	41	0	0	0	0	0	0	0	0	0	0	0	0	0	0	0	0	0	0	0	0	0	0	0	0	0	0	0	0	0	0	0	0	0	0	0	0	0	0
637528	0	0	0	0	0	0	0	0	0	0	27	0	0	0	0	7	0	24	0	0	0	4	0	0	32	0	0	0	0	0	0	0	8	0	0	0	0	0	0	0	0	0	21	0	0	0	0	0	0
4480777	0	0	0	0	0	0	0	0	0	0	1	0	20	0	0	0	2	0	0	0	0	0	0	0	0	0	1	0	0	0	0	0	0	0	0	0	0	0	0	0	0	0	0	0	0	0	0	0	0
1039872	0	0	0	0	0	0	0	0	0	0	1	10	0	0	0	0	0	0	0	0	0	0	0	0	0	0	0	0	0	0	0	0	0	0	0	0	0	0	0	0	0	0	0	0	0	0	1	0	0
1124862	0	0	0	0	0	0	0	0	0	0	4	0	0	0	0	0	0	0	0	0	0	0	0	0	0	0	0	0	0	0	0	0	0	0	0	0	0	0	0	0	0	0	0	0	0	0	0	10	0
589376	0	0	0	0	0	0	0	0	0	0	57	27	0	0	16	0	0	44	0	2	0	0	0	20	0	0	0	18	0	4	0	0	31	12	0	0	0	0	5	0	0	38	5	0	0	0	0	10	0
590735	0	0	0	0	0	0	0	0	0	0	37	0	0	0	0	0	0	0	0	0	0	0	0	0	0	0	0	0	0	0	0	0	0	0	0	0	0	0	0	0	0	0	0	0	0	0	0	0	0
882840	0	0	0	0	0	0	0	0	0	0	55	0	0	0	0	0	0	0	0	0	17	0	0	22	0	0	0	25	0	0	0	0	0	0	0	0	0	66	0	107	0	0	0	0	0	0	0	0	0
512811	0	0	0	0	0	0	0	0	0	0	25	0	0	0	0	0	0	1	0	0	0	0	0	0	0	0	0	0	0	15	0	0	0	0	0	0	0	77	0	0	0	0	0	0	0	0	0	0	0
1138847	0	0	0	0	0	0	0	0	0	0	47	0	0	0	0	0	0	0	0	0	0	0	0	0	0	0	0	5	0	0	0	0	41	0	0	0	0	0	0	0	0	0	0	0	0	0	0	0	0
4212795	0	0	0	0	0	0	0	0	0	0	75	0	0	0	14	0	0	7	0	0	0	0	0	138	93	0	0	269	0	0	22	0	12	0	0	0	0	337	0	581	0	0	91	0	0	0	0	0	14
1110000	0	0	0	0	0	0	0	0	0	0	39	0	0	0	0	0	0	0	0	0	0	0	0	0	0	0	0	0	0	0	0	0	0	0	0	0	0	2	0	0	0	0	0	0	0	0	0	0	0
4460361	0	0	0	0	0	0	0	0	0	0	104	0	0	0	0	0	0	0	0	0	0	0	0	0	0	0	0	0	0	0	0	14	0	0	0	0	0	0	0	0	0	0	0	0	0	0	0	0	0
838721	0	0	0	0	0	0	0	0	0	0	41	25	0	0	0	0	0	9	0	0	0	0	0	0	3	0	0	34	2	3	0	1	7	16	0	2	0	0	0	0	0	0	0	0	0	0	20	0	0
1051082	0	0	0	0	0	0	0	0	0	0	29	0	0	0	0	0	0	4	0	0	0	1	0	44	25	0	0	0	5	0	7	0	0	0	0	0	0	37	0	0	0	0	19	0	0	0	0	0	0
818602	0	0	0	0	0	0	0	0	0	0	33	0	1	0	2	1	0	0	0	4	0	3	0	0	0	0	0	0	0	0	0	0	0	0	0	0	0	2	5	0	0	0	0	0	0	0	0	0	0
114095	0	0	0	0	0	0	0	0	0	0	32	0	0	0	0	0	0	0	0	0	0	0	0	0	0	0	0	0	0	0	0	38	0	0	0	0	0	0	0	0	0	0	0	0	0	0	0	0	0
1541939	0	0	0	0	0	0	0	0	0	0	43	0	0	0	0	21	0	0	0	0	0	0	0	0	0	0	0	0	0	0	0	0	0	0	0	0	0	0	0	0	0	0	0	0	0	0	0	0	0
12776	0	0	0	0	0	0	0	0	0	0	42	0	0	0	0	3	0	0	0	3	0	0	0	16	0	0	0	7	0	11	0	0	8	0	0	3	0	0	1	0	17	0	0	0	0	6	21	0	0
571873	0	0	0	0	0	0	0	0	0	0	73	0	0	0	0	0	0	0	0	0	0	0	0	0	0	0	0	0	0	0	0	0	0	0	0	0	0	0	0	0	0	0	0	0	0	0	0	0	0
2749362	0	0	0	0	0	0	0	0	0	0	34	0	0	0	0	0	0	9	0	0	0	0	0	0	5	0	0	0	0	0	0	0	0	0	0	0	0	0	0	0	0	0	0	0	0	0	0	0	0
4298525	0	0	0	0	0	0	0	0	0	0	55	0	0	0	0	0	0	23	0	0	0	0	0	0	0	0	0	0	0	0	0	0	41	0	0	0	0	0	0	0	0	0	66	0	0	0	0	0	0
1110562	0	0	0	0	0	0	0	0	0	0	38	0	0	0	0	0	0	0	0	0	0	0	0	0	0	0	0	0	0	0	0	0	0	0	0	0	0	0	0	0	0	0	0	0	0	0	0	0	0
1066956	0	0	0	0	0	0	0	0	0	0	1	0	0	0	0	0	0	0	0	0	0	0	0	0	0	0	0	0	0	0	0	0	0	0	0	0	0	0	0	0	0	0	0	0	39	0	0	0	0
565720	0	0	0	0	0	0	0	0	0	0	54	0	0	0	0	0	0	0	0	0	0	0	0	0	0	0	0	0	0	0	0	0	0	0	0	0	0	0	0	0	0	0	0	0	0	0	0	0	0
413415	0	0	0	0	0	0	0	0	0	0	3	0	0	0	0	0	0	13	0	7	0	0	0	50	0	0	0	0	0	0	0	0	0	0	0	0	0	0	0	0	0	0	39	0	0	0	0	0	0
1144796	0	0	0	0	0	0	0	0	0	0	33	0	0	0	0	0	0	4	0	2	0	0	0	0	20	0	0	0	0	0	0	0	0	0	0	0	0	0	0	0	0	0	0	0	0	0	0	0	0
242006	0	0	0	0	0	0	0	0	0	0	43	0	0	0	20	0	0	0	0	0	0	0	0	0	0	0	0	0	0	0	0	0	0	0	0	0	0	0	0	0	0	0	0	0	0	0	0	0	0
138179	0	0	0	0	0	0	0	0	0	0	1	0	0	0	11	0	0	18	0	0	0	0	0	0	0	0	0	0	0	2	0	0	0	0	0	0	0	5	0	0	0	0	67	0	0	0	0	0	0
165827	0	0	0	0	0	0	0	0	0	0	0	43	0	0	0	0	0	18	0	0	8	0	0	0	0	0	0	22	0	0	1	0	57	0	0	0	0	0	0	0	0	39	0	0	0	0	0	0	0
4402892	0	0	0	0	0	0	0	0	0	0	0	20	0	0	0	0	0	0	0	0	0	0	0	0	0	0	0	0	0	0	0	0	0	0	0	0	0	0	0	0	0	0	0	0	0	0	0	0	0
4321810	0	0	0	0	0	0	0	0	0	0	0	46	0	0	0	0	0	0	0	0	0	0	0	0	0	3	0	0	0	0	0	0	0	0	0	0	0	0	0	0	0	0	0	0	0	0	0	0	0
518380	0	0	0	0	0	0	0	0	0	0	0	54	0	21	0	0	0	7	0	0	0	0	0	0	0	0	0	0	0	0	0	0	0	0	0	0	0	0	0	0	13	34	0	0	0	0	0	0	0
3047667	0	0	0	0	0	0	0	0	0	0	0	9	0	0	47	0	0	0	0	0	0	0	0	0	0	0	0	0	0	43	0	0	0	0	0	0	0	0	0	0	0	0	0	0	0	0	0	0	0
254401	0	0	0	0	0	0	0	0	0	0	0	30	0	0	0	0	0	17	0	0	0	0	0	0	0	0	0	10	0	0	0	0	0	0	0	0	0	0	7	0	0	0	0	0	0	0	0	0	0
4402900	0	0	0	0	0	0	0	0	0	0	0	51	0	0	0	0	0	0	0	0	0	0	0	0	0	0	0	0	0	0	0	0	0	0	0	0	0	0	0	0	0	0	0	0	0	0	0	0	0
12300	0	0	0	0	0	0	0	0	0	0	0	67	0	0	6	0	0	24	0	0	0	0	0	13	21	0	0	0	0	14	0	27	20	0	0	0	0	13	0	0	0	0	0	0	0	68	0	0	0
226338	0	0	0	0	0	0	0	0	0	0	0	53	0	0	0	0	0	0	0	0	0	0	0	0	0	0	0	0	0	0	0	0	0	0	0	0	0	0	0	0	0	0	0	0	0	0	0	1	0
181432	0	0	0	0	0	0	0	0	0	0	0	32	0	0	0	0	0	0	0	0	0	0	0	0	0	0	0	0	0	0	0	0	0	0	0	0	0	0	0	0	0	0	0	0	0	0	0	0	1
4249232	0	0	0	0	0	0	0	0	0	0	0	18	0	0	0	0	0	24	0	0	0	0	0	0	0	0	0	0	0	0	0	0	0	0	0	0	0	0	0	0	0	0	0	0	0	0	0	0	0
4343193	0	0	0	0	0	0	0	0	0	0	0	11	0	0	0	0	0	1	0	0	0	0	0	0	0	0	0	0	0	0	0	0	0	0	0	0	0	3	0	0	0	0	0	0	0	0	0	0	0
2195501	0	0	0	0	0	0	0	0	0	0	0	22	0	0	0	0	0	0	0	0	0	0	0	0	0	0	0	0	0	0	0	0	0	0	0	0	0	0	0	0	23	0	0	0	0	0	0	0	0
132661	0	0	0	0	0	0	0	0	0	0	0	8	0	0	0	0	0	0	0	0	0	0	0	24	0	0	0	0	0	0	0	0	0	0	0	0	0	0	0	0	0	0	0	0	0	0	0	32	0
175203	0	0	0	0	0	0	0	0	0	0	0	41	0	0	35	0	0	0	0	0	0	8	0	0	0	0	0	0	0	0	0	0	0	0	0	0	0	5	0	79	0	0	0	0	0	0	0	0	0
818468	0	0	0	0	0	0	0	0	0	0	0	2	0	0	0	0	0	0	0	0	0	0	0	0	2	0	0	2	0	0	0	0	0	0	9	0	0	1	0	0	0	0	0	0	0	0	0	0	0
211156	0	0	0	0	0	0	0	0	0	0	0	8	0	0	0	0	0	0	0	0	0	0	0	1	0	23	0	4	0	0	0	0	0	0	0	0	0	1	0	0	0	0	1	0	0	0	0	0	0
178018	0	0	0	0	0	0	0	0	0	0	0	19	0	0	0	0	0	0	0	0	0	0	0	0	0	0	0	0	0	0	0	0	0	0	0	0	0	0	0	0	0	0	0	0	0	0	0	0	0
277106	0	0	0	0	0	0	0	0	0	0	0	31	0	0	0	0	0	0	0	0	0	0	0	0	0	0	0	0	0	0	0	0	0	0	0	0	0	0	0	0	0	0	0	0	0	0	0	0	0
21214	0	0	0	0	0	0	0	0	0	0	0	57	0	0	0	0	0	0	0	0	0	0	0	0	0	0	0	21	0	84	0	0	0	0	0	0	0	5	0	0	0	0	0	0	0	0	0	0	0
1028542	0	0	0	0	0	0	0	0	0	0	0	11	0	0	0	0	0	0	0	0	0	0	0	0	0	0	0	0	0	0	0	0	21	0	0	0	0	0	0	0	0	0	0	0	0	0	0	0	0
2949144	0	0	0	0	0	0	0	0	0	0	0	25	0	0	0	0	0	0	0	0	0	0	0	0	0	0	0	0	0	0	0	0	0	0	0	0	0	0	0	0	0	0	0	0	0	0	0	0	0
1142871	0	0	0	0	0	0	0	0	0	0	0	12	0	0	0	0	0	0	0	0	0	0	0	0	0	0	0	0	0	0	0	0	0	0	0	0	0	0	0	0	0	0	0	0	0	0	0	0	0
3225782	0	0	0	0	0	0	0	0	0	0	0	11	0	0	0	0	0	0	0	0	0	0	0	0	0	0	0	0	0	0	0	0	0	0	0	0	0	0	0	0	0	0	0	0	0	0	0	0	0
1102477	0	0	0	0	0	0	0	0	0	0	0	21	0	0	0	0	0	20	0	0	0	0	0	0	0	0	0	0	0	0	0	0	0	0	0	0	0	0	0	0	0	0	0	0	0	0	0	0	0
81664	0	0	0	0	0	0	0	0	0	0	0	12	0	0	0	0	0	0	0	0	0	0	0	0	0	0	0	0	0	0	0	0	0	0	0	0	0	0	4	0	0	0	0	0	0	0	0	0	0
104142	0	0	0	0	0	0	0	0	0	0	0	0	22	4	0	0	0	0	0	0	0	0	0	0	0	0	0	0	0	0	0	0	0	0	0	0	0	0	0	0	0	0	0	0	0	0	0	0	0
235578	0	0	0	0	0	0	0	0	0	0	0	0	78	0	0	0	0	12	0	0	0	0	0	0	0	0	0	0	1	0	0	0	0	0	0	0	0	0	0	0	0	0	0	0	0	0	0	0	0
548754	0	0	0	0	0	0	0	0	0	0	0	0	85	0	0	0	0	0	0	0	0	67	0	0	0	0	0	0	0	0	0	0	0	0	0	0	0	0	0	0	0	0	0	0	0	0	0	0	0
101031	0	0	0	0	0	0	0	0	0	0	0	0	25	0	0	0	0	3	0	0	0	0	0	0	0	0	0	0	0	0	0	0	0	0	0	0	0	0	0	0	0	0	0	0	0	0	0	0	0
1052181	0	0	0	0	0	0	0	0	0	0	0	0	27	0	0	0	0	0	0	0	0	0	0	0	0	8	0	0	0	0	0	0	0	21	0	0	0	0	0	0	0	0	0	0	0	0	0	0	0
4484193	0	0	0	0	0	0	0	0	0	0	0	0	56	0	0	0	0	0	0	0	0	0	0	0	0	0	0	0	0	0	0	0	0	0	0	0	0	0	0	0	0	0	0	0	0	0	0	0	0
4421008	0	0	0	0	0	0	0	0	0	0	0	0	58	0	0	0	0	0	0	0	0	0	0	37	0	0	0	38	0	0	0	0	23	0	0	0	0	0	0	0	0	0	16	0	0	0	0	0	0
325365	0	0	0	0	0	0	0	0	0	0	0	0	0	57	0	0	0	0	0	3	0	0	0	0	5	0	0	0	0	0	0	0	0	0	0	0	0	0	0	0	0	0	9	0	0	0	0	0	0
4404312	0	0	0	0	0	0	0	0	0	0	0	0	0	21	0	0	0	2	0	0	0	0	0	0	0	0	0	0	0	0	0	0	1	0	0	0	0	0	0	0	0	0	0	0	0	0	0	13	0
1103136	0	0	0	0	0	0	0	0	0	0	0	0	0	98	0	0	0	31	0	0	0	0	0	0	12	0	0	0	0	0	0	0	0	0	0	0	0	0	0	0	0	0	0	0	0	0	0	0	0
673010	0	0	0	0	0	0	0	0	0	0	0	0	0	92	0	0	0	0	0	0	0	0	0	0	0	0	0	0	0	0	0	0	0	0	0	0	0	0	0	0	0	0	0	0	0	0	0	0	0
364038	0	0	0	0	0	0	0	0	0	0	0	0	0	71	0	0	0	4	0	11	0	0	0	25	30	0	0	25	7	0	0	0	0	0	0	0	0	27	0	0	0	0	0	0	0	0	0	0	0
109057	0	0	0	0	0	0	0	0	0	0	0	0	0	40	0	0	0	0	0	0	0	0	0	0	0	0	0	0	0	0	0	0	0	0	0	0	0	0	0	0	0	0	0	0	0	0	0	0	0
965853	0	0	0	0	0	0	0	0	0	0	0	0	0	16	20	10	0	18	0	2	0	0	0	0	2	0	0	6	0	0	0	0	0	0	0	0	0	35	0	12	0	0	13	0	0	0	0	4	0
115315	0	0	0	0	0	0	0	0	0	0	0	0	0	9	0	0	0	0	0	0	0	15	0	68	4	0	0	1	0	0	0	0	0	0	0	0	0	0	0	0	0	0	0	0	78	0	0	0	0
946344	0	0	0	0	0	0	0	0	0	0	0	0	0	27	0	0	0	18	0	0	0	0	0	0	0	0	0	0	0	0	0	0	0	0	0	0	0	0	0	0	0	0	0	0	0	0	0	0	0
949659	0	0	0	0	0	0	0	0	0	0	0	0	0	104	0	0	0	39	0	0	0	0	0	0	0	0	0	66	0	0	0	0	1	0	0	0	0	30	0	82	0	3	0	0	0	0	0	0	0
1133976	0	0	0	0	0	0	0	0	0	0	0	0	0	5	20	0	0	1	0	2	0	0	0	0	0	0	0	0	0	0	0	0	0	0	0	0	0	4	0	0	0	0	0	0	0	0	0	0	0
1624	0	0	0	0	0	0	0	0	0	0	0	0	0	10	0	0	0	0	0	0	0	0	0	0	0	0	0	0	6	0	0	0	0	0	0	0	0	1	0	0	0	0	24	0	0	0	0	0	0
4336212	0	0	0	0	0	0	0	0	0	0	0	0	0	85	0	0	0	0	0	1	0	0	0	0	0	0	0	0	0	6	0	0	0	0	0	0	0	0	0	0	0	0	0	0	0	0	0	0	0
697208	0	0	0	0	0	0	0	0	0	0	0	0	0	26	0	0	0	0	0	0	0	0	0	0	0	0	0	0	0	0	0	0	0	0	0	0	0	0	0	0	0	0	0	0	0	0	0	0	12
4430568	0	0	0	0	0	0	0	0	0	0	0	0	0	56	0	0	0	0	0	0	0	0	0	0	0	0	0	0	0	0	0	0	0	0	0	0	0	0	0	0	0	0	0	0	0	0	0	0	0
4282096	0	0	0	0	0	0	0	0	0	0	0	0	0	19	0	0	0	0	0	0	0	0	0	0	0	0	0	0	0	0	0	0	0	0	0	0	0	0	0	0	0	0	0	0	0	0	0	0	0
548799	0	0	0	0	0	0	0	0	0	0	0	0	0	16	0	0	0	4	0	0	0	0	0	0	0	0	0	0	0	0	0	0	0	0	0	0	0	0	0	0	0	0	0	0	0	0	0	0	0
4400098	0	0	0	0	0	0	0	0	0	0	0	0	0	50	0	0	0	0	0	0	0	0	0	0	0	0	0	0	0	0	0	0	0	0	0	0	0	0	0	0	0	0	0	0	0	0	0	0	0
1083298	0	0	0	0	0	0	0	0	0	0	0	0	0	4	0	0	0	0	0	0	0	0	0	22	0	0	0	18	0	0	0	0	28	0	0	0	0	0	0	0	0	0	0	0	0	0	0	0	0
288004	0	0	0	0	0	0	0	0	0	0	0	0	0	22	1	0	0	1	0	0	0	8	0	1	0	19	0	8	0	0	0	0	0	0	0	0	0	0	0	0	0	0	0	0	0	0	0	1	0
241895	0	0	0	0	0	0	0	0	0	0	0	0	0	17	0	0	0	0	0	0	0	0	0	0	0	0	0	13	0	6	0	0	5	0	0	0	0	0	0	46	0	0	0	0	0	0	4	0	0
1117349	0	0	0	0	0	0	0	0	0	0	0	0	0	38	0	0	0	0	0	0	0	0	0	0	0	0	0	0	0	0	0	0	0	0	0	0	0	0	0	0	0	0	0	0	0	0	0	0	0
918664	0	0	0	0	0	0	0	0	0	0	0	0	0	56	0	0	0	0	0	0	0	0	0	38	1	41	0	0	0	12	0	0	0	0	0	0	0	3	0	0	0	0	58	0	0	0	0	0	0
4354235	0	0	0	0	0	0	0	0	0	0	0	0	0	21	0	0	0	0	0	0	0	0	0	0	0	0	0	0	0	0	0	1	0	0	0	0	0	0	0	0	0	0	0	0	0	0	0	0	0
532895	0	0	0	0	0	0	0	0	0	0	0	0	0	28	0	0	0	0	0	0	0	0	0	22	0	0	0	0	0	0	0	0	0	0	0	0	0	0	0	0	0	0	0	0	0	0	0	0	0
817127	0	0	0	0	0	0	0	0	0	0	0	0	0	65	0	0	0	0	0	0	0	0	0	0	0	0	0	0	0	0	0	0	24	0	0	0	0	0	0	0	0	0	0	0	0	0	0	0	0
106469	0	0	0	0	0	0	0	0	0	0	0	0	0	18	0	0	0	0	0	0	0	0	0	0	0	0	0	0	0	0	0	0	0	0	0	0	0	0	0	27	0	0	0	0	0	0	0	0	0
817706	0	0	0	0	0	0	0	0	0	0	0	0	0	31	0	0	0	12	0	0	0	0	0	0	0	0	0	0	0	0	0	0	1	0	0	0	0	0	0	0	0	0	0	0	0	0	0	0	0
304693	0	0	0	0	0	0	0	0	0	0	0	0	0	29	0	0	0	0	0	0	0	0	0	7	3	0	0	0	0	0	0	0	0	0	0	0	0	0	0	0	0	0	0	0	0	0	0	0	0
4476065	0	0	0	0	0	0	0	0	0	0	0	0	0	30	0	0	0	31	9	0	1	0	0	0	0	0	0	0	6	0	0	0	64	0	0	0	0	0	0	0	0	7	0	0	0	0	0	0	0
150959	0	0	0	0	0	0	0	0	0	0	0	0	0	23	0	0	0	0	0	0	0	0	0	0	0	0	0	0	0	0	0	0	0	0	14	0	0	0	0	0	0	0	0	0	0	0	0	0	0
292521	0	0	0	0	0	0	0	0	0	0	0	0	0	31	0	0	0	0	0	0	0	0	0	18	0	0	0	0	0	0	0	0	0	0	0	0	0	0	0	0	0	0	0	0	0	0	0	0	0
4370817	0	0	0	0	0	0	0	0	0	0	0	0	0	38	0	0	0	0	0	0	0	0	0	0	0	0	0	0	0	0	0	0	0	0	0	0	0	0	0	0	0	0	12	0	0	0	0	0	0
1097610	0	0	0	0	0	0	0	0	0	0	0	0	0	44	0	0	0	0	0	0	0	0	0	0	0	0	0	5	0	56	0	0	0	0	0	0	0	0	0	0	0	0	0	0	0	0	0	21	0
656774	0	0	0	0	0	0	0	0	0	0	0	0	0	0	9	0	18	0	0	0	0	3	0	0	6	0	0	0	0	0	0	0	0	0	0	10	0	0	0	0	0	0	0	0	0	0	0	0	0
144230	0	0	0	0	0	0	0	0	0	0	0	0	0	0	99	0	0	0	0	0	0	0	0	0	0	0	0	0	0	0	0	0	0	0	0	0	0	0	0	0	0	0	0	0	0	0	0	0	0
223764	0	0	0	0	0	0	0	0	0	0	0	0	0	0	32	11	0	0	0	0	13	0	0	0	0	0	0	0	0	0	0	0	0	0	0	0	0	30	0	0	0	0	0	0	6	0	0	0	0
649518	0	0	0	0	0	0	0	0	0	0	0	0	0	0	65	12	0	0	0	6	0	0	0	0	4	0	0	0	0	30	0	0	62	0	0	0	0	144	0	12	0	0	24	0	0	0	0	0	0
989766	0	0	0	0	0	0	0	0	0	0	0	0	0	0	31	0	0	0	0	0	0	0	0	0	0	0	0	0	0	0	0	0	0	0	0	0	0	0	0	43	0	0	0	0	0	0	0	0	0
348570	0	0	0	0	0	0	0	0	0	0	0	0	0	0	72	3	0	15	0	0	0	0	0	0	0	0	0	0	0	8	0	0	13	0	0	0	0	0	0	0	0	0	0	0	0	0	0	0	0
368986	0	0	0	0	0	0	0	0	0	0	0	0	0	0	81	16	0	11	0	0	0	16	0	6	0	0	0	0	0	17	0	0	100	0	28	0	0	0	0	0	0	0	59	0	0	0	0	0	0
589946	0	0	0	0	0	0	0	0	0	0	0	0	0	0	60	0	0	0	0	0	0	0	0	0	0	0	0	0	0	0	0	0	0	0	0	0	0	0	0	0	0	0	0	0	0	0	0	22	0
249571	0	0	0	0	0	0	0	0	0	0	0	0	0	0	16	0	0	0	0	0	0	0	0	0	0	0	0	0	0	0	0	0	0	0	0	0	0	0	0	0	0	0	12	0	0	0	0	0	0
177037	0	0	0	0	0	0	0	0	0	0	0	0	0	0	2	1	0	0	0	0	0	0	0	5	0	13	0	0	0	44	0	0	0	0	0	0	0	0	0	0	0	0	26	0	0	0	0	0	0
1127675	0	0	0	0	0	0	0	0	0	0	0	0	0	0	6	0	0	0	0	0	0	0	0	0	0	0	0	0	0	0	0	0	8	0	0	0	0	4	0	0	0	0	0	0	0	0	0	14	0
1019823	0	0	0	0	0	0	0	0	0	0	0	0	0	0	26	0	0	1	0	0	0	0	0	22	0	26	0	0	0	0	0	0	0	0	0	0	0	63	4	62	0	0	0	0	0	0	0	0	0
209762	0	0	0	0	0	0	0	0	0	0	0	0	0	0	51	0	0	8	0	0	0	0	0	0	0	0	0	0	0	0	0	0	0	0	0	0	0	45	0	0	0	0	0	0	0	0	0	0	0
4378646	0	0	0	0	0	0	0	0	0	0	0	0	0	0	17	0	0	0	0	1	0	0	0	0	0	0	0	0	0	19	0	0	1	0	0	0	0	0	0	0	0	0	1	0	0	0	0	0	0
581042	0	0	0	0	0	0	0	0	0	0	0	0	0	0	80	0	0	35	0	0	0	0	0	0	0	0	0	53	0	40	0	0	114	0	0	0	0	0	1	0	0	0	0	0	0	0	0	0	0
3594442	0	0	0	0	0	0	0	0	0	0	0	0	0	0	27	0	0	0	0	0	0	0	0	0	0	0	0	0	0	0	0	0	0	0	0	0	0	0	0	147	0	0	15	0	0	0	0	0	0
893048	0	0	0	0	0	0	0	0	0	0	0	0	0	0	15	0	0	0	0	0	0	0	0	0	0	0	0	0	0	0	28	0	0	33	0	0	0	0	0	0	0	0	0	0	0	0	0	0	0
222183	0	0	0	0	0	0	0	0	0	0	0	0	0	0	5	0	0	17	0	0	0	0	0	0	14	0	0	0	0	0	0	0	2	0	0	0	0	0	0	0	0	0	0	0	0	0	36	0	0
4396240	0	0	0	0	0	0	0	0	0	0	0	0	0	0	153	0	0	0	0	0	0	0	0	11	0	3	0	0	0	0	0	0	0	0	0	0	0	0	0	0	0	0	0	0	1	0	0	0	0
557810	0	0	0	0	0	0	0	0	0	0	0	0	0	0	52	0	6	17	0	0	0	0	0	0	0	0	0	0	0	0	30	0	0	0	0	0	0	0	6	0	0	0	0	0	2	0	0	0	0
4332034	0	0	0	0	0	0	0	0	0	0	0	0	0	0	34	0	0	16	0	9	0	0	0	0	0	0	0	0	0	0	0	0	0	0	0	0	0	0	1	14	0	0	16	0	0	0	0	0	0
530164	0	0	0	0	0	0	0	0	0	0	0	0	0	0	5	0	0	0	0	0	0	1	0	0	0	0	0	0	0	0	0	0	0	0	0	0	0	0	0	0	0	0	0	0	0	0	10	0	0
3330580	0	0	0	0	0	0	0	0	0	0	0	0	0	0	15	0	0	0	0	0	0	0	0	0	15	0	0	3	0	0	0	0	0	0	0	41	0	0	0	0	0	0	0	0	0	0	0	0	0
746873	0	0	0	0	0	0	0	0	0	0	0	0	0	0	17	0	0	14	0	0	0	0	0	0	0	0	0	0	0	0	0	0	0	0	0	0	0	0	0	52	0	0	0	0	0	0	0	0	0
1098434	0	0	0	0	0	0	0	0	0	0	0	0	0	0	13	0	0	1	0	0	0	0	0	34	33	0	0	43	0	52	0	0	70	0	0	0	0	11	4	0	0	0	0	0	0	0	0	0	0
4411088	0	0	0	0	0	0	0	0	0	0	0	0	0	0	23	0	0	0	0	0	0	13	0	25	1	0	0	10	0	45	0	0	0	0	0	0	0	0	0	39	31	0	33	0	0	0	0	0	0
934235	0	0	0	0	0	0	0	0	0	0	0	0	0	0	38	0	0	0	0	0	0	0	0	0	0	0	0	0	0	0	0	0	0	0	0	0	0	0	0	0	0	39	10	0	0	0	0	19	32
629852	0	0	0	0	0	0	0	0	0	0	0	0	0	0	1	0	0	7	0	2	0	0	0	0	0	0	0	0	0	0	0	0	0	0	0	0	0	0	0	0	0	0	2	0	0	0	0	0	0
3946733	0	0	0	0	0	0	0	0	0	0	0	0	0	0	23	0	0	25	0	0	32	0	0	0	0	0	0	4	0	0	0	0	32	0	0	0	0	9	0	0	0	0	0	0	0	0	0	0	0
251702	0	0	0	0	0	0	0	0	0	0	0	0	0	0	66	0	0	0	0	3	0	0	0	0	0	0	24	11	2	15	0	0	0	0	0	0	0	0	3	0	0	0	0	0	0	0	0	0	0
801438	0	0	0	0	0	0	0	0	0	0	0	0	0	0	36	0	0	0	0	0	0	0	0	0	57	0	0	19	0	0	0	0	0	0	0	0	0	0	0	0	0	0	0	0	0	0	0	0	0
367189	0	0	0	0	0	0	0	0	0	0	0	0	0	0	59	0	0	0	0	0	28	0	0	0	0	0	0	0	0	0	0	0	0	0	0	0	0	0	0	0	0	0	18	0	0	0	0	0	0
2936049	0	0	0	0	0	0	0	0	0	0	0	0	0	0	32	0	0	65	0	0	0	0	0	0	0	0	0	0	0	0	0	0	0	0	0	0	0	0	0	0	0	0	0	0	0	0	0	0	0
1140286	0	0	0	0	0	0	0	0	0	0	0	0	0	0	42	0	0	0	0	0	0	0	0	22	13	0	0	0	0	0	0	0	44	0	0	0	0	0	0	0	19	0	0	0	0	0	0	0	0
532336	0	0	0	0	0	0	0	0	0	0	0	0	0	0	46	24	0	4	0	15	0	0	0	27	0	0	0	29	0	128	0	0	2	0	0	0	0	41	0	0	0	0	19	0	0	0	0	0	0
4393532	0	0	0	0	0	0	0	0	0	0	0	0	0	0	128	1	0	3	0	10	0	0	0	0	0	0	0	2	0	29	0	0	16	0	0	0	0	0	1	0	0	0	0	62	0	0	0	0	0
4433019	0	0	0	0	0	0	0	0	0	0	0	0	0	0	1	0	0	1	0	0	0	0	0	0	0	0	0	0	0	1	28	0	0	0	0	0	0	4	0	0	0	1	0	0	0	0	0	0	0
87167	0	0	0	0	0	0	0	0	0	0	0	0	0	0	43	0	0	0	0	0	0	0	0	0	0	0	0	0	0	0	0	0	0	0	0	0	0	0	0	39	0	0	0	0	0	0	0	0	0
4337622	0	0	0	0	0	0	0	0	0	0	0	0	0	0	69	0	0	0	0	4	0	0	0	0	0	0	0	0	0	0	0	0	92	0	0	0	0	0	10	0	0	0	0	0	0	0	0	0	0
941630	0	0	0	0	0	0	0	0	0	0	0	0	0	0	20	0	0	15	0	0	0	0	0	29	0	0	0	0	0	0	0	23	0	0	0	0	0	4	0	41	0	0	0	0	0	0	0	0	0
268336	0	0	0	0	0	0	0	0	0	0	0	0	0	0	1	0	0	0	0	378	0	0	0	0	0	0	0	0	1	0	0	0	0	0	0	0	0	0	0	0	0	0	0	0	0	0	0	0	0
310354	0	0	0	0	0	0	0	0	0	0	0	0	0	0	2	0	0	0	0	0	0	0	0	0	0	0	0	2	0	33	0	0	5	0	0	0	0	0	0	0	0	0	0	0	0	0	0	0	0
260397	0	0	0	0	0	0	0	0	0	0	0	0	0	0	43	0	0	0	0	3945	0	0	0	0	0	0	0	0	10	0	0	0	0	0	0	0	0	0	8	0	0	0	0	0	0	0	0	0	0
635096	0	0	0	0	0	0	0	0	0	0	0	0	0	0	25	0	0	2	0	0	0	0	0	0	20	0	0	0	0	4	0	13	0	0	0	0	0	0	0	0	0	0	6	0	0	29	0	0	0
704830	0	0	0	0	0	0	0	0	0	0	0	0	0	0	2	0	0	18	0	0	0	0	0	0	0	0	0	5	0	25	0	23	3	1	0	0	0	0	0	0	0	16	0	0	0	0	0	0	0
711023	0	0	0	0	0	0	0	0	0	0	0	0	0	0	30	0	0	0	0	0	0	0	0	0	0	0	0	0	0	0	0	0	15	0	0	0	0	0	0	0	0	0	0	0	0	0	0	0	0
471180	0	0	0	0	0	0	0	0	0	0	0	0	0	0	13	0	0	0	0	0	0	0	0	0	65	0	0	23	0	161	0	0	61	0	0	0	0	0	0	0	0	0	0	0	0	0	0	0	0
725198	0	0	0	0	0	0	0	0	0	0	0	0	0	0	1	0	0	2	0	0	0	0	0	0	0	0	0	0	0	0	0	0	0	0	0	0	0	0	0	0	0	0	0	0	0	0	0	14	0
4482376	0	0	0	0	0	0	0	0	0	0	0	0	0	0	28	0	0	25	1	7	0	0	0	0	0	0	0	11	0	17	100	1	0	0	0	0	0	0	0	0	10	4	0	0	0	0	0	0	0
70071	0	0	0	0	0	0	0	0	0	0	0	0	0	0	1	3	0	5	0	0	0	0	0	0	0	0	0	14	0	0	0	0	0	0	0	0	0	2	0	0	0	0	0	0	0	0	0	0	0
849847	0	0	0	0	0	0	0	0	0	0	0	0	0	0	29	0	0	0	0	0	0	0	0	0	0	0	0	0	0	0	9	0	0	0	0	38	0	0	0	0	0	0	0	0	0	0	0	0	0
750263	0	0	0	0	0	0	0	0	0	0	0	0	0	0	13	0	0	0	0	0	0	0	0	0	0	0	0	0	0	0	0	0	0	0	0	0	0	0	0	0	0	0	0	0	0	0	34	0	0
48084	0	0	0	0	0	0	0	0	0	0	0	0	0	0	87	0	0	23	0	29	0	0	0	0	0	0	0	0	0	413	0	0	106	0	0	0	0	24	0	0	0	0	0	0	0	0	0	0	0
4387070	0	0	0	0	0	0	0	0	0	0	0	0	0	0	1	0	0	0	0	0	0	0	0	0	0	0	0	0	0	0	0	35	0	0	0	0	0	0	0	0	0	0	0	0	0	0	0	0	0
306412	0	0	0	0	0	0	0	0	0	0	0	0	0	0	26	0	0	0	0	0	0	0	0	0	0	0	0	28	0	362	0	0	33	0	0	0	0	0	0	0	0	0	0	0	0	0	0	0	0
4375688	0	0	0	0	0	0	0	0	0	0	0	0	0	0	0	17	0	0	0	0	0	45	0	0	0	0	0	0	0	0	0	0	0	0	0	12	0	0	0	0	0	0	0	0	0	0	0	0	0
258849	0	0	0	0	0	0	0	0	0	0	0	0	0	0	0	3	0	0	0	188	0	0	0	0	0	0	0	0	49	0	0	0	0	0	0	0	0	0	0	0	0	0	0	0	0	0	0	0	0
992510	0	0	0	0	0	0	0	0	0	0	0	0	0	0	0	12	0	8	0	0	0	0	0	0	0	0	0	42	0	0	0	0	0	0	0	0	0	74	0	4	0	0	0	0	0	0	0	0	0
105511	0	0	0	0	0	0	0	0	0	0	0	0	0	0	0	18	0	0	0	0	0	0	0	6	0	0	0	0	0	16	0	0	0	0	0	0	0	0	0	0	0	0	0	0	0	0	0	0	0
4337010	0	0	0	0	0	0	0	0	0	0	0	0	0	0	0	2	0	0	0	0	0	0	0	0	0	0	0	0	0	0	0	0	0	0	0	0	0	0	0	0	0	0	50	0	0	0	0	0	0
4456886	0	0	0	0	0	0	0	0	0	0	0	0	0	0	0	11	0	15	0	0	0	0	0	0	0	0	0	41	0	0	0	0	0	0	0	0	0	0	0	0	66	0	0	0	0	0	0	0	0
861063	0	0	0	0	0	0	0	0	0	0	0	0	0	0	0	5	0	0	0	0	0	0	0	0	0	0	0	0	0	0	0	0	16	0	0	0	0	27	0	0	0	0	0	0	0	0	0	0	0
214331	0	0	0	0	0	0	0	0	0	0	0	0	0	0	0	3	0	7	0	0	0	0	0	0	0	0	0	0	0	0	0	0	0	0	0	0	0	0	1	0	0	0	48	0	0	0	0	0	0
4448497	0	0	0	0	0	0	0	0	0	0	0	0	0	0	0	1	0	0	0	0	0	0	0	0	0	2	0	0	0	0	0	0	0	0	0	0	0	0	0	0	0	0	0	0	1	0	0	41	0
4456252	0	0	0	0	0	0	0	0	0	0	0	0	0	0	0	2	0	0	0	0	0	0	0	0	0	0	0	0	0	0	0	0	0	0	0	0	0	0	0	0	113	0	0	0	0	0	0	0	0
4309550	0	0	0	0	0	0	0	0	0	0	0	0	0	0	0	14	0	0	0	0	0	0	0	15	0	0	0	0	1	7	0	0	0	0	0	5	0	0	2	0	0	0	0	0	0	0	0	0	0
4457129	0	0	0	0	0	0	0	0	0	0	0	0	0	0	0	9	0	0	0	0	0	0	0	0	0	11	0	0	0	32	0	0	0	0	0	0	0	0	0	0	0	0	0	0	0	0	0	0	0
870009	0	0	0	0	0	0	0	0	0	0	0	0	0	0	0	11	0	29	0	0	0	0	0	13	0	0	0	0	0	36	0	35	0	0	0	0	0	0	0	0	0	0	0	0	0	0	0	0	0
927367	0	0	0	0	0	0	0	0	0	0	0	0	0	0	0	4	0	0	0	0	0	0	0	0	0	0	0	0	0	0	3	0	0	0	0	0	0	0	0	0	28	0	0	0	0	0	0	0	0
136025	0	0	0	0	0	0	0	0	0	0	0	0	0	0	0	28	0	0	0	18	0	0	0	0	39	18	47	12	19	0	0	0	0	0	0	0	0	0	0	0	0	0	0	0	0	0	0	0	0
537062	0	0	0	0	0	0	0	0	0	0	0	0	0	0	0	1	0	0	0	0	0	0	0	0	6	0	0	0	0	0	0	0	0	0	117	0	1069	0	0	0	0	0	0	0	0	0	0	0	0
365174	0	0	0	0	0	0	0	0	0	0	0	0	0	0	0	14	0	0	0	0	0	0	0	0	0	0	0	0	0	0	0	0	0	0	0	0	0	0	0	0	0	0	0	0	0	0	0	0	0
3610691	0	0	0	0	0	0	0	0	0	0	0	0	0	0	0	14	0	10	0	0	0	0	0	0	0	0	0	0	7	0	0	0	0	0	0	0	0	0	0	33	0	0	0	0	0	0	0	0	0
4345361	0	0	0	0	0	0	0	0	0	0	0	0	0	0	0	3	0	0	0	0	0	0	0	0	0	0	0	0	0	0	0	0	0	0	0	0	0	0	0	0	0	0	1	0	0	0	0	30	0
3994882	0	0	0	0	0	0	0	0	0	0	0	0	0	0	0	46	0	5	0	0	0	0	0	23	0	10	0	0	0	30	0	4	0	0	0	0	0	0	0	0	0	0	0	0	0	0	0	0	0
15238	0	0	0	0	0	0	0	0	0	0	0	0	0	0	0	4	0	22	0	0	0	0	0	2	1	0	0	0	0	0	0	0	0	0	0	0	0	18	0	0	0	0	0	0	0	0	0	0	0
347195	0	0	0	0	0	0	0	0	0	0	0	0	0	0	0	6	0	0	0	0	0	0	0	0	25	0	0	0	0	0	0	0	0	0	0	0	0	0	0	19	0	0	0	0	0	0	0	0	0
4381473	0	0	0	0	0	0	0	0	0	0	0	0	0	0	0	3	0	0	0	3	0	0	0	0	0	0	0	0	0	0	0	0	0	0	0	0	0	30	0	0	0	0	0	0	0	0	0	0	55
4454317	0	0	0	0	0	0	0	0	0	0	0	0	0	0	0	1	0	0	0	0	0	0	0	0	0	0	0	0	0	0	0	0	0	0	0	0	0	0	0	56	0	0	0	0	0	0	0	0	0
15076	0	0	0	0	0	0	0	0	0	0	0	0	0	0	0	13	0	0	0	0	0	0	0	22	46	0	0	16	0	0	0	0	2	0	0	0	0	45	0	0	0	39	0	0	0	0	0	0	0
658610	0	0	0	0	0	0	0	0	0	0	0	0	0	0	0	0	14	0	0	0	0	0	0	0	0	0	0	0	0	0	0	0	0	0	0	0	0	0	0	0	0	0	0	0	46	0	0	0	0
46641	0	0	0	0	0	0	0	0	0	0	0	0	0	0	0	0	14	0	0	0	0	0	0	0	0	0	0	0	0	0	0	0	0	74	0	0	0	0	0	0	0	0	0	0	0	0	0	0	0
1087462	0	0	0	0	0	0	0	0	0	0	0	0	0	0	0	0	120	0	1	0	0	0	0	0	0	0	0	0	0	0	0	0	0	0	0	0	0	0	0	0	0	0	0	0	0	0	0	0	0
513757	0	0	0	0	0	0	0	0	0	0	0	0	0	0	0	0	41	25	0	0	49	0	0	15	0	0	0	28	0	0	0	0	0	0	0	0	0	0	3	0	0	0	0	0	0	0	0	0	0
317024	0	0	0	0	0	0	0	0	0	0	0	0	0	0	0	0	23	0	0	0	0	48	0	0	0	0	0	0	2	0	0	0	0	0	0	0	0	0	0	0	0	0	0	0	0	0	0	0	0
7821	0	0	0	0	0	0	0	0	0	0	0	0	0	0	0	0	67	6	0	0	0	0	0	0	0	0	0	0	0	0	0	0	0	0	22	0	0	0	0	0	0	0	0	0	0	0	0	0	0
1141864	0	0	0	0	0	0	0	0	0	0	0	0	0	0	0	0	85	0	0	0	0	0	0	0	0	0	0	0	0	0	0	0	0	0	0	0	0	0	0	0	0	0	0	0	0	0	0	0	0
1637549	0	0	0	0	0	0	0	0	0	0	0	0	0	0	0	0	31	0	0	0	0	0	0	0	0	0	0	0	0	0	0	0	0	0	0	0	0	0	0	0	0	0	0	0	0	0	0	0	0
1087966	0	0	0	0	0	0	0	0	0	0	0	0	0	0	0	0	90	0	0	3	0	0	0	0	0	0	0	0	0	0	0	0	0	2	0	0	0	0	0	0	0	0	0	0	0	0	0	0	0
4407197	0	0	0	0	0	0	0	0	0	0	0	0	0	0	0	0	15	0	0	0	0	0	0	0	0	0	0	0	0	0	0	0	0	0	0	0	0	0	0	21	0	0	0	0	0	0	0	0	0
146907	0	0	0	0	0	0	0	0	0	0	0	0	0	0	0	0	174	0	0	0	0	0	0	0	0	0	0	0	0	0	0	0	0	0	0	0	0	0	0	0	0	0	0	0	0	0	0	0	0
838293	0	0	0	0	0	0	0	0	0	0	0	0	0	0	0	0	1	0	0	0	0	0	0	0	0	4	0	0	0	0	0	0	0	0	0	0	0	0	0	0	0	0	0	0	0	0	0	9	0
216710	0	0	0	0	0	0	0	0	0	0	0	0	0	0	0	0	61	0	0	0	0	0	0	0	0	0	0	0	0	0	0	0	27	0	0	0	0	0	0	0	0	0	0	0	0	0	0	0	0
22594	0	0	0	0	0	0	0	0	0	0	0	0	0	0	0	0	45	0	0	0	0	0	0	0	0	0	0	0	0	0	0	0	0	0	0	0	0	0	0	0	0	0	0	0	0	0	0	0	0
106749	0	0	0	0	0	0	0	0	0	0	0	0	0	0	0	0	47	0	0	0	0	0	0	0	0	0	0	0	0	0	0	0	0	11	0	0	0	0	0	0	0	0	0	0	0	0	0	0	0
85594	0	0	0	0	0	0	0	0	0	0	0	0	0	0	0	0	7	0	0	0	0	0	0	0	0	0	0	0	0	0	0	0	0	0	0	0	0	0	0	0	0	33	0	0	0	0	0	0	0
152668	0	0	0	0	0	0	0	0	0	0	0	0	0	0	0	0	16	0	0	0	0	0	0	0	0	0	0	0	0	0	0	0	26	0	0	0	0	0	0	0	0	0	0	0	0	0	0	10	0
4393056	0	0	0	0	0	0	0	0	0	0	0	0	0	0	0	0	33	0	0	0	0	0	0	0	0	0	0	0	0	0	0	0	0	0	0	0	0	0	0	0	0	0	0	0	0	0	0	0	0
510547	0	0	0	0	0	0	0	0	0	0	0	0	0	0	0	0	19	0	0	0	0	0	0	22	24	0	0	0	0	0	0	0	0	0	0	0	23	1	0	0	0	0	0	0	0	0	0	0	0
829373	0	0	0	0	0	0	0	0	0	0	0	0	0	0	0	0	0	7	0	0	0	0	0	0	0	0	0	0	0	0	0	0	18	0	0	0	0	0	0	0	0	0	0	0	0	0	0	18	0
149335	0	0	0	0	0	0	0	0	0	0	0	0	0	0	0	0	0	1	0	0	0	0	0	0	0	0	0	0	0	0	0	0	0	0	0	0	0	0	0	0	0	0	0	0	0	0	0	0	0
2920133	0	0	0	0	0	0	0	0	0	0	0	0	0	0	0	0	0	16	0	0	0	0	0	0	0	0	27	0	0	0	0	0	0	0	0	0	0	0	0	0	0	0	0	0	0	0	0	0	0
741311	0	0	0	0	0	0	0	0	0	0	0	0	0	0	0	0	0	8	0	0	0	0	0	0	0	0	0	0	0	0	0	0	0	0	0	0	0	0	0	0	0	0	0	0	0	0	0	0	0
558661	0	0	0	0	0	0	0	0	0	0	0	0	0	0	0	0	0	13	0	0	0	0	0	0	0	0	0	14	0	38	0	6	0	0	0	0	0	0	0	9	0	0	0	0	0	0	0	8	0
112066	0	0	0	0	0	0	0	0	0	0	0	0	0	0	0	0	0	10	0	0	0	0	0	0	0	0	0	6	0	0	0	0	0	0	0	0	0	0	0	0	0	0	0	0	0	0	0	14	0
4256699	0	0	0	0	0	0	0	0	0	0	0	0	0	0	0	0	0	28	0	2	0	0	0	0	0	0	0	0	0	0	0	0	0	0	0	0	0	0	0	52	0	0	0	0	0	0	49	0	0
4438812	0	0	0	0	0	0	0	0	0	0	0	0	0	0	0	0	0	61	0	0	0	0	0	0	0	0	0	0	2	0	0	0	0	0	0	0	0	0	0	0	0	0	0	0	0	0	0	0	0
826124	0	0	0	0	0	0	0	0	0	0	0	0	0	0	0	0	0	5	0	0	0	0	0	0	0	0	0	0	0	0	2	0	14	0	0	0	0	0	0	2	0	0	0	0	0	0	0	26	0
162924	0	0	0	0	0	0	0	0	0	0	0	0	0	0	0	0	0	16	0	0	0	0	0	0	0	0	0	0	0	0	0	0	0	0	0	0	0	0	0	0	0	0	0	39	0	0	0	0	0
1018359	0	0	0	0	0	0	0	0	0	0	0	0	0	0	0	0	0	18	0	0	0	0	0	0	0	0	0	0	0	0	0	0	0	0	0	0	0	0	0	0	47	0	0	0	0	0	0	0	0
4359869	0	0	0	0	0	0	0	0	0	0	0	0	0	0	0	0	0	6	0	0	0	0	0	0	0	0	0	0	0	0	0	0	0	0	0	0	0	0	0	0	0	0	0	0	0	0	0	0	0
578701	0	0	0	0	0	0	0	0	0	0	0	0	0	0	0	0	0	2	0	0	0	0	0	0	0	0	0	0	0	0	0	0	0	0	0	0	0	0	0	0	0	0	8	0	0	0	0	24	0
658002	0	0	0	0	0	0	0	0	0	0	0	0	0	0	0	0	0	87	0	0	0	0	0	0	0	0	0	0	0	0	0	0	0	0	0	0	0	0	0	0	0	0	0	0	0	0	0	0	0
2693230	0	0	0	0	0	0	0	0	0	0	0	0	0	0	0	0	0	27	0	0	0	0	0	0	0	0	0	0	0	0	0	0	0	0	0	0	0	0	0	0	0	0	0	0	0	0	0	0	0
290241	0	0	0	0	0	0	0	0	0	0	0	0	0	0	0	0	0	14	0	0	14	0	0	0	0	0	0	0	0	0	0	0	0	0	0	0	0	43	0	0	0	0	0	0	0	0	28	0	0
884655	0	0	0	0	0	0	0	0	0	0	0	0	0	0	0	0	0	25	0	0	0	0	0	0	0	0	0	0	0	0	0	0	0	0	0	0	0	21	0	39	0	0	0	0	0	0	0	0	0
251539	0	0	0	0	0	0	0	0	0	0	0	0	0	0	0	0	0	7	0	0	0	0	0	0	0	0	0	0	0	0	0	0	0	0	0	0	0	472	0	0	0	0	0	0	0	0	0	0	0
589792	0	0	0	0	0	0	0	0	0	0	0	0	0	0	0	0	0	1	0	0	0	0	0	0	0	0	0	18	0	0	0	0	25	0	0	0	0	0	0	0	0	0	0	0	0	0	0	0	0
137669	0	0	0	0	0	0	0	0	0	0	0	0	0	0	0	0	0	9	0	5	1	0	0	19	4	20	0	13	0	0	0	0	1	0	0	0	0	46	0	0	0	0	0	0	0	0	0	0	0
4301515	0	0	0	0	0	0	0	0	0	0	0	0	0	0	0	0	0	6	0	0	0	0	0	0	0	0	0	0	0	0	0	0	0	0	0	0	0	0	0	0	0	0	0	0	0	0	0	10	0
11353	0	0	0	0	0	0	0	0	0	0	0	0	0	0	0	0	0	2	0	0	0	0	0	0	0	0	0	0	0	0	0	0	0	0	0	0	0	0	0	0	0	0	0	0	0	0	0	0	0
4389141	0	0	0	0	0	0	0	0	0	0	0	0	0	0	0	0	0	6	0	0	0	0	0	0	10	0	0	0	0	0	0	0	23	0	0	0	0	0	1	41	0	0	0	0	0	0	0	0	0
350896	0	0	0	0	0	0	0	0	0	0	0	0	0	0	0	0	0	149	0	0	0	0	0	0	0	0	0	0	0	0	0	0	0	0	0	0	0	0	0	0	0	0	0	0	0	0	0	0	0
1032520	0	0	0	0	0	0	0	0	0	0	0	0	0	0	0	0	0	1	0	0	0	0	0	0	0	0	0	0	0	0	0	0	0	0	0	0	0	0	0	44	0	0	0	0	0	0	0	0	0
843663	0	0	0	0	0	0	0	0	0	0	0	0	0	0	0	0	0	9	0	1	56	0	0	0	0	0	0	0	0	0	0	0	0	0	0	0	0	8	0	0	0	0	1	0	0	0	0	0	0
4402869	0	0	0	0	0	0	0	0	0	0	0	0	0	0	0	0	0	5	0	0	0	0	0	29	0	0	0	24	0	0	0	0	0	0	0	0	0	0	1	0	0	0	0	0	0	0	0	0	0
994823	0	0	0	0	0	0	0	0	0	0	0	0	0	0	0	0	0	14	0	0	0	0	0	0	0	0	0	0	0	49	0	15	40	0	0	0	0	0	0	0	0	0	42	0	0	0	0	0	0
1056445	0	0	0	0	0	0	0	0	0	0	0	0	0	0	0	0	0	4	0	0	0	0	0	15	0	0	0	0	0	0	0	0	0	0	0	0	0	0	0	0	0	0	0	0	0	0	0	0	0
222699	0	0	0	0	0	0	0	0	0	0	0	0	0	0	0	0	0	4	0	0	0	0	0	20	0	0	0	0	0	0	0	0	0	0	0	0	0	0	0	0	0	0	27	0	0	0	0	0	0
4437318	0	0	0	0	0	0	0	0	0	0	0	0	0	0	0	0	0	20	0	0	0	0	0	0	0	0	0	0	0	0	0	17	0	0	0	0	0	0	0	0	0	0	0	0	0	0	0	0	0
816568	0	0	0	0	0	0	0	0	0	0	0	0	0	0	0	0	0	24	0	0	0	0	0	0	0	0	0	0	0	0	0	0	0	0	0	0	0	0	0	32	0	0	0	0	0	0	0	0	0
4428164	0	0	0	0	0	0	0	0	0	0	0	0	0	0	0	0	0	4	0	0	0	0	0	0	0	0	0	0	0	0	0	0	0	0	0	0	0	0	0	0	0	0	0	0	0	0	0	35	0
246002	0	0	0	0	0	0	0	0	0	0	0	0	0	0	0	0	0	61	0	0	0	0	0	0	0	0	0	0	0	0	0	0	0	0	0	0	0	0	0	0	0	0	0	0	0	0	0	0	0
1126009	0	0	0	0	0	0	0	0	0	0	0	0	0	0	0	0	0	17	0	0	0	0	0	0	0	0	0	0	0	0	0	0	0	0	0	0	0	0	0	0	0	0	0	0	0	0	0	0	0
1082552	0	0	0	0	0	0	0	0	0	0	0	0	0	0	0	0	0	6	0	0	0	0	0	0	0	0	0	0	0	0	0	0	0	0	0	0	0	0	0	0	0	0	0	0	41	0	0	0	0
1118300	0	0	0	0	0	0	0	0	0	0	0	0	0	0	0	0	0	10	0	0	0	0	0	0	0	0	0	0	0	39	0	0	0	0	0	0	0	0	0	0	0	0	0	0	0	0	0	0	0
223743	0	0	0	0	0	0	0	0	0	0	0	0	0	0	0	0	0	6	0	0	0	0	0	0	0	0	0	0	0	0	37	0	0	0	0	0	0	0	0	0	0	0	0	0	0	0	0	0	0
4462474	0	0	0	0	0	0	0	0	0	0	0	0	0	0	0	0	0	1	0	0	0	0	0	0	0	59	0	0	0	0	0	0	0	0	0	0	0	0	0	0	0	0	0	0	0	0	30	0	0
4433058	0	0	0	0	0	0	0	0	0	0	0	0	0	0	0	0	0	454	0	0	0	0	0	0	0	0	0	0	0	0	0	0	0	0	0	0	0	0	0	0	0	0	0	0	0	0	0	0	0
1040325	0	0	0	0	0	0	0	0	0	0	0	0	0	0	0	0	0	10	0	3	0	0	0	0	0	0	0	0	0	0	0	0	0	0	0	0	0	0	0	0	0	0	0	0	0	0	0	18	0
4476853	0	0	0	0	0	0	0	0	0	0	0	0	0	0	0	0	0	139	0	0	0	0	0	0	0	0	0	0	0	0	0	0	0	0	0	0	0	0	0	0	0	0	0	0	0	0	0	0	0
816789	0	0	0	0	0	0	0	0	0	0	0	0	0	0	0	0	0	1	0	0	0	0	0	0	0	0	0	0	0	0	0	0	0	0	0	0	0	0	0	1	0	0	0	0	0	0	0	0	0
1109796	0	0	0	0	0	0	0	0	0	0	0	0	0	0	0	0	0	262	0	0	0	0	0	0	0	0	0	0	0	0	0	0	0	0	0	0	0	0	0	0	0	0	0	0	0	0	0	0	0
4396292	0	0	0	0	0	0	0	0	0	0	0	0	0	0	0	0	0	6	7	0	0	0	0	0	0	0	0	12	0	0	0	0	0	0	0	0	0	0	0	0	0	0	0	0	0	0	0	0	0
1013954	0	0	0	0	0	0	0	0	0	0	0	0	0	0	0	0	0	3	0	0	0	0	0	32	1	0	0	0	0	0	0	0	0	0	0	0	0	52	0	0	0	0	27	0	0	0	0	0	0
909173	0	0	0	0	0	0	0	0	0	0	0	0	0	0	0	0	0	4	0	0	0	0	0	6	29	22	0	0	0	0	0	0	0	0	0	0	0	0	0	18	0	0	0	0	0	0	0	0	0
4342107	0	0	0	0	0	0	0	0	0	0	0	0	0	0	0	0	0	6	0	0	0	0	0	0	0	0	0	0	0	0	0	0	6	0	0	23	0	0	0	0	0	0	0	0	0	0	0	27	0
1682863	0	0	0	0	0	0	0	0	0	0	0	0	0	0	0	0	0	16	0	0	0	0	0	0	0	0	0	0	0	0	0	0	0	0	0	0	0	0	0	0	0	0	0	0	0	0	0	0	0
4304638	0	0	0	0	0	0	0	0	0	0	0	0	0	0	0	0	0	12	0	0	0	0	0	1	1	0	0	7	0	19	0	0	76	0	0	0	0	0	0	0	0	0	0	0	0	0	0	0	0
4452721	0	0	0	0	0	0	0	0	0	0	0	0	0	0	0	0	0	18	0	0	0	0	0	0	0	0	0	0	0	0	0	0	0	0	0	0	0	1	0	1	0	0	0	0	0	0	0	0	0
4309708	0	0	0	0	0	0	0	0	0	0	0	0	0	0	0	0	0	1	0	0	0	0	0	0	0	0	0	28	0	0	0	0	0	0	0	0	0	0	0	0	0	0	0	0	0	0	0	0	0
4380976	0	0	0	0	0	0	0	0	0	0	0	0	0	0	0	0	0	4	0	0	0	1	0	0	0	17	0	0	2	0	0	0	0	0	0	0	0	0	0	0	0	17	0	0	0	0	0	0	0
256447	0	0	0	0	0	0	0	0	0	0	0	0	0	0	0	0	0	9	0	0	0	0	0	0	0	0	0	0	0	0	0	0	0	0	0	0	0	0	0	39	0	0	0	0	0	0	0	0	0
241110	0	0	0	0	0	0	0	0	0	0	0	0	0	0	0	0	0	1	0	0	39	1	0	0	20	0	0	0	0	0	0	0	0	0	0	0	1	0	1	0	0	0	0	0	0	0	0	0	0
1977617	0	0	0	0	0	0	0	0	0	0	0	0	0	0	0	0	0	28	0	0	0	0	0	0	0	0	0	0	0	0	0	0	0	0	0	0	0	0	0	0	0	0	38	0	0	0	0	0	0
944202	0	0	0	0	0	0	0	0	0	0	0	0	0	0	0	0	0	19	0	0	0	0	0	2	0	0	0	0	0	0	0	0	0	1	0	0	0	0	0	77	39	0	0	0	0	0	0	0	0
699318	0	0	0	0	0	0	0	0	0	0	0	0	0	0	0	0	0	10	0	0	0	0	0	21	58	0	0	46	8	49	0	0	35	0	0	0	0	0	0	0	0	0	0	0	0	0	0	0	0
88754	0	0	0	0	0	0	0	0	0	0	0	0	0	0	0	0	0	9	0	0	0	7	0	0	12	0	0	10	0	0	0	0	0	0	0	0	0	0	0	0	0	0	0	0	0	0	0	0	0
1066814	0	0	0	0	0	0	0	0	0	0	0	0	0	0	0	0	0	4	0	0	0	0	0	0	0	0	0	75	0	0	0	0	17	0	0	0	0	0	4	28	0	0	8	0	34	0	0	0	0
904931	0	0	0	0	0	0	0	0	0	0	0	0	0	0	0	0	0	15	0	0	0	0	0	72	0	0	0	0	1	0	0	0	20	0	0	0	0	0	0	18	0	0	0	0	0	0	0	0	0
920243	0	0	0	0	0	0	0	0	0	0	0	0	0	0	0	0	0	145	0	0	0	0	0	0	0	0	0	0	0	0	48	0	33	0	0	0	0	0	0	0	0	0	0	0	0	0	0	0	0
636687	0	0	0	0	0	0	0	0	0	0	0	0	0	0	0	0	0	26	0	5	0	25	0	0	15	0	0	0	0	2	0	0	0	0	0	0	0	0	0	7	0	0	0	0	0	0	0	0	0
332714	0	0	0	0	0	0	0	0	0	0	0	0	0	0	0	0	0	15	0	0	0	0	0	0	0	0	0	0	0	0	0	0	35	0	0	0	0	33	0	0	0	0	0	0	0	0	0	0	36
4311892	0	0	0	0	0	0	0	0	0	0	0	0	0	0	0	0	0	1	0	0	0	9	0	4	0	0	0	0	0	9	0	0	0	0	0	0	0	0	5	0	0	0	0	12	0	0	0	0	0
575419	0	0	0	0	0	0	0	0	0	0	0	0	0	0	0	0	0	20	0	0	0	0	0	56	0	0	0	0	0	0	0	0	0	0	0	0	0	0	0	0	0	0	0	0	0	0	0	0	0
999362	0	0	0	0	0	0	0	0	0	0	0	0	0	0	0	0	0	6	0	0	0	0	0	0	0	0	0	0	0	0	0	0	0	0	0	0	0	0	0	0	0	0	0	0	0	0	16	0	0
1127852	0	0	0	0	0	0	0	0	0	0	0	0	0	0	0	0	0	5	0	0	0	0	0	0	0	0	0	0	0	0	0	0	0	0	0	0	0	0	0	0	0	0	0	0	0	0	0	0	0
153998	0	0	0	0	0	0	0	0	0	0	0	0	0	0	0	0	0	6	0	0	0	0	0	15	0	0	0	13	0	0	0	0	12	0	0	0	0	0	0	0	0	0	0	0	19	0	0	0	0
112158	0	0	0	0	0	0	0	0	0	0	0	0	0	0	0	0	0	6	0	0	0	10	0	0	2	0	0	0	0	0	0	0	8	0	0	1	0	0	0	0	0	0	0	26	0	0	0	0	0
1141610	0	0	0	0	0	0	0	0	0	0	0	0	0	0	0	0	0	208	0	0	2	0	0	0	0	0	0	0	0	0	0	0	28	0	0	0	0	0	0	0	0	0	0	0	0	0	0	0	0
912160	0	0	0	0	0	0	0	0	0	0	0	0	0	0	0	0	0	11	0	0	0	0	0	0	0	0	0	0	0	0	0	0	0	0	0	16	0	0	0	0	0	0	0	0	0	0	0	0	0
234301	0	0	0	0	0	0	0	0	0	0	0	0	0	0	0	0	0	567	0	0	0	0	0	0	0	0	0	0	0	0	0	0	0	0	0	0	0	0	0	0	0	0	0	0	0	0	0	0	0
904212	0	0	0	0	0	0	0	0	0	0	0	0	0	0	0	0	0	8	0	0	0	0	0	0	0	0	0	0	0	0	0	0	0	0	0	0	0	0	0	0	0	0	0	0	0	0	32	0	0
4324652	0	0	0	0	0	0	0	0	0	0	0	0	0	0	0	0	0	1	0	0	0	0	0	0	13	0	0	54	0	0	0	0	26	0	0	0	0	0	0	0	0	0	0	0	0	0	0	0	0
2248440	0	0	0	0	0	0	0	0	0	0	0	0	0	0	0	0	0	7	0	0	0	0	0	0	0	0	0	14	0	0	0	0	0	0	0	0	0	0	0	0	0	0	0	0	0	0	0	0	0
416643	0	0	0	0	0	0	0	0	0	0	0	0	0	0	0	0	0	163	0	0	0	1	0	49	0	0	0	56	0	0	0	27	14	0	0	0	0	46	0	0	0	0	27	0	0	0	0	0	0
970028	0	0	0	0	0	0	0	0	0	0	0	0	0	0	0	0	0	3	0	0	4	0	0	0	1	0	0	0	0	0	0	0	0	14	0	0	0	0	0	0	1	0	0	0	0	0	0	0	0
1730876	0	0	0	0	0	0	0	0	0	0	0	0	0	0	0	0	0	0	32	0	0	0	0	0	0	0	0	0	0	0	0	0	0	0	0	0	0	0	0	0	0	0	0	0	0	0	0	0	0
235789	0	0	0	0	0	0	0	0	0	0	0	0	0	0	0	0	0	0	9	0	0	0	0	0	0	0	0	0	0	0	0	0	0	0	0	0	0	0	0	0	0	0	0	0	0	0	0	0	0
822489	0	0	0	0	0	0	0	0	0	0	0	0	0	0	0	0	0	0	15	0	0	0	0	0	0	15	0	0	0	0	0	0	0	0	0	0	0	0	0	0	0	0	32	0	0	0	0	0	0
842594	0	0	0	0	0	0	0	0	0	0	0	0	0	0	0	0	0	0	6	0	0	0	0	0	0	10	0	0	0	0	0	0	0	0	0	0	0	0	0	0	0	0	0	0	0	0	0	0	0
1517779	0	0	0	0	0	0	0	0	0	0	0	0	0	0	0	0	0	0	17	67	0	0	0	0	0	0	0	0	33	0	0	0	0	0	0	0	0	0	5	0	0	0	0	0	0	0	0	0	0
4418106	0	0	0	0	0	0	0	0	0	0	0	0	0	0	0	0	0	0	9	0	0	0	0	0	0	0	0	0	0	0	0	0	0	0	0	0	0	0	0	0	0	0	0	0	0	0	0	0	0
511074	0	0	0	0	0	0	0	0	0	0	0	0	0	0	0	0	0	0	15	0	0	0	0	0	0	0	0	0	0	0	0	0	0	0	0	0	0	0	0	0	0	0	0	0	0	0	0	0	0
318732	0	0	0	0	0	0	0	0	0	0	0	0	0	0	0	0	0	0	0	3	0	0	0	0	0	0	0	0	0	0	0	0	0	0	0	0	0	0	4	0	0	0	0	0	0	0	0	0	0
838200	0	0	0	0	0	0	0	0	0	0	0	0	0	0	0	0	0	0	0	4	0	0	0	0	0	0	0	0	45	0	0	0	0	0	0	0	0	0	8	0	0	0	0	0	0	0	0	0	0
1111580	0	0	0	0	0	0	0	0	0	0	0	0	0	0	0	0	0	0	0	139	0	0	0	0	0	0	0	0	0	0	0	0	0	0	0	0	0	0	0	0	0	0	0	0	0	0	0	0	0
4405128	0	0	0	0	0	0	0	0	0	0	0	0	0	0	0	0	0	0	0	35	0	0	0	0	0	0	0	0	23	0	0	0	0	0	0	0	0	0	6	0	0	0	0	0	0	0	0	0	0
985339	0	0	0	0	0	0	0	0	0	0	0	0	0	0	0	0	0	0	0	2	0	0	0	0	0	0	0	0	4	0	0	0	0	0	0	0	0	0	0	61	0	0	0	0	0	0	0	0	0
196672	0	0	0	0	0	0	0	0	0	0	0	0	0	0	0	0	0	0	0	742	0	0	0	0	0	0	0	0	0	0	0	0	0	0	0	0	0	0	0	0	0	0	0	0	0	0	0	0	0
269726	0	0	0	0	0	0	0	0	0	0	0	0	0	0	0	0	0	0	0	57	0	0	0	0	0	0	0	0	60	0	0	0	0	0	0	0	0	0	5	0	0	0	0	0	0	0	0	0	0
134762	0	0	0	0	0	0	0	0	0	0	0	0	0	0	0	0	0	0	0	143	0	0	0	0	0	0	0	0	119	0	0	0	0	0	0	0	0	0	21	0	0	0	0	0	0	0	0	0	0
207284	0	0	0	0	0	0	0	0	0	0	0	0	0	0	0	0	0	0	0	131	0	0	0	0	0	0	0	0	8	0	0	0	0	0	0	0	0	0	0	0	0	0	0	0	0	0	0	0	0
175646	0	0	0	0	0	0	0	0	0	0	0	0	0	0	0	0	0	0	0	18	0	0	0	0	0	0	0	0	33	0	0	0	0	0	0	0	0	0	3	0	0	0	0	0	0	0	0	0	0
711776	0	0	0	0	0	0	0	0	0	0	0	0	0	0	0	0	0	0	0	6	0	0	0	58	0	0	0	12	0	0	0	0	81	0	0	0	0	0	0	0	0	0	0	0	0	0	0	0	0
192316	0	0	0	0	0	0	0	0	0	0	0	0	0	0	0	0	0	0	0	294	0	0	0	0	0	0	0	0	9	0	0	0	0	0	0	0	0	0	3	0	0	0	0	0	0	0	0	0	0
197790	0	0	0	0	0	0	0	0	0	0	0	0	0	0	0	0	0	0	0	386	0	0	0	0	0	0	0	0	0	0	0	0	0	0	0	0	0	0	0	0	0	0	0	0	0	0	0	0	0
197126	0	0	0	0	0	0	0	0	0	0	0	0	0	0	0	0	0	0	0	8	0	0	0	0	0	0	0	0	48	0	0	0	0	0	0	0	0	0	0	0	0	0	0	0	0	0	0	0	0
460611	0	0	0	0	0	0	0	0	0	0	0	0	0	0	0	0	0	0	0	360	0	0	0	0	0	0	0	0	3	0	0	0	0	0	0	0	0	0	7	0	0	0	0	0	0	0	0	0	0
181719	0	0	0	0	0	0	0	0	0	0	0	0	0	0	0	0	0	0	0	137	0	0	0	0	0	0	0	0	84	0	0	0	0	0	0	0	0	0	11	0	0	0	0	0	0	0	0	0	0
4383135	0	0	0	0	0	0	0	0	0	0	0	0	0	0	0	0	0	0	0	850	0	0	0	0	0	0	0	0	17	0	0	0	0	0	0	0	0	0	3	0	0	0	0	0	0	0	0	0	0
403359	0	0	0	0	0	0	0	0	0	0	0	0	0	0	0	0	0	0	0	3	0	0	0	0	14	0	0	11	0	0	24	0	0	0	0	0	0	0	0	0	0	15	14	0	0	0	0	0	0
190673	0	0	0	0	0	0	0	0	0	0	0	0	0	0	0	0	0	0	0	301	0	0	0	0	0	0	0	0	41	0	0	0	0	0	0	0	0	0	7	0	0	0	0	0	0	0	0	0	0
622571	0	0	0	0	0	0	0	0	0	0	0	0	0	0	0	0	0	0	0	1	0	0	0	0	0	0	0	0	0	0	0	0	25	0	0	0	0	0	0	0	0	29	0	0	0	0	0	0	0
176472	0	0	0	0	0	0	0	0	0	0	0	0	0	0	0	0	0	0	0	3	0	0	0	0	0	0	0	0	30	0	0	0	0	0	0	0	0	0	4	0	0	0	0	0	0	0	0	0	0
71833	0	0	0	0	0	0	0	0	0	0	0	0	0	0	0	0	0	0	0	2	0	0	0	0	0	0	0	0	0	0	0	0	57	0	0	0	0	39	0	0	0	0	0	0	0	0	0	0	0
271418	0	0	0	0	0	0	0	0	0	0	0	0	0	0	0	0	0	0	0	77	0	0	0	0	0	0	0	0	81	0	0	0	0	0	0	0	0	0	3	0	0	0	0	0	0	0	0	0	0
4390755	0	0	0	0	0	0	0	0	0	0	0	0	0	0	0	0	0	0	0	114	0	0	0	0	0	0	0	0	13	0	0	0	0	0	0	0	0	0	17	0	0	0	0	0	0	0	0	0	0
269125	0	0	0	0	0	0	0	0	0	0	0	0	0	0	0	0	0	0	0	210	0	0	0	0	0	0	0	2	44	0	0	0	0	0	0	0	0	0	9	0	0	0	0	0	0	0	0	0	0
2897332	0	0	0	0	0	0	0	0	0	0	0	0	0	0	0	0	0	0	0	134	0	0	0	0	0	0	0	0	1	0	0	0	0	0	0	0	0	0	0	0	0	0	0	0	0	0	0	0	0
174805	0	0	0	0	0	0	0	0	0	0	0	0	0	0	0	0	0	0	0	422	0	0	0	0	0	0	0	0	1	0	0	0	0	0	0	0	0	0	0	0	0	0	0	0	0	0	0	0	0
183958	0	0	0	0	0	0	0	0	0	0	0	0	0	0	0	0	0	0	0	288	0	0	0	0	0	0	0	0	0	0	0	0	0	0	0	0	0	0	0	0	0	0	0	0	0	0	0	0	0
162576	0	0	0	0	0	0	0	0	0	0	0	0	0	0	0	0	0	0	0	56	0	0	0	0	0	0	0	0	32	0	0	0	0	0	0	0	0	0	1	0	0	0	0	0	0	0	0	0	0
175758	0	0	0	0	0	0	0	0	0	0	0	0	0	0	0	0	0	0	0	458	0	0	0	0	0	0	0	0	0	0	0	0	0	0	0	0	0	0	2	0	0	0	0	0	0	0	0	0	0
1571092	0	0	0	0	0	0	0	0	0	0	0	0	0	0	0	0	0	0	0	42	0	0	0	0	0	0	0	0	124	0	0	0	0	0	0	0	0	0	6	0	0	0	0	0	0	0	0	0	0
180944	0	0	0	0	0	0	0	0	0	0	0	0	0	0	0	0	0	0	0	1051	0	0	0	0	0	0	0	0	8	0	0	0	0	0	0	0	0	0	3	0	0	0	0	0	0	0	0	0	0
189840	0	0	0	0	0	0	0	0	0	0	0	0	0	0	0	0	0	0	0	79	0	0	0	0	0	0	0	0	22	0	0	0	0	0	0	0	0	0	0	0	0	0	0	0	0	0	0	0	0
179265	0	0	0	0	0	0	0	0	0	0	0	0	0	0	0	0	0	0	0	260	0	0	0	0	0	0	0	0	4	0	0	0	0	0	0	0	0	0	0	0	0	0	0	0	0	0	0	0	0
267689	0	0	0	0	0	0	0	0	0	0	0	0	0	0	0	0	0	0	0	122	0	0	0	0	0	0	0	0	13	0	0	0	0	0	0	0	0	0	2	0	0	0	0	0	0	0	0	0	0
228479	0	0	0	0	0	0	0	0	0	0	0	0	0	0	0	0	0	0	0	7	0	0	0	0	0	0	0	0	81	0	0	0	0	0	0	0	0	0	14	0	0	0	0	0	0	0	0	0	0
2286580	0	0	0	0	0	0	0	0	0	0	0	0	0	0	0	0	0	0	0	118	0	0	0	0	0	0	0	0	7	0	0	0	0	0	0	0	0	0	0	0	0	0	0	0	0	0	0	0	0
4464113	0	0	0	0	0	0	0	0	0	0	0	0	0	0	0	0	0	0	0	4	0	0	0	0	0	0	0	0	19	0	0	0	0	0	0	0	0	0	0	0	0	0	0	0	0	0	0	0	0
873090	0	0	0	0	0	0	0	0	0	0	0	0	0	0	0	0	0	0	0	2	0	0	0	0	19	0	0	9	0	0	0	0	0	0	32	0	0	0	0	0	0	0	0	0	0	0	0	0	0
192598	0	0	0	0	0	0	0	0	0	0	0	0	0	0	0	0	0	0	0	56	0	0	0	0	0	0	0	0	23	0	0	0	0	0	0	0	0	0	6	0	0	0	0	0	0	0	0	0	0
1678333	0	0	0	0	0	0	0	0	0	0	0	0	0	0	0	0	0	0	0	206	0	0	0	0	0	0	0	0	5	0	0	0	0	0	0	0	0	0	2	0	0	0	0	0	0	0	0	0	0
164788	0	0	0	0	0	0	0	0	0	0	0	0	0	0	0	0	0	0	0	3	0	0	0	0	0	0	0	0	19	0	0	0	0	0	0	0	0	0	3	0	0	0	0	0	0	0	0	0	0
174004	0	0	0	0	0	0	0	0	0	0	0	0	0	0	0	0	0	0	0	124	0	0	0	0	0	0	0	0	116	0	0	0	0	0	0	0	0	0	24	0	0	0	0	0	0	0	0	0	0
4437011	0	0	0	0	0	0	0	0	0	0	0	0	0	0	0	0	0	0	0	2	0	0	0	0	0	0	0	0	0	0	0	0	0	60	0	0	0	0	0	0	0	0	0	0	0	0	0	0	0
3172949	0	0	0	0	0	0	0	0	0	0	0	0	0	0	0	0	0	0	0	127	0	0	0	0	0	0	0	0	56	0	0	0	0	0	0	0	0	0	16	0	0	0	0	0	0	0	0	0	0
3172943	0	0	0	0	0	0	0	0	0	0	0	0	0	0	0	0	0	0	0	242	0	0	0	0	0	0	0	0	12	0	0	0	0	0	0	0	0	0	0	0	0	0	0	0	0	0	0	0	0
835900	0	0	0	0	0	0	0	0	0	0	0	0	0	0	0	0	0	0	0	54	0	0	0	0	0	0	0	0	118	0	0	0	0	0	0	0	0	0	0	0	0	0	0	0	0	0	0	0	0
134065	0	0	0	0	0	0	0	0	0	0	0	0	0	0	0	0	0	0	0	168	0	0	0	0	0	0	0	0	5	0	0	0	0	0	0	0	0	0	0	0	0	0	0	0	0	0	0	0	0
191616	0	0	0	0	0	0	0	0	0	0	0	0	0	0	0	0	0	0	0	212	0	0	0	0	0	0	0	0	1	0	0	0	0	0	0	0	0	0	0	0	0	0	0	0	0	0	0	0	0
3239984	0	0	0	0	0	0	0	0	0	0	0	0	0	0	0	0	0	0	0	6	0	0	0	0	11	0	0	0	0	0	0	0	0	0	0	0	0	0	0	0	0	0	19	0	0	0	0	0	0
197623	0	0	0	0	0	0	0	0	0	0	0	0	0	0	0	0	0	0	0	381	0	0	0	0	0	0	0	0	16	0	0	0	0	0	0	0	0	0	0	0	0	0	0	0	0	0	0	0	0
175706	0	0	0	0	0	0	0	0	0	0	0	0	0	0	0	0	0	0	0	393	0	0	0	0	0	0	0	0	190	0	0	0	0	0	0	0	0	0	4	0	0	0	0	0	0	0	0	0	0
207749	0	0	0	0	0	0	0	0	0	0	0	0	0	0	0	0	0	0	0	3680	0	0	0	0	0	0	0	0	14	0	0	0	0	0	0	0	0	0	0	0	0	0	0	0	0	0	0	0	0
267046	0	0	0	0	0	0	0	0	0	0	0	0	0	0	0	0	0	0	0	3	0	0	0	0	0	0	0	0	30	0	0	0	0	0	0	0	0	0	1	0	0	0	0	0	0	0	0	0	0
187028	0	0	0	0	0	0	0	0	0	0	0	0	0	0	0	0	0	0	0	501	0	0	0	0	0	0	0	0	2	0	0	0	0	0	0	0	0	0	0	0	0	0	0	0	0	0	0	0	0
215495	0	0	0	0	0	0	0	0	0	0	0	0	0	0	0	0	0	0	0	740	0	0	0	0	0	0	0	0	53	0	0	0	0	0	0	0	0	0	9	0	0	0	0	0	0	0	0	0	0
4378740	0	0	0	0	0	0	0	0	0	0	0	0	0	0	0	0	0	0	0	1437	0	0	0	0	0	0	0	0	1	0	0	0	0	0	0	0	0	0	2	0	0	0	0	0	0	0	0	0	0
162639	0	0	0	0	0	0	0	0	0	0	0	0	0	0	0	0	0	0	0	403	0	0	0	0	0	0	0	2	10	0	0	0	0	0	0	0	0	0	0	0	0	0	0	0	0	0	0	0	0
209030	0	0	0	0	0	0	0	0	0	0	0	0	0	0	0	0	0	0	0	152	0	0	0	0	0	0	0	0	11	0	0	0	0	0	0	0	0	0	0	0	0	0	0	0	0	0	0	0	0
264684	0	0	0	0	0	0	0	0	0	0	0	0	0	0	0	0	0	0	0	10	0	0	0	0	0	0	0	0	36	0	0	0	0	0	0	0	0	0	8	0	0	0	0	0	0	0	0	0	0
177371	0	0	0	0	0	0	0	0	0	0	0	0	0	0	0	0	0	0	0	118	0	0	0	0	0	0	0	0	0	0	0	0	0	0	0	0	0	0	0	0	0	0	0	0	0	0	0	0	0
833390	0	0	0	0	0	0	0	0	0	0	0	0	0	0	0	0	0	0	0	7	0	0	0	0	0	0	0	0	23	0	0	0	0	0	0	0	0	0	0	0	0	0	0	0	0	0	0	0	0
213896	0	0	0	0	0	0	0	0	0	0	0	0	0	0	0	0	0	0	0	385	0	0	0	0	0	0	0	0	4	0	0	0	0	0	0	0	0	0	2	0	0	0	0	0	0	0	0	0	0
180731	0	0	0	0	0	0	0	0	0	0	0	0	0	0	0	0	0	0	0	4	0	0	0	0	0	0	0	0	63	0	0	0	0	0	0	0	0	0	5	0	0	0	0	0	0	0	0	0	0
4336253	0	0	0	0	0	0	0	0	0	0	0	0	0	0	0	0	0	0	0	5	0	0	0	0	0	0	0	0	0	0	0	0	0	0	0	0	0	0	0	33	0	0	3	0	0	0	0	0	0
315147	0	0	0	0	0	0	0	0	0	0	0	0	0	0	0	0	0	0	0	357	0	0	0	0	0	0	0	0	4	0	0	0	0	0	0	0	0	0	0	0	0	0	0	0	0	0	0	0	0
214919	0	0	0	0	0	0	0	0	0	0	0	0	0	0	0	0	0	0	0	2584	0	0	0	0	0	0	0	0	16	0	0	0	0	0	0	0	0	0	10	0	0	0	0	0	0	0	0	0	0
463794	0	0	0	0	0	0	0	0	0	0	0	0	0	0	0	0	0	0	0	117	0	0	0	0	0	0	0	0	17	0	0	0	0	0	0	0	0	0	1	0	0	0	0	0	0	0	0	0	0
1141335	0	0	0	0	0	0	0	0	0	0	0	0	0	0	0	0	0	0	0	7	0	0	0	0	0	0	0	0	11	0	0	0	0	0	0	0	0	0	0	0	0	0	0	0	0	0	0	0	0
4431592	0	0	0	0	0	0	0	0	0	0	0	0	0	0	0	0	0	0	0	2	0	0	0	0	0	0	55	0	0	0	0	0	0	0	0	0	0	21	0	0	0	0	0	0	0	0	0	0	0
264325	0	0	0	0	0	0	0	0	0	0	0	0	0	0	0	0	0	0	0	165	0	0	0	0	0	0	0	0	40	0	0	0	0	0	0	0	0	0	1	0	0	0	0	0	0	0	0	0	0
177574	0	0	0	0	0	0	0	0	0	0	0	0	0	0	0	0	0	0	0	149	0	0	0	0	0	0	0	0	15	0	0	0	0	0	0	0	0	0	0	0	0	0	0	0	0	0	0	0	0
4355436	0	0	0	0	0	0	0	0	0	0	0	0	0	0	0	0	0	0	0	124	0	0	0	0	0	0	0	0	0	0	0	0	0	0	0	0	0	0	5	0	0	0	0	0	0	0	0	0	0
242029	0	0	0	0	0	0	0	0	0	0	0	0	0	0	0	0	0	0	0	40	0	0	0	0	0	0	0	0	55	0	0	0	0	0	0	0	0	0	2	0	0	0	0	0	0	0	0	0	0
4410988	0	0	0	0	0	0	0	0	0	0	0	0	0	0	0	0	0	0	0	94	0	0	0	0	0	0	0	0	27	0	0	0	0	0	0	0	0	0	0	0	0	0	0	0	0	0	0	0	0
631564	0	0	0	0	0	0	0	0	0	0	0	0	0	0	0	0	0	0	0	418	0	0	0	0	0	0	0	0	0	0	0	0	0	0	0	0	0	0	0	0	0	0	0	0	0	0	0	0	0
183838	0	0	0	0	0	0	0	0	0	0	0	0	0	0	0	0	0	0	0	162	0	0	0	0	0	0	0	0	0	0	0	0	0	0	0	0	0	0	1	0	0	0	0	0	0	0	0	0	0
572259	0	0	0	0	0	0	0	0	0	0	0	0	0	0	0	0	0	0	0	1	0	0	0	38	0	0	0	0	0	27	0	0	0	0	0	0	0	15	0	26	0	0	0	0	0	0	0	0	0
263252	0	0	0	0	0	0	0	0	0	0	0	0	0	0	0	0	0	0	0	132	0	0	0	0	0	0	0	0	0	0	0	0	0	0	0	0	0	0	0	0	0	0	0	0	0	0	0	0	0
277364	0	0	0	0	0	0	0	0	0	0	0	0	0	0	0	0	0	0	0	1679	0	0	0	0	0	0	0	0	14	0	0	0	0	0	0	0	0	0	5	0	0	0	0	0	0	0	0	0	0
2233608	0	0	0	0	0	0	0	0	0	0	0	0	0	0	0	0	0	0	0	139	0	0	0	0	0	0	0	0	0	0	0	0	0	0	0	0	0	0	0	0	0	0	0	0	0	0	0	0	0
198865	0	0	0	0	0	0	0	0	0	0	0	0	0	0	0	0	0	0	0	222	0	0	0	0	0	0	0	0	4	0	0	0	0	0	0	0	0	0	0	0	0	0	0	0	0	0	0	0	0
176298	0	0	0	0	0	0	0	0	0	0	0	0	0	0	0	0	0	0	0	129	0	0	0	0	0	0	0	0	58	0	0	0	0	0	0	0	0	0	0	0	0	0	0	0	0	0	0	0	0
3013444	0	0	0	0	0	0	0	0	0	0	0	0	0	0	0	0	0	0	0	26	0	0	0	0	0	0	0	0	76	0	0	0	0	0	0	0	0	0	5	0	0	0	0	0	0	0	0	0	0
275139	0	0	0	0	0	0	0	0	0	0	0	0	0	0	0	0	0	0	0	17	0	0	0	0	0	0	0	0	71	0	0	0	0	0	0	0	0	0	0	0	0	0	0	0	0	0	0	0	0
231563	0	0	0	0	0	0	0	0	0	0	0	0	0	0	0	0	0	0	0	16	0	0	0	0	0	0	0	0	21	0	0	0	0	0	0	0	0	0	7	0	0	0	0	0	0	0	0	0	0
177353	0	0	0	0	0	0	0	0	0	0	0	0	0	0	0	0	0	0	0	193	0	0	0	0	0	0	0	0	0	0	0	0	0	0	0	0	0	0	0	0	0	0	0	0	0	0	0	0	0
188878	0	0	0	0	0	0	0	0	0	0	0	0	0	0	0	0	0	0	0	9	0	0	0	0	0	0	0	0	70	0	0	0	0	0	0	0	0	0	6	0	0	0	0	0	0	0	0	0	0
176118	0	0	0	0	0	0	0	0	0	0	0	0	0	0	0	0	0	0	0	19	0	0	0	0	0	0	0	0	34	0	0	0	0	0	0	0	0	0	0	0	0	0	0	0	0	0	0	0	0
185550	0	0	0	0	0	0	0	0	0	0	0	0	0	0	0	0	0	0	0	1583	0	0	0	0	0	0	0	0	40	0	0	0	0	0	0	0	0	0	4	0	0	0	0	0	0	0	0	0	0
259006	0	0	0	0	0	0	0	0	0	0	0	0	0	0	0	0	0	0	0	36	0	0	0	0	0	0	0	0	43	0	0	0	0	0	0	0	0	0	9	0	0	0	0	0	0	0	0	0	0
278687	0	0	0	0	0	0	0	0	0	0	0	0	0	0	0	0	0	0	0	2	0	0	0	0	0	0	0	0	0	0	0	0	0	0	0	0	0	0	0	37	0	0	0	0	0	0	0	0	0
174667	0	0	0	0	0	0	0	0	0	0	0	0	0	0	0	0	0	0	0	303	0	0	0	0	0	0	0	0	5	0	0	0	0	0	0	0	0	0	0	0	0	0	0	0	0	0	0	0	0
3906666	0	0	0	0	0	0	0	0	0	0	0	0	0	0	0	0	0	0	0	16	0	0	0	0	0	0	0	0	23	0	0	0	0	0	0	0	0	0	0	0	0	0	0	0	0	0	0	0	0
1106498	0	0	0	0	0	0	0	0	0	0	0	0	0	0	0	0	0	0	0	5	0	0	0	0	0	0	0	0	0	0	0	0	0	0	0	0	0	19	0	38	0	0	0	0	0	0	0	0	0
264734	0	0	0	0	0	0	0	0	0	0	0	0	0	0	0	0	0	0	0	856	0	0	0	0	0	0	0	0	35	0	0	0	0	0	0	0	0	0	3	0	0	0	0	0	0	0	0	0	0
318764	0	0	0	0	0	0	0	0	0	0	0	0	0	0	0	0	0	0	0	162	0	0	0	0	0	0	0	0	0	0	0	0	0	0	0	0	0	0	0	0	0	0	0	0	0	0	0	0	0
273208	0	0	0	0	0	0	0	0	0	0	0	0	0	0	0	0	0	0	0	5	0	0	0	0	0	0	0	0	92	0	0	0	0	0	0	0	0	0	16	0	0	0	0	0	0	0	0	0	0
176100	0	0	0	0	0	0	0	0	0	0	0	0	0	0	0	0	0	0	0	297	0	0	0	0	0	0	0	0	1	0	0	0	0	0	0	0	0	0	0	0	0	0	0	0	0	0	0	0	0
210218	0	0	0	0	0	0	0	0	0	0	0	0	0	0	0	0	0	0	0	151	0	0	0	0	0	0	0	0	2	0	0	0	0	0	0	0	0	0	0	0	0	0	0	0	0	0	0	0	0
376862	0	0	0	0	0	0	0	0	0	0	0	0	0	0	0	0	0	0	0	123	0	0	0	0	0	0	0	0	3	0	0	0	0	0	0	0	0	0	0	0	0	0	0	0	0	0	0	0	0
104987	0	0	0	0	0	0	0	0	0	0	0	0	0	0	0	0	0	0	0	4	0	0	0	0	0	0	0	0	0	0	0	0	13	0	0	0	0	0	0	0	0	0	0	0	0	0	0	0	0
3176547	0	0	0	0	0	0	0	0	0	0	0	0	0	0	0	0	0	0	0	3	0	0	0	0	0	0	0	0	32	0	0	0	0	0	0	0	0	0	0	0	0	0	0	0	0	0	0	0	0
267110	0	0	0	0	0	0	0	0	0	0	0	0	0	0	0	0	0	0	0	6	0	0	0	0	0	0	0	0	19	0	0	0	0	0	0	0	0	0	0	0	0	0	0	0	0	0	0	0	0
177512	0	0	0	0	0	0	0	0	0	0	0	0	0	0	0	0	0	0	0	4143	0	0	0	0	0	0	0	0	9	0	0	0	0	0	0	0	0	0	3	0	0	0	0	0	0	0	0	0	0
166718	0	0	0	0	0	0	0	0	0	0	0	0	0	0	0	0	0	0	0	242	0	0	0	0	0	0	0	0	325	0	0	0	0	0	0	0	0	0	31	0	0	0	0	0	0	0	0	0	0
259846	0	0	0	0	0	0	0	0	0	0	0	0	0	0	0	0	0	0	0	12	0	0	0	0	0	0	0	0	26	0	0	0	0	0	0	0	0	0	0	0	0	0	0	0	0	0	0	0	0
4070490	0	0	0	0	0	0	0	0	0	0	0	0	0	0	0	0	0	0	0	3	0	0	0	0	0	0	0	0	0	0	0	0	0	0	0	0	0	0	0	0	0	0	0	0	0	37	0	0	0
179547	0	0	0	0	0	0	0	0	0	0	0	0	0	0	0	0	0	0	0	82	0	0	0	0	0	0	0	0	22	0	0	0	0	0	0	0	0	0	1	0	0	0	0	0	0	0	0	0	0
4449524	0	0	0	0	0	0	0	0	0	0	0	0	0	0	0	0	0	0	0	19	0	0	0	0	0	0	0	0	165	0	0	0	0	0	0	0	0	0	17	0	0	0	0	0	0	0	0	0	0
258550	0	0	0	0	0	0	0	0	0	0	0	0	0	0	0	0	0	0	0	248	0	0	0	0	0	0	0	0	5	0	0	0	0	0	0	0	0	0	16	0	0	0	0	0	0	0	0	0	0
587933	0	0	0	0	0	0	0	0	0	0	0	0	0	0	0	0	0	0	0	4	0	0	0	0	0	0	0	25	0	0	0	0	0	0	0	0	0	0	0	0	0	0	0	35	0	0	0	0	0
175272	0	0	0	0	0	0	0	0	0	0	0	0	0	0	0	0	0	0	0	179	0	0	0	0	0	0	0	0	2	0	0	0	0	0	0	0	0	0	0	0	0	0	0	0	0	0	0	0	0
198339	0	0	0	0	0	0	0	0	0	0	0	0	0	0	0	0	0	0	0	151	0	0	0	0	0	0	0	0	1	0	0	0	0	0	0	0	0	0	0	0	0	0	0	0	0	0	0	0	0
178068	0	0	0	0	0	0	0	0	0	0	0	0	0	0	0	0	0	0	0	525	0	0	0	0	0	0	0	0	0	0	0	0	0	0	0	0	0	0	0	0	0	0	0	0	0	0	0	0	0
3868285	0	0	0	0	0	0	0	0	0	0	0	0	0	0	0	0	0	0	0	4	0	0	0	0	0	0	0	0	19	0	0	0	0	0	0	0	0	0	0	0	0	0	0	0	0	0	0	0	0
170335	0	0	0	0	0	0	0	0	0	0	0	0	0	0	0	0	0	0	0	44	0	0	0	0	0	0	0	0	30	0	0	0	0	0	0	0	0	0	0	0	0	0	0	0	0	0	0	0	0
357816	0	0	0	0	0	0	0	0	0	0	0	0	0	0	0	0	0	0	0	0	26	0	0	0	0	0	0	0	0	0	0	0	0	0	0	0	0	0	0	0	0	0	0	0	0	0	0	0	0
4322410	0	0	0	0	0	0	0	0	0	0	0	0	0	0	0	0	0	0	0	0	16	0	0	0	0	0	0	1	0	0	0	0	15	0	0	0	0	0	0	0	0	0	0	0	0	0	0	0	0
1121856	0	0	0	0	0	0	0	0	0	0	0	0	0	0	0	0	0	0	0	0	20	0	0	0	0	0	0	0	0	0	0	0	0	0	0	0	0	0	0	0	0	0	0	0	0	0	0	0	0
27005	0	0	0	0	0	0	0	0	0	0	0	0	0	0	0	0	0	0	0	0	49	0	0	0	0	0	0	0	0	0	0	0	0	0	0	0	0	0	0	0	0	0	0	0	0	0	0	0	0
3667532	0	0	0	0	0	0	0	0	0	0	0	0	0	0	0	0	0	0	0	0	22	0	0	0	0	0	0	0	0	0	0	0	0	0	0	0	0	0	0	0	0	0	0	0	0	0	0	0	0
584500	0	0	0	0	0	0	0	0	0	0	0	0	0	0	0	0	0	0	0	0	48	0	0	0	0	0	0	0	0	0	0	0	0	0	0	0	0	0	0	0	0	0	0	0	0	0	0	0	0
19020	0	0	0	0	0	0	0	0	0	0	0	0	0	0	0	0	0	0	0	0	18	0	0	0	0	0	0	0	0	0	0	0	0	0	0	0	0	12	0	0	0	0	0	0	0	0	0	0	0
4395175	0	0	0	0	0	0	0	0	0	0	0	0	0	0	0	0	0	0	0	0	15	0	0	0	0	0	0	0	0	0	42	0	0	0	0	0	0	0	0	0	0	0	0	0	0	0	0	0	0
4301374	0	0	0	0	0	0	0	0	0	0	0	0	0	0	0	0	0	0	0	0	5	0	0	0	0	0	0	0	0	0	0	0	3	0	0	0	0	0	0	0	0	0	0	0	0	0	0	0	0
4314198	0	0	0	0	0	0	0	0	0	0	0	0	0	0	0	0	0	0	0	0	33	0	0	32	0	0	0	0	0	0	0	0	0	0	0	0	0	0	0	0	0	0	2	0	0	0	0	0	0
4397100	0	0	0	0	0	0	0	0	0	0	0	0	0	0	0	0	0	0	0	0	25	0	0	0	0	0	0	36	0	0	0	0	0	0	0	0	0	0	0	0	0	0	0	0	0	0	0	0	0
1094433	0	0	0	0	0	0	0	0	0	0	0	0	0	0	0	0	0	0	0	0	40	0	0	0	0	0	0	0	0	0	0	0	0	0	0	0	0	0	0	0	0	0	0	0	0	0	0	0	0
683853	0	0	0	0	0	0	0	0	0	0	0	0	0	0	0	0	0	0	0	0	18	0	0	0	0	0	0	0	0	0	0	0	0	0	0	0	0	0	0	0	0	0	0	0	0	0	7	0	0
766020	0	0	0	0	0	0	0	0	0	0	0	0	0	0	0	0	0	0	0	0	37	0	0	22	0	0	0	2	0	0	0	0	0	0	0	0	66	0	0	0	0	0	0	0	0	0	0	0	0
650099	0	0	0	0	0	0	0	0	0	0	0	0	0	0	0	0	0	0	0	0	27	0	0	0	0	0	0	0	0	0	0	0	0	0	0	0	0	0	0	0	0	0	0	0	0	0	0	0	0
12290	0	0	0	0	0	0	0	0	0	0	0	0	0	0	0	0	0	0	0	0	7	0	0	0	2	0	0	9	0	0	0	27	0	29	0	0	0	0	0	0	0	0	0	0	0	0	0	0	0
5364	0	0	0	0	0	0	0	0	0	0	0	0	0	0	0	0	0	0	0	0	41	0	0	19	0	0	0	0	0	0	0	0	51	0	0	0	0	0	9	37	51	0	2	0	0	0	0	0	0
549654	0	0	0	0	0	0	0	0	0	0	0	0	0	0	0	0	0	0	0	0	42	0	0	0	0	0	0	0	0	0	0	0	0	0	0	0	0	0	0	0	0	0	0	0	0	0	0	0	0
4440396	0	0	0	0	0	0	0	0	0	0	0	0	0	0	0	0	0	0	0	0	41	0	0	0	0	0	0	0	0	0	0	0	0	0	0	0	0	0	0	0	0	0	0	0	0	0	0	0	0
798861	0	0	0	0	0	0	0	0	0	0	0	0	0	0	0	0	0	0	0	0	23	0	0	0	0	0	0	0	0	0	0	0	0	0	0	0	0	0	0	0	0	0	0	0	0	0	0	0	0
4441357	0	0	0	0	0	0	0	0	0	0	0	0	0	0	0	0	0	0	0	0	8	0	0	0	0	0	0	0	0	0	0	0	0	0	0	0	0	0	0	0	0	0	0	0	0	0	0	0	0
4387838	0	0	0	0	0	0	0	0	0	0	0	0	0	0	0	0	0	0	0	0	29	0	0	0	0	0	0	0	0	0	0	0	0	0	0	0	0	0	0	0	0	0	0	0	0	0	0	0	0
240501	0	0	0	0	0	0	0	0	0	0	0	0	0	0	0	0	0	0	0	0	28	0	0	0	0	0	0	0	0	0	0	0	0	0	0	0	0	0	0	0	0	0	0	0	0	0	0	0	0
572125	0	0	0	0	0	0	0	0	0	0	0	0	0	0	0	0	0	0	0	0	15	0	0	0	0	0	0	0	0	0	0	0	0	0	0	0	0	0	0	0	0	0	0	0	0	0	0	0	0
80284	0	0	0	0	0	0	0	0	0	0	0	0	0	0	0	0	0	0	0	0	36	0	0	0	0	0	0	0	0	0	0	0	0	0	0	0	0	0	0	0	0	0	0	0	0	0	0	0	0
157514	0	0	0	0	0	0	0	0	0	0	0	0	0	0	0	0	0	0	0	0	20	0	0	50	14	0	0	0	1	0	0	0	0	0	0	0	0	12	0	0	0	0	0	0	0	0	0	0	0
4424415	0	0	0	0	0	0	0	0	0	0	0	0	0	0	0	0	0	0	0	0	38	0	0	0	0	0	0	0	0	0	0	0	0	0	0	0	0	0	0	0	0	0	0	0	0	0	0	0	0
279138	0	0	0	0	0	0	0	0	0	0	0	0	0	0	0	0	0	0	0	0	1	0	0	0	30	0	0	0	0	0	0	0	0	0	0	0	0	0	0	0	0	0	0	0	0	0	0	0	0
309713	0	0	0	0	0	0	0	0	0	0	0	0	0	0	0	0	0	0	0	0	49	0	0	0	0	0	0	0	0	0	0	0	0	0	0	0	0	0	0	0	0	0	0	0	0	0	0	0	0
833774	0	0	0	0	0	0	0	0	0	0	0	0	0	0	0	0	0	0	0	0	0	23	0	0	0	0	0	0	0	0	0	0	0	0	0	0	0	0	0	0	0	0	0	0	0	0	0	0	0
99193	0	0	0	0	0	0	0	0	0	0	0	0	0	0	0	0	0	0	0	0	0	33	0	0	0	0	0	0	0	0	0	0	0	53	0	0	0	0	0	0	0	0	0	0	0	0	0	0	0
3437276	0	0	0	0	0	0	0	0	0	0	0	0	0	0	0	0	0	0	0	0	0	3	0	0	0	0	0	0	0	0	0	0	0	0	0	0	0	0	0	0	0	0	0	0	0	0	0	0	0
4301277	0	0	0	0	0	0	0	0	0	0	0	0	0	0	0	0	0	0	0	0	0	3	0	0	0	0	0	0	0	0	0	1	0	0	0	0	0	0	0	0	0	0	0	0	0	0	0	13	0
81130	0	0	0	0	0	0	0	0	0	0	0	0	0	0	0	0	0	0	0	0	0	9	0	0	16	0	0	0	0	0	0	0	0	0	0	0	0	0	0	0	0	0	0	0	0	0	42	0	0
4331731	0	0	0	0	0	0	0	0	0	0	0	0	0	0	0	0	0	0	0	0	0	32	0	0	0	0	0	0	0	13	0	0	0	0	0	0	0	19	0	0	0	0	0	0	0	0	0	0	0
2466322	0	0	0	0	0	0	0	0	0	0	0	0	0	0	0	0	0	0	0	0	0	3	0	0	0	12	0	0	0	0	0	0	0	0	0	0	0	0	9	0	0	0	0	0	0	0	0	0	0
170202	0	0	0	0	0	0	0	0	0	0	0	0	0	0	0	0	0	0	0	0	0	0	16	0	0	2	0	9	0	0	0	0	27	0	0	0	0	0	0	32	0	0	5	0	0	0	0	0	0
121566	0	0	0	0	0	0	0	0	0	0	0	0	0	0	0	0	0	0	0	0	0	0	53	0	0	0	0	0	0	0	0	0	0	0	0	0	0	0	0	0	0	0	0	0	0	0	0	0	0
978113	0	0	0	0	0	0	0	0	0	0	0	0	0	0	0	0	0	0	0	0	0	0	18	0	0	0	0	0	0	0	0	0	0	0	0	0	0	0	0	0	0	0	0	0	0	0	0	0	0
570812	0	0	0	0	0	0	0	0	0	0	0	0	0	0	0	0	0	0	0	0	0	0	0	11	0	0	0	0	0	0	0	0	0	0	0	23	0	0	0	0	0	0	0	0	0	0	0	0	0
297414	0	0	0	0	0	0	0	0	0	0	0	0	0	0	0	0	0	0	0	0	0	0	0	78	0	0	0	8	0	0	0	0	0	0	0	0	0	0	0	0	0	0	0	0	0	0	0	0	0
1135830	0	0	0	0	0	0	0	0	0	0	0	0	0	0	0	0	0	0	0	0	0	0	0	24	0	0	0	0	0	0	0	0	0	0	0	0	0	0	0	0	0	0	0	0	0	0	0	0	0
494339	0	0	0	0	0	0	0	0	0	0	0	0	0	0	0	0	0	0	0	0	0	0	0	11	0	0	0	0	0	0	0	0	0	0	0	0	0	40	0	0	0	0	0	0	0	0	0	0	0
1823053	0	0	0	0	0	0	0	0	0	0	0	0	0	0	0	0	0	0	0	0	0	0	0	4	0	0	0	0	0	11	0	0	0	0	0	0	0	0	2	11	0	0	56	0	0	0	0	0	0
349901	0	0	0	0	0	0	0	0	0	0	0	0	0	0	0	0	0	0	0	0	0	0	0	70	0	0	0	0	0	0	0	0	0	0	0	0	0	0	0	0	0	0	0	0	0	0	0	0	0
501641	0	0	0	0	0	0	0	0	0	0	0	0	0	0	0	0	0	0	0	0	0	0	0	58	0	1	0	0	0	0	0	0	0	0	0	0	0	0	0	0	0	0	0	0	0	0	0	0	0
544711	0	0	0	0	0	0	0	0	0	0	0	0	0	0	0	0	0	0	0	0	0	0	0	9	0	0	0	0	0	0	0	0	0	0	0	0	0	0	0	34	0	0	0	0	0	0	0	0	0
1135751	0	0	0	0	0	0	0	0	0	0	0	0	0	0	0	0	0	0	0	0	0	0	0	16	1	0	0	0	0	0	0	0	0	0	0	0	0	0	0	0	0	20	0	0	0	0	0	0	0
982912	0	0	0	0	0	0	0	0	0	0	0	0	0	0	0	0	0	0	0	0	0	0	0	8	0	0	0	0	0	0	22	0	0	0	0	0	0	22	0	0	0	0	0	0	0	0	0	0	0
4322381	0	0	0	0	0	0	0	0	0	0	0	0	0	0	0	0	0	0	0	0	0	0	0	48	0	0	0	0	0	0	0	0	0	0	0	0	0	0	0	0	0	24	0	0	0	0	0	0	0
238280	0	0	0	0	0	0	0	0	0	0	0	0	0	0	0	0	0	0	0	0	0	0	0	9	0	0	0	0	0	10	0	0	0	0	0	0	0	8	0	0	0	23	6	0	0	0	0	0	0
3486915	0	0	0	0	0	0	0	0	0	0	0	0	0	0	0	0	0	0	0	0	0	0	0	16	0	0	0	0	0	48	0	0	23	0	0	0	0	0	0	0	0	0	0	0	0	0	0	0	0
952659	0	0	0	0	0	0	0	0	0	0	0	0	0	0	0	0	0	0	0	0	0	0	0	50	0	0	0	0	0	0	0	0	0	0	0	0	0	0	0	0	0	0	0	0	0	0	0	0	0
939545	0	0	0	0	0	0	0	0	0	0	0	0	0	0	0	0	0	0	0	0	0	0	0	19	0	0	0	0	0	0	0	0	0	0	0	0	0	0	0	93	0	0	0	0	0	0	0	0	0
2350257	0	0	0	0	0	0	0	0	0	0	0	0	0	0	0	0	0	0	0	0	0	0	0	1	0	0	40	0	0	0	0	0	0	0	0	0	0	0	0	0	0	0	0	0	0	0	0	0	0
151716	0	0	0	0	0	0	0	0	0	0	0	0	0	0	0	0	0	0	0	0	0	0	0	9	0	0	0	0	0	0	0	0	0	0	0	0	0	0	0	0	36	0	0	0	0	0	0	0	0
2937841	0	0	0	0	0	0	0	0	0	0	0	0	0	0	0	0	0	0	0	0	0	0	0	49	0	0	0	0	0	0	0	0	0	0	0	0	0	0	0	0	0	0	32	0	0	0	0	0	0
1110437	0	0	0	0	0	0	0	0	0	0	0	0	0	0	0	0	0	0	0	0	0	0	0	14	8	0	0	0	0	0	0	0	0	0	0	0	0	0	0	0	0	0	0	16	0	0	0	0	0
865778	0	0	0	0	0	0	0	0	0	0	0	0	0	0	0	0	0	0	0	0	0	0	0	8	0	19	0	0	0	0	0	0	17	0	0	0	0	0	1	0	0	0	25	0	0	0	0	0	0
929111	0	0	0	0	0	0	0	0	0	0	0	0	0	0	0	0	0	0	0	0	0	0	0	49	0	0	0	0	0	0	0	0	0	0	0	0	0	0	0	0	0	0	0	0	0	0	0	0	0
4375597	0	0	0	0	0	0	0	0	0	0	0	0	0	0	0	0	0	0	0	0	0	0	0	2	0	1	0	0	0	0	0	0	0	0	0	0	0	0	0	35	0	0	0	0	0	0	0	0	0
4484290	0	0	0	0	0	0	0	0	0	0	0	0	0	0	0	0	0	0	0	0	0	0	0	12	0	0	0	0	0	0	0	0	0	0	0	0	0	0	0	0	0	15	0	0	0	0	0	0	0
4366228	0	0	0	0	0	0	0	0	0	0	0	0	0	0	0	0	0	0	0	0	0	0	0	0	45	0	0	0	0	0	0	0	0	0	0	0	0	0	0	0	0	0	0	0	0	0	0	0	0
108905	0	0	0	0	0	0	0	0	0	0	0	0	0	0	0	0	0	0	0	0	0	0	0	0	30	0	0	0	0	0	0	0	0	0	0	0	0	0	10	0	0	0	28	0	0	0	0	0	0
731014	0	0	0	0	0	0	0	0	0	0	0	0	0	0	0	0	0	0	0	0	0	0	0	0	20	0	0	0	0	0	0	0	0	0	0	12	0	0	0	0	0	0	0	0	0	0	0	0	0
4463100	0	0	0	0	0	0	0	0	0	0	0	0	0	0	0	0	0	0	0	0	0	0	0	0	30	0	0	0	0	0	0	0	0	0	0	0	0	0	0	0	0	0	0	0	0	0	0	0	0
885618	0	0	0	0	0	0	0	0	0	0	0	0	0	0	0	0	0	0	0	0	0	0	0	0	12	56	0	0	0	0	0	0	18	0	0	0	0	0	0	0	0	33	0	0	0	0	0	0	0
593868	0	0	0	0	0	0	0	0	0	0	0	0	0	0	0	0	0	0	0	0	0	0	0	0	29	0	0	0	0	0	0	0	0	0	0	0	0	0	0	0	0	0	0	0	0	0	0	0	0
1135012	0	0	0	0	0	0	0	0	0	0	0	0	0	0	0	0	0	0	0	0	0	0	0	0	30	0	0	0	0	0	0	0	0	0	0	0	0	0	0	0	0	0	0	0	0	0	0	0	0
4398614	0	0	0	0	0	0	0	0	0	0	0	0	0	0	0	0	0	0	0	0	0	0	0	0	3	0	0	0	0	0	0	0	0	0	44	0	0	0	0	0	21	0	0	0	0	0	0	0	0
147969	0	0	0	0	0	0	0	0	0	0	0	0	0	0	0	0	0	0	0	0	0	0	0	0	5	12	0	0	0	15	0	0	0	0	0	0	0	0	2	26	0	0	57	0	0	0	0	0	0
4311518	0	0	0	0	0	0	0	0	0	0	0	0	0	0	0	0	0	0	0	0	0	0	0	0	13	0	0	0	0	41	0	0	0	0	0	0	0	39	0	0	0	0	19	0	0	0	0	0	0
921945	0	0	0	0	0	0	0	0	0	0	0	0	0	0	0	0	0	0	0	0	0	0	0	0	21	0	0	0	0	0	13	0	0	0	0	0	0	0	0	0	0	0	0	0	0	0	25	0	0
4264281	0	0	0	0	0	0	0	0	0	0	0	0	0	0	0	0	0	0	0	0	0	0	0	0	3	0	0	12	0	0	0	0	0	0	0	0	0	15	0	0	0	0	0	0	0	0	0	0	0
826250	0	0	0	0	0	0	0	0	0	0	0	0	0	0	0	0	0	0	0	0	0	0	0	0	23	0	0	0	0	0	0	58	0	0	0	0	0	33	0	0	0	0	0	0	0	0	0	0	0
346350	0	0	0	0	0	0	0	0	0	0	0	0	0	0	0	0	0	0	0	0	0	0	0	0	45	0	0	0	0	0	0	0	0	0	0	0	0	0	0	0	0	0	0	0	0	0	0	0	0
949062	0	0	0	0	0	0	0	0	0	0	0	0	0	0	0	0	0	0	0	0	0	0	0	0	1	0	0	0	7	0	29	0	77	0	0	0	0	0	0	0	0	0	0	0	17	0	0	0	0
1811594	0	0	0	0	0	0	0	0	0	0	0	0	0	0	0	0	0	0	0	0	0	0	0	0	35	0	0	0	0	0	0	0	0	0	0	0	0	0	0	0	0	0	0	0	0	0	0	0	0
4434753	0	0	0	0	0	0	0	0	0	0	0	0	0	0	0	0	0	0	0	0	0	0	0	0	32	0	0	0	0	0	0	0	0	0	0	0	0	0	0	0	0	0	0	0	0	0	0	0	0
1105919	0	0	0	0	0	0	0	0	0	0	0	0	0	0	0	0	0	0	0	0	0	0	0	0	1	2	0	0	0	0	0	0	3	51	0	0	0	0	0	9	0	0	0	0	0	0	0	0	1
3039313	0	0	0	0	0	0	0	0	0	0	0	0	0	0	0	0	0	0	0	0	0	0	0	0	21	0	0	0	0	5	0	0	0	0	0	0	0	0	0	0	0	0	0	0	0	0	0	0	0
277352	0	0	0	0	0	0	0	0	0	0	0	0	0	0	0	0	0	0	0	0	0	0	0	0	5	0	0	29	0	53	0	0	1	0	0	0	0	0	0	0	0	0	0	0	0	0	0	0	0
1797847	0	0	0	0	0	0	0	0	0	0	0	0	0	0	0	0	0	0	0	0	0	0	0	0	30	0	0	0	0	0	0	0	0	0	0	0	0	0	0	0	0	0	0	0	0	0	0	0	0
465948	0	0	0	0	0	0	0	0	0	0	0	0	0	0	0	0	0	0	0	0	0	0	0	0	2	0	0	32	0	0	0	0	0	0	0	0	0	0	0	0	0	24	0	0	0	0	0	0	0
1145943	0	0	0	0	0	0	0	0	0	0	0	0	0	0	0	0	0	0	0	0	0	0	0	0	29	0	0	0	0	0	0	0	0	0	0	0	0	0	0	0	0	0	0	0	0	0	0	0	0
1138007	0	0	0	0	0	0	0	0	0	0	0	0	0	0	0	0	0	0	0	0	0	0	0	0	0	30	23	0	0	0	0	0	14	0	0	0	0	0	0	23	0	0	0	0	0	0	0	0	0
523593	0	0	0	0	0	0	0	0	0	0	0	0	0	0	0	0	0	0	0	0	0	0	0	0	0	8	0	6	0	0	0	0	0	0	0	0	0	37	0	0	0	0	0	0	0	0	0	0	0
4387303	0	0	0	0	0	0	0	0	0	0	0	0	0	0	0	0	0	0	0	0	0	0	0	0	0	1	0	0	0	0	0	0	0	0	0	0	0	2	0	33	0	0	0	0	0	0	0	0	0
921110	0	0	0	0	0	0	0	0	0	0	0	0	0	0	0	0	0	0	0	0	0	0	0	0	0	3	0	31	0	0	0	0	20	0	0	0	0	0	0	0	0	0	0	0	0	0	0	0	0
3974550	0	0	0	0	0	0	0	0	0	0	0	0	0	0	0	0	0	0	0	0	0	0	0	0	0	1	0	0	0	50	0	0	95	0	0	0	0	0	0	0	0	0	0	0	0	0	0	0	0
32882	0	0	0	0	0	0	0	0	0	0	0	0	0	0	0	0	0	0	0	0	0	0	0	0	0	7	53	0	0	7	0	0	0	0	0	0	0	0	0	0	0	0	0	0	0	0	0	0	0
1087556	0	0	0	0	0	0	0	0	0	0	0	0	0	0	0	0	0	0	0	0	0	0	0	0	0	2	0	0	0	0	0	0	0	0	0	0	0	0	0	17	196	0	0	0	0	0	0	0	0
4470260	0	0	0	0	0	0	0	0	0	0	0	0	0	0	0	0	0	0	0	0	0	0	0	0	0	4	0	9	0	0	0	0	0	0	0	0	0	0	0	62	0	0	0	0	0	0	0	0	0
936798	0	0	0	0	0	0	0	0	0	0	0	0	0	0	0	0	0	0	0	0	0	0	0	0	0	222	0	0	0	0	0	0	0	0	0	0	12	0	4	0	0	0	0	0	3	0	0	0	0
4463040	0	0	0	0	0	0	0	0	0	0	0	0	0	0	0	0	0	0	0	0	0	0	0	0	0	18	0	0	0	20	0	0	71	0	0	0	0	0	0	0	0	0	0	0	0	0	0	0	0
4443276	0	0	0	0	0	0	0	0	0	0	0	0	0	0	0	0	0	0	0	0	0	0	0	0	0	2	0	0	0	0	0	0	0	0	0	0	0	0	0	0	0	20	0	0	0	0	0	0	0
4432435	0	0	0	0	0	0	0	0	0	0	0	0	0	0	0	0	0	0	0	0	0	0	0	0	0	21	0	0	1	0	19	0	0	0	0	0	0	0	0	0	11	0	0	0	0	0	0	0	0
1022861	0	0	0	0	0	0	0	0	0	0	0	0	0	0	0	0	0	0	0	0	0	0	0	0	0	0	40	0	0	0	0	0	0	0	0	0	0	0	0	0	0	0	0	0	0	0	0	0	0
2823499	0	0	0	0	0	0	0	0	0	0	0	0	0	0	0	0	0	0	0	0	0	0	0	0	0	0	22	0	0	0	0	0	0	0	0	0	0	0	0	0	0	0	0	0	0	0	0	0	0
1145388	0	0	0	0	0	0	0	0	0	0	0	0	0	0	0	0	0	0	0	0	0	0	0	0	0	0	0	12	0	0	0	4	0	0	0	0	0	0	1	0	0	0	0	0	0	0	0	0	0
185802	0	0	0	0	0	0	0	0	0	0	0	0	0	0	0	0	0	0	0	0	0	0	0	0	0	0	0	20	0	0	0	0	0	0	0	0	0	0	0	0	0	0	88	0	0	0	0	0	0
166076	0	0	0	0	0	0	0	0	0	0	0	0	0	0	0	0	0	0	0	0	0	0	0	0	0	0	0	8	0	0	0	29	0	0	0	0	0	0	0	0	0	0	0	0	0	0	0	0	0
151174	0	0	0	0	0	0	0	0	0	0	0	0	0	0	0	0	0	0	0	0	0	0	0	0	0	0	0	27	0	0	0	0	13	0	0	0	0	0	0	74	0	0	0	0	0	0	0	0	0
2336242	0	0	0	0	0	0	0	0	0	0	0	0	0	0	0	0	0	0	0	0	0	0	0	0	0	0	0	63	0	0	0	0	33	0	0	0	0	0	0	0	0	0	0	0	0	0	0	0	0
3292593	0	0	0	0	0	0	0	0	0	0	0	0	0	0	0	0	0	0	0	0	0	0	0	0	0	0	0	11	0	0	36	0	0	0	0	0	0	0	0	0	0	0	0	0	0	0	0	0	0
4306148	0	0	0	0	0	0	0	0	0	0	0	0	0	0	0	0	0	0	0	0	0	0	0	0	0	0	0	3	0	0	0	0	0	0	0	0	38	0	0	0	0	0	0	0	0	0	0	0	0
520273	0	0	0	0	0	0	0	0	0	0	0	0	0	0	0	0	0	0	0	0	0	0	0	0	0	0	0	9	0	0	0	0	0	0	0	0	0	0	0	0	0	0	63	0	0	0	0	0	0
4475022	0	0	0	0	0	0	0	0	0	0	0	0	0	0	0	0	0	0	0	0	0	0	0	0	0	0	0	62	0	0	0	0	0	0	0	0	0	0	0	0	0	0	0	0	0	0	0	0	0
435928	0	0	0	0	0	0	0	0	0	0	0	0	0	0	0	0	0	0	0	0	0	0	0	0	0	0	0	10	0	0	0	23	0	0	0	0	0	0	0	0	0	0	0	0	0	0	0	0	0
1042401	0	0	0	0	0	0	0	0	0	0	0	0	0	0	0	0	0	0	0	0	0	0	0	0	0	0	0	29	0	0	0	0	0	77	0	0	0	0	0	0	0	0	0	0	0	0	0	0	0
4322321	0	0	0	0	0	0	0	0	0	0	0	0	0	0	0	0	0	0	0	0	0	0	0	0	0	0	0	7	0	0	0	0	0	0	0	0	0	0	0	0	0	0	0	0	0	0	0	0	0
939101	0	0	0	0	0	0	0	0	0	0	0	0	0	0	0	0	0	0	0	0	0	0	0	0	0	0	0	24	0	10	0	0	0	0	0	0	0	40	0	0	0	0	0	0	0	0	0	0	0
61974	0	0	0	0	0	0	0	0	0	0	0	0	0	0	0	0	0	0	0	0	0	0	0	0	0	0	0	14	0	0	0	0	0	0	0	0	0	0	0	0	0	0	0	0	0	0	24	0	0
216823	0	0	0	0	0	0	0	0	0	0	0	0	0	0	0	0	0	0	0	0	0	0	0	0	0	0	0	17	0	0	70	0	0	0	0	0	0	0	0	0	0	0	0	0	0	0	0	0	0
176886	0	0	0	0	0	0	0	0	0	0	0	0	0	0	0	0	0	0	0	0	0	0	0	0	0	0	0	0	26	0	0	0	0	0	0	0	0	0	0	0	0	0	0	0	0	0	0	0	0
4402042	0	0	0	0	0	0	0	0	0	0	0	0	0	0	0	0	0	0	0	0	0	0	0	0	0	0	0	0	24	0	0	0	0	0	0	0	0	0	2	0	0	0	0	0	0	0	0	0	0
510233	0	0	0	0	0	0	0	0	0	0	0	0	0	0	0	0	0	0	0	0	0	0	0	0	0	0	0	0	15	0	0	0	0	0	0	0	0	0	0	0	0	0	0	0	0	0	0	0	0
4421180	0	0	0	0	0	0	0	0	0	0	0	0	0	0	0	0	0	0	0	0	0	0	0	0	0	0	0	0	4	0	0	0	0	0	0	0	0	0	0	0	0	29	0	0	0	0	0	0	0
91087	0	0	0	0	0	0	0	0	0	0	0	0	0	0	0	0	0	0	0	0	0	0	0	0	0	0	0	0	7	0	0	0	0	38	0	0	0	0	0	0	0	0	0	0	0	0	0	0	0
4464787	0	0	0	0	0	0	0	0	0	0	0	0	0	0	0	0	0	0	0	0	0	0	0	0	0	0	0	0	31	0	0	0	0	0	0	0	0	0	2	0	0	0	0	0	0	0	0	0	0
2357378	0	0	0	0	0	0	0	0	0	0	0	0	0	0	0	0	0	0	0	0	0	0	0	0	0	0	0	0	3	0	0	0	0	0	0	0	0	0	0	0	0	0	0	0	0	0	0	0	0
4297171	0	0	0	0	0	0	0	0	0	0	0	0	0	0	0	0	0	0	0	0	0	0	0	0	0	0	0	0	5	49	0	0	0	0	0	0	0	0	0	0	0	0	0	0	0	0	0	0	0
572210	0	0	0	0	0	0	0	0	0	0	0	0	0	0	0	0	0	0	0	0	0	0	0	0	0	0	0	0	6	0	6	0	0	0	0	0	36	0	0	0	0	0	0	0	0	0	0	0	0
2216525	0	0	0	0	0	0	0	0	0	0	0	0	0	0	0	0	0	0	0	0	0	0	0	0	0	0	0	0	28	0	0	0	0	0	0	0	0	0	6	0	0	0	0	0	0	0	0	0	0
312322	0	0	0	0	0	0	0	0	0	0	0	0	0	0	0	0	0	0	0	0	0	0	0	0	0	0	0	0	25	0	0	0	0	0	0	0	0	0	3	0	0	0	0	0	0	0	0	0	0
239066	0	0	0	0	0	0	0	0	0	0	0	0	0	0	0	0	0	0	0	0	0	0	0	0	0	0	0	0	2	0	0	0	0	0	0	0	0	0	0	0	0	0	0	0	0	0	20	0	0
274533	0	0	0	0	0	0	0	0	0	0	0	0	0	0	0	0	0	0	0	0	0	0	0	0	0	0	0	0	29	0	0	0	0	0	0	0	0	0	0	0	0	0	0	0	0	0	0	0	0
4393181	0	0	0	0	0	0	0	0	0	0	0	0	0	0	0	0	0	0	0	0	0	0	0	0	0	0	0	0	8	0	0	0	0	0	0	0	0	0	0	0	0	0	0	0	0	0	0	0	0
85367	0	0	0	0	0	0	0	0	0	0	0	0	0	0	0	0	0	0	0	0	0	0	0	0	0	0	0	0	6	84	0	0	0	0	0	0	0	0	0	0	0	0	0	0	0	0	0	0	0
4418586	0	0	0	0	0	0	0	0	0	0	0	0	0	0	0	0	0	0	0	0	0	0	0	0	0	0	0	0	25	0	0	0	0	0	0	0	0	0	0	0	0	0	0	0	0	0	0	0	0
859313	0	0	0	0	0	0	0	0	0	0	0	0	0	0	0	0	0	0	0	0	0	0	0	0	0	0	0	0	0	20	0	17	0	0	0	0	0	0	0	0	0	0	0	0	0	0	0	0	0
101542	0	0	0	0	0	0	0	0	0	0	0	0	0	0	0	0	0	0	0	0	0	0	0	0	0	0	0	0	0	32	0	0	0	0	0	0	0	0	0	0	0	0	0	0	0	0	0	0	0
176062	0	0	0	0	0	0	0	0	0	0	0	0	0	0	0	0	0	0	0	0	0	0	0	0	0	0	0	0	0	42	0	0	0	0	0	0	0	0	0	0	0	0	28	0	0	0	0	0	0
211222	0	0	0	0	0	0	0	0	0	0	0	0	0	0	0	0	0	0	0	0	0	0	0	0	0	0	0	0	0	4	0	0	1	0	0	0	0	0	0	31	0	0	0	0	0	0	0	0	0
316000	0	0	0	0	0	0	0	0	0	0	0	0	0	0	0	0	0	0	0	0	0	0	0	0	0	0	0	0	0	1	0	0	0	0	3	0	41	0	0	0	0	0	0	0	0	0	0	0	0
142732	0	0	0	0	0	0	0	0	0	0	0	0	0	0	0	0	0	0	0	0	0	0	0	0	0	0	0	0	0	50	0	0	0	0	0	0	0	0	0	0	0	0	0	0	0	0	0	0	0
3609950	0	0	0	0	0	0	0	0	0	0	0	0	0	0	0	0	0	0	0	0	0	0	0	0	0	0	0	0	0	43	0	0	0	0	0	0	0	0	0	0	0	0	0	0	0	0	0	0	0
4329857	0	0	0	0	0	0	0	0	0	0	0	0	0	0	0	0	0	0	0	0	0	0	0	0	0	0	0	0	0	41	0	0	0	0	0	0	0	0	0	0	0	0	0	0	0	0	0	0	0
371783	0	0	0	0	0	0	0	0	0	0	0	0	0	0	0	0	0	0	0	0	0	0	0	0	0	0	0	0	0	33	0	0	0	0	0	0	0	0	0	0	0	34	0	0	0	0	0	0	0
1115794	0	0	0	0	0	0	0	0	0	0	0	0	0	0	0	0	0	0	0	0	0	0	0	0	0	0	0	0	0	41	0	0	0	0	0	0	0	0	0	0	0	0	0	0	0	0	0	0	0
819037	0	0	0	0	0	0	0	0	0	0	0	0	0	0	0	0	0	0	0	0	0	0	0	0	0	0	0	0	0	1	0	0	15	0	0	0	0	0	0	39	0	0	0	0	0	0	0	0	0
4418395	0	0	0	0	0	0	0	0	0	0	0	0	0	0	0	0	0	0	0	0	0	0	0	0	0	0	0	0	0	20	0	3	0	0	0	0	0	51	0	62	0	0	0	0	0	0	0	0	0
180982	0	0	0	0	0	0	0	0	0	0	0	0	0	0	0	0	0	0	0	0	0	0	0	0	0	0	0	0	0	45	0	0	0	0	0	0	0	0	0	0	0	0	2	0	0	0	0	0	0
180107	0	0	0	0	0	0	0	0	0	0	0	0	0	0	0	0	0	0	0	0	0	0	0	0	0	0	0	0	0	3	0	0	0	0	0	0	0	0	0	0	0	0	70	0	0	0	0	0	0
706728	0	0	0	0	0	0	0	0	0	0	0	0	0	0	0	0	0	0	0	0	0	0	0	0	0	0	0	0	0	1	0	0	0	0	0	0	0	0	0	0	0	14	0	0	0	0	0	0	0
559930	0	0	0	0	0	0	0	0	0	0	0	0	0	0	0	0	0	0	0	0	0	0	0	0	0	0	0	0	0	31	0	0	0	0	14	0	0	0	0	0	0	0	0	0	0	0	0	0	0
1027943	0	0	0	0	0	0	0	0	0	0	0	0	0	0	0	0	0	0	0	0	0	0	0	0	0	0	0	0	0	16	0	0	0	0	0	0	0	0	0	0	0	56	19	0	0	0	0	0	0
4377100	0	0	0	0	0	0	0	0	0	0	0	0	0	0	0	0	0	0	0	0	0	0	0	0	0	0	0	0	0	10	0	0	0	0	0	0	0	33	0	0	0	0	0	0	0	0	36	0	0
93667	0	0	0	0	0	0	0	0	0	0	0	0	0	0	0	0	0	0	0	0	0	0	0	0	0	0	0	0	0	0	41	0	0	0	0	0	0	0	0	0	0	0	0	0	0	0	0	0	0
3614443	0	0	0	0	0	0	0	0	0	0	0	0	0	0	0	0	0	0	0	0	0	0	0	0	0	0	0	0	0	0	36	0	0	0	0	0	0	0	0	0	0	0	0	0	0	0	0	0	0
217548	0	0	0	0	0	0	0	0	0	0	0	0	0	0	0	0	0	0	0	0	0	0	0	0	0	0	0	0	0	0	54	0	0	0	0	0	0	0	0	0	0	0	0	0	0	0	0	0	0
736520	0	0	0	0	0	0	0	0	0	0	0	0	0	0	0	0	0	0	0	0	0	0	0	0	0	0	0	0	0	0	29	0	0	0	0	0	0	0	0	0	0	0	0	0	0	0	0	0	0
876066	0	0	0	0	0	0	0	0	0	0	0	0	0	0	0	0	0	0	0	0	0	0	0	0	0	0	0	0	0	0	50	0	0	0	0	0	0	0	0	0	0	0	0	0	0	0	0	0	0
4101335	0	0	0	0	0	0	0	0	0	0	0	0	0	0	0	0	0	0	0	0	0	0	0	0	0	0	0	0	0	0	30	0	0	0	0	0	0	0	0	0	0	0	0	0	0	0	0	0	0
71617	0	0	0	0	0	0	0	0	0	0	0	0	0	0	0	0	0	0	0	0	0	0	0	0	0	0	0	0	0	0	0	14	0	0	0	0	0	0	0	0	0	0	0	0	0	0	0	0	0
4362775	0	0	0	0	0	0	0	0	0	0	0	0	0	0	0	0	0	0	0	0	0	0	0	0	0	0	0	0	0	0	0	23	0	0	0	0	0	0	0	0	0	0	0	0	0	0	0	0	0
698417	0	0	0	0	0	0	0	0	0	0	0	0	0	0	0	0	0	0	0	0	0	0	0	0	0	0	0	0	0	0	0	25	0	0	0	0	0	0	0	0	0	0	0	0	0	0	0	0	0
4321427	0	0	0	0	0	0	0	0	0	0	0	0	0	0	0	0	0	0	0	0	0	0	0	0	0	0	0	0	0	0	0	62	0	0	0	0	0	0	0	0	0	0	0	0	0	0	0	0	0
1127928	0	0	0	0	0	0	0	0	0	0	0	0	0	0	0	0	0	0	0	0	0	0	0	0	0	0	0	0	0	0	0	30	0	0	0	0	0	0	0	0	0	0	0	0	0	0	0	0	0
137635	0	0	0	0	0	0	0	0	0	0	0	0	0	0	0	0	0	0	0	0	0	0	0	0	0	0	0	0	0	0	0	27	0	0	0	0	0	0	0	0	0	0	0	0	0	0	0	0	0
322506	0	0	0	0	0	0	0	0	0	0	0	0	0	0	0	0	0	0	0	0	0	0	0	0	0	0	0	0	0	0	0	11	0	0	0	0	35	0	0	0	0	0	0	0	0	0	0	0	0
934094	0	0	0	0	0	0	0	0	0	0	0	0	0	0	0	0	0	0	0	0	0	0	0	0	0	0	0	0	0	0	0	46	0	0	0	0	0	0	0	0	0	0	0	0	0	0	0	0	0
26639	0	0	0	0	0	0	0	0	0	0	0	0	0	0	0	0	0	0	0	0	0	0	0	0	0	0	0	0	0	0	0	25	0	0	0	0	0	0	0	0	0	0	0	0	0	0	0	0	0
298853	0	0	0	0	0	0	0	0	0	0	0	0	0	0	0	0	0	0	0	0	0	0	0	0	0	0	0	0	0	0	0	57	0	0	0	0	0	0	0	0	0	0	0	0	0	0	0	0	0
140229	0	0	0	0	0	0	0	0	0	0	0	0	0	0	0	0	0	0	0	0	0	0	0	0	0	0	0	0	0	0	0	33	0	0	0	0	0	0	0	0	0	0	0	0	0	0	0	0	0
4347868	0	0	0	0	0	0	0	0	0	0	0	0	0	0	0	0	0	0	0	0	0	0	0	0	0	0	0	0	0	0	0	23	0	0	0	0	0	0	0	0	0	0	0	0	0	0	0	0	0
1148019	0	0	0	0	0	0	0	0	0	0	0	0	0	0	0	0	0	0	0	0	0	0	0	0	0	0	0	0	0	0	0	43	0	0	0	0	0	0	0	0	0	0	32	0	0	0	0	0	0
218885	0	0	0	0	0	0	0	0	0	0	0	0	0	0	0	0	0	0	0	0	0	0	0	0	0	0	0	0	0	0	0	45	0	0	0	0	0	16	0	0	0	0	0	0	0	0	0	0	0
819681	0	0	0	0	0	0	0	0	0	0	0	0	0	0	0	0	0	0	0	0	0	0	0	0	0	0	0	0	0	0	0	0	67	0	0	0	0	0	0	0	0	0	0	0	0	0	0	0	0
136948	0	0	0	0	0	0	0	0	0	0	0	0	0	0	0	0	0	0	0	0	0	0	0	0	0	0	0	0	0	0	0	0	13	0	0	0	0	0	0	0	43	0	0	0	0	0	0	0	0
539866	0	0	0	0	0	0	0	0	0	0	0	0	0	0	0	0	0	0	0	0	0	0	0	0	0	0	0	0	0	0	0	0	65	0	0	0	0	0	0	0	0	0	0	0	0	0	0	0	0
101208	0	0	0	0	0	0	0	0	0	0	0	0	0	0	0	0	0	0	0	0	0	0	0	0	0	0	0	0	0	0	0	0	10	0	0	0	0	0	0	0	0	0	0	0	0	0	0	0	0
2224378	0	0	0	0	0	0	0	0	0	0	0	0	0	0	0	0	0	0	0	0	0	0	0	0	0	0	0	0	0	0	0	0	3	0	0	0	0	2	0	0	0	11	0	0	0	0	31	32	0
227434	0	0	0	0	0	0	0	0	0	0	0	0	0	0	0	0	0	0	0	0	0	0	0	0	0	0	0	0	0	0	0	0	22	0	0	0	26	0	0	0	0	0	0	0	0	0	0	0	0
1001982	0	0	0	0	0	0	0	0	0	0	0	0	0	0	0	0	0	0	0	0	0	0	0	0	0	0	0	0	0	0	0	0	12	0	0	0	0	0	0	0	0	0	0	0	0	0	0	0	23
373239	0	0	0	0	0	0	0	0	0	0	0	0	0	0	0	0	0	0	0	0	0	0	0	0	0	0	0	0	0	0	0	0	9	0	0	0	0	0	0	0	35	0	1	0	0	0	0	0	0
964363	0	0	0	0	0	0	0	0	0	0	0	0	0	0	0	0	0	0	0	0	0	0	0	0	0	0	0	0	0	0	0	0	17	0	0	0	0	0	0	0	35	0	40	0	0	0	0	0	0
1117908	0	0	0	0	0	0	0	0	0	0	0	0	0	0	0	0	0	0	0	0	0	0	0	0	0	0	0	0	0	0	0	0	20	0	0	0	0	0	0	0	0	0	0	0	0	0	0	0	0
1135861	0	0	0	0	0	0	0	0	0	0	0	0	0	0	0	0	0	0	0	0	0	0	0	0	0	0	0	0	0	0	0	0	31	0	0	0	0	0	0	0	0	0	0	0	0	0	0	12	0
1112553	0	0	0	0	0	0	0	0	0	0	0	0	0	0	0	0	0	0	0	0	0	0	0	0	0	0	0	0	0	0	0	0	0	22	0	0	0	39	0	0	0	0	0	0	0	0	0	0	0
4390326	0	0	0	0	0	0	0	0	0	0	0	0	0	0	0	0	0	0	0	0	0	0	0	0	0	0	0	0	0	0	0	0	0	338	0	0	0	0	0	0	0	0	0	0	0	0	0	0	0
4377062	0	0	0	0	0	0	0	0	0	0	0	0	0	0	0	0	0	0	0	0	0	0	0	0	0	0	0	0	0	0	0	0	0	50	0	8	0	0	0	0	0	0	13	0	0	0	0	0	0
814266	0	0	0	0	0	0	0	0	0	0	0	0	0	0	0	0	0	0	0	0	0	0	0	0	0	0	0	0	0	0	0	0	0	121	0	0	0	0	0	0	0	0	0	0	0	0	0	0	0
723368	0	0	0	0	0	0	0	0	0	0	0	0	0	0	0	0	0	0	0	0	0	0	0	0	0	0	0	0	0	0	0	0	0	28	0	0	0	0	0	0	0	0	0	0	0	0	0	0	0
4333237	0	0	0	0	0	0	0	0	0	0	0	0	0	0	0	0	0	0	0	0	0	0	0	0	0	0	0	0	0	0	0	0	0	69	0	0	0	0	0	0	0	0	0	0	0	0	0	0	0
128717	0	0	0	0	0	0	0	0	0	0	0	0	0	0	0	0	0	0	0	0	0	0	0	0	0	0	0	0	0	0	0	0	0	421	0	0	0	0	0	0	0	0	0	0	0	0	0	0	0
4397903	0	0	0	0	0	0	0	0	0	0	0	0	0	0	0	0	0	0	0	0	0	0	0	0	0	0	0	0	0	0	0	0	0	0	23	0	0	0	0	0	0	0	0	0	0	0	0	0	0
348866	0	0	0	0	0	0	0	0	0	0	0	0	0	0	0	0	0	0	0	0	0	0	0	0	0	0	0	0	0	0	0	0	0	0	9	0	0	0	0	0	0	0	0	0	0	0	0	0	0
403318	0	0	0	0	0	0	0	0	0	0	0	0	0	0	0	0	0	0	0	0	0	0	0	0	0	0	0	0	0	0	0	0	0	0	20	0	0	0	0	0	0	0	0	0	0	0	0	0	0
1908796	0	0	0	0	0	0	0	0	0	0	0	0	0	0	0	0	0	0	0	0	0	0	0	0	0	0	0	0	0	0	0	0	0	0	18	0	0	0	0	0	0	0	0	0	0	0	23	0	0
99539	0	0	0	0	0	0	0	0	0	0	0	0	0	0	0	0	0	0	0	0	0	0	0	0	0	0	0	0	0	0	0	0	0	0	59	0	0	0	0	0	0	0	0	0	0	0	0	0	0
807473	0	0	0	0	0	0	0	0	0	0	0	0	0	0	0	0	0	0	0	0	0	0	0	0	0	0	0	0	0	0	0	0	0	0	46	0	0	0	0	0	0	0	0	0	0	0	0	0	0
644798	0	0	0	0	0	0	0	0	0	0	0	0	0	0	0	0	0	0	0	0	0	0	0	0	0	0	0	0	0	0	0	0	0	0	12	0	0	0	0	0	0	0	0	20	0	0	0	0	0
42664	0	0	0	0	0	0	0	0	0	0	0	0	0	0	0	0	0	0	0	0	0	0	0	0	0	0	0	0	0	0	0	0	0	0	16	0	0	0	0	0	0	0	0	0	0	0	0	0	0
3454566	0	0	0	0	0	0	0	0	0	0	0	0	0	0	0	0	0	0	0	0	0	0	0	0	0	0	0	0	0	0	0	0	0	0	24	0	0	0	3	0	0	0	0	0	0	0	0	0	0
808706	0	0	0	0	0	0	0	0	0	0	0	0	0	0	0	0	0	0	0	0	0	0	0	0	0	0	0	0	0	0	0	0	0	0	38	0	0	0	0	0	0	0	0	0	0	0	0	0	0
884238	0	0	0	0	0	0	0	0	0	0	0	0	0	0	0	0	0	0	0	0	0	0	0	0	0	0	0	0	0	0	0	0	0	0	10	0	0	0	0	0	0	0	0	0	0	0	0	0	0
931643	0	0	0	0	0	0	0	0	0	0	0	0	0	0	0	0	0	0	0	0	0	0	0	0	0	0	0	0	0	0	0	0	0	0	0	20	0	0	0	0	0	0	0	0	0	0	0	0	0
4311314	0	0	0	0	0	0	0	0	0	0	0	0	0	0	0	0	0	0	0	0	0	0	0	0	0	0	0	0	0	0	0	0	0	0	0	27	0	0	0	0	0	0	0	0	0	0	0	0	0
4441442	0	0	0	0	0	0	0	0	0	0	0	0	0	0	0	0	0	0	0	0	0	0	0	0	0	0	0	0	0	0	0	0	0	0	0	18	0	0	0	0	0	0	0	0	0	0	0	0	0
776288	0	0	0	0	0	0	0	0	0	0	0	0	0	0	0	0	0	0	0	0	0	0	0	0	0	0	0	0	0	0	0	0	0	0	0	51	0	0	0	0	0	0	0	0	0	0	0	0	0
73559	0	0	0	0	0	0	0	0	0	0	0	0	0	0	0	0	0	0	0	0	0	0	0	0	0	0	0	0	0	0	0	0	0	0	0	9	0	0	0	0	0	0	0	0	0	0	0	0	0
823548	0	0	0	0	0	0	0	0	0	0	0	0	0	0	0	0	0	0	0	0	0	0	0	0	0	0	0	0	0	0	0	0	0	0	0	30	0	0	0	0	0	0	0	0	0	0	0	0	0
4453998	0	0	0	0	0	0	0	0	0	0	0	0	0	0	0	0	0	0	0	0	0	0	0	0	0	0	0	0	0	0	0	0	0	0	0	3	0	0	0	0	0	0	0	0	0	0	34	0	0
2269927	0	0	0	0	0	0	0	0	0	0	0	0	0	0	0	0	0	0	0	0	0	0	0	0	0	0	0	0	0	0	0	0	0	0	0	40	0	0	0	0	0	0	0	0	0	0	0	0	0
1034740	0	0	0	0	0	0	0	0	0	0	0	0	0	0	0	0	0	0	0	0	0	0	0	0	0	0	0	0	0	0	0	0	0	0	0	38	0	0	0	0	0	0	0	0	0	0	0	0	0
4451638	0	0	0	0	0	0	0	0	0	0	0	0	0	0	0	0	0	0	0	0	0	0	0	0	0	0	0	0	0	0	0	0	0	0	0	28	0	0	0	0	0	0	0	0	0	0	0	0	0
4451045	0	0	0	0	0	0	0	0	0	0	0	0	0	0	0	0	0	0	0	0	0	0	0	0	0	0	0	0	0	0	0	0	0	0	0	0	677	0	6	0	0	0	0	0	0	0	0	0	0
160778	0	0	0	0	0	0	0	0	0	0	0	0	0	0	0	0	0	0	0	0	0	0	0	0	0	0	0	0	0	0	0	0	0	0	0	0	29	0	0	0	0	0	0	0	0	0	0	0	0
930283	0	0	0	0	0	0	0	0	0	0	0	0	0	0	0	0	0	0	0	0	0	0	0	0	0	0	0	0	0	0	0	0	0	0	0	0	54	0	0	0	0	0	0	0	0	0	0	0	0
246449	0	0	0	0	0	0	0	0	0	0	0	0	0	0	0	0	0	0	0	0	0	0	0	0	0	0	0	0	0	0	0	0	0	0	0	0	18	0	0	25	0	0	0	0	0	0	0	0	0
752012	0	0	0	0	0	0	0	0	0	0	0	0	0	0	0	0	0	0	0	0	0	0	0	0	0	0	0	0	0	0	0	0	0	0	0	0	25	0	0	0	0	0	0	0	0	0	0	0	0
561097	0	0	0	0	0	0	0	0	0	0	0	0	0	0	0	0	0	0	0	0	0	0	0	0	0	0	0	0	0	0	0	0	0	0	0	0	0	21	0	0	0	36	0	0	0	0	0	0	0
520083	0	0	0	0	0	0	0	0	0	0	0	0	0	0	0	0	0	0	0	0	0	0	0	0	0	0	0	0	0	0	0	0	0	0	0	0	0	43	0	0	0	0	0	0	0	0	0	0	0
817067	0	0	0	0	0	0	0	0	0	0	0	0	0	0	0	0	0	0	0	0	0	0	0	0	0	0	0	0	0	0	0	0	0	0	0	0	0	11	0	0	0	34	0	0	0	0	0	0	0
140871	0	0	0	0	0	0	0	0	0	0	0	0	0	0	0	0	0	0	0	0	0	0	0	0	0	0	0	0	0	0	0	0	0	0	0	0	0	24	0	0	0	0	0	0	0	0	0	0	0
4439991	0	0	0	0	0	0	0	0	0	0	0	0	0	0	0	0	0	0	0	0	0	0	0	0	0	0	0	0	0	0	0	0	0	0	0	0	0	71	0	0	0	0	0	0	0	0	0	0	0
519944	0	0	0	0	0	0	0	0	0	0	0	0	0	0	0	0	0	0	0	0	0	0	0	0	0	0	0	0	0	0	0	0	0	0	0	0	0	47	0	0	0	0	0	0	0	0	0	0	0
4361147	0	0	0	0	0	0	0	0	0	0	0	0	0	0	0	0	0	0	0	0	0	0	0	0	0	0	0	0	0	0	0	0	0	0	0	0	0	13	0	0	0	0	0	0	0	0	27	0	0
807070	0	0	0	0	0	0	0	0	0	0	0	0	0	0	0	0	0	0	0	0	0	0	0	0	0	0	0	0	0	0	0	0	0	0	0	0	0	47	0	0	0	0	0	0	0	0	1	0	0
1119031	0	0	0	0	0	0	0	0	0	0	0	0	0	0	0	0	0	0	0	0	0	0	0	0	0	0	0	0	0	0	0	0	0	0	0	0	0	7	0	0	0	0	0	0	0	0	23	0	0
163857	0	0	0	0	0	0	0	0	0	0	0	0	0	0	0	0	0	0	0	0	0	0	0	0	0	0	0	0	0	0	0	0	0	0	0	0	0	0	18	0	0	0	0	0	0	0	0	0	0
3581175	0	0	0	0	0	0	0	0	0	0	0	0	0	0	0	0	0	0	0	0	0	0	0	0	0	0	0	0	0	0	0	0	0	0	0	0	0	0	3	0	0	0	0	0	0	0	0	0	0
766347	0	0	0	0	0	0	0	0	0	0	0	0	0	0	0	0	0	0	0	0	0	0	0	0	0	0	0	0	0	0	0	0	0	0	0	0	0	0	27	0	0	0	0	0	0	0	0	0	0
500247	0	0	0	0	0	0	0	0	0	0	0	0	0	0	0	0	0	0	0	0	0	0	0	0	0	0	0	0	0	0	0	0	0	0	0	0	0	0	26	0	0	0	0	0	0	0	0	0	0
518661	0	0	0	0	0	0	0	0	0	0	0	0	0	0	0	0	0	0	0	0	0	0	0	0	0	0	0	0	0	0	0	0	0	0	0	0	0	0	36	0	0	0	0	0	0	0	0	0	0
6693	0	0	0	0	0	0	0	0	0	0	0	0	0	0	0	0	0	0	0	0	0	0	0	0	0	0	0	0	0	0	0	0	0	0	0	0	0	0	22	0	0	0	0	0	0	0	0	0	0
297202	0	0	0	0	0	0	0	0	0	0	0	0	0	0	0	0	0	0	0	0	0	0	0	0	0	0	0	0	0	0	0	0	0	0	0	0	0	0	0	34	0	0	0	0	0	0	0	0	0
344394	0	0	0	0	0	0	0	0	0	0	0	0	0	0	0	0	0	0	0	0	0	0	0	0	0	0	0	0	0	0	0	0	0	0	0	0	0	0	0	48	0	0	0	0	0	0	0	0	0
707290	0	0	0	0	0	0	0	0	0	0	0	0	0	0	0	0	0	0	0	0	0	0	0	0	0	0	0	0	0	0	0	0	0	0	0	0	0	0	0	42	0	0	0	0	0	0	0	0	0
225920	0	0	0	0	0	0	0	0	0	0	0	0	0	0	0	0	0	0	0	0	0	0	0	0	0	0	0	0	0	0	0	0	0	0	0	0	0	0	0	42	0	0	0	0	0	0	0	0	0
1104160	0	0	0	0	0	0	0	0	0	0	0	0	0	0	0	0	0	0	0	0	0	0	0	0	0	0	0	0	0	0	0	0	0	0	0	0	0	0	0	63	0	0	0	0	0	0	0	0	0
251499	0	0	0	0	0	0	0	0	0	0	0	0	0	0	0	0	0	0	0	0	0	0	0	0	0	0	0	0	0	0	0	0	0	0	0	0	0	0	0	33	0	0	0	0	0	0	0	0	0
525323	0	0	0	0	0	0	0	0	0	0	0	0	0	0	0	0	0	0	0	0	0	0	0	0	0	0	0	0	0	0	0	0	0	0	0	0	0	0	0	30	0	0	0	0	0	0	0	0	0
686282	0	0	0	0	0	0	0	0	0	0	0	0	0	0	0	0	0	0	0	0	0	0	0	0	0	0	0	0	0	0	0	0	0	0	0	0	0	0	0	39	0	0	0	0	0	0	0	0	0
14475	0	0	0	0	0	0	0	0	0	0	0	0	0	0	0	0	0	0	0	0	0	0	0	0	0	0	0	0	0	0	0	0	0	0	0	0	0	0	0	22	65	0	0	0	0	0	0	0	0
586013	0	0	0	0	0	0	0	0	0	0	0	0	0	0	0	0	0	0	0	0	0	0	0	0	0	0	0	0	0	0	0	0	0	0	0	0	0	0	0	42	0	0	0	0	0	0	0	0	0
718358	0	0	0	0	0	0	0	0	0	0	0	0	0	0	0	0	0	0	0	0	0	0	0	0	0	0	0	0	0	0	0	0	0	0	0	0	0	0	0	44	0	0	0	0	0	0	0	0	0
577149	0	0	0	0	0	0	0	0	0	0	0	0	0	0	0	0	0	0	0	0	0	0	0	0	0	0	0	0	0	0	0	0	0	0	0	0	0	0	0	46	0	0	0	0	0	0	0	0	0
4315079	0	0	0	0	0	0	0	0	0	0	0	0	0	0	0	0	0	0	0	0	0	0	0	0	0	0	0	0	0	0	0	0	0	0	0	0	0	0	0	41	0	0	0	0	0	0	0	0	0
2617885	0	0	0	0	0	0	0	0	0	0	0	0	0	0	0	0	0	0	0	0	0	0	0	0	0	0	0	0	0	0	0	0	0	0	0	0	0	0	0	36	0	0	0	0	0	0	0	0	0
4405146	0	0	0	0	0	0	0	0	0	0	0	0	0	0	0	0	0	0	0	0	0	0	0	0	0	0	0	0	0	0	0	0	0	0	0	0	0	0	0	55	0	0	26	0	0	0	0	0	0
136417	0	0	0	0	0	0	0	0	0	0	0	0	0	0	0	0	0	0	0	0	0	0	0	0	0	0	0	0	0	0	0	0	0	0	0	0	0	0	0	45	0	0	0	0	0	0	0	0	0
212945	0	0	0	0	0	0	0	0	0	0	0	0	0	0	0	0	0	0	0	0	0	0	0	0	0	0	0	0	0	0	0	0	0	0	0	0	0	0	0	34	0	0	0	0	0	0	0	0	0
4391120	0	0	0	0	0	0	0	0	0	0	0	0	0	0	0	0	0	0	0	0	0	0	0	0	0	0	0	0	0	0	0	0	0	0	0	0	0	0	0	47	0	0	0	0	0	0	0	0	0
238148	0	0	0	0	0	0	0	0	0	0	0	0	0	0	0	0	0	0	0	0	0	0	0	0	0	0	0	0	0	0	0	0	0	0	0	0	0	0	0	69	0	0	0	0	0	0	0	0	0
584517	0	0	0	0	0	0	0	0	0	0	0	0	0	0	0	0	0	0	0	0	0	0	0	0	0	0	0	0	0	0	0	0	0	0	0	0	0	0	0	57	0	0	0	0	0	0	0	0	0
4428133	0	0	0	0	0	0	0	0	0	0	0	0	0	0	0	0	0	0	0	0	0	0	0	0	0	0	0	0	0	0	0	0	0	0	0	0	0	0	0	35	0	0	0	0	0	0	0	0	0
222810	0	0	0	0	0	0	0	0	0	0	0	0	0	0	0	0	0	0	0	0	0	0	0	0	0	0	0	0	0	0	0	0	0	0	0	0	0	0	0	30	0	0	0	0	0	0	0	0	0
1052435	0	0	0	0	0	0	0	0	0	0	0	0	0	0	0	0	0	0	0	0	0	0	0	0	0	0	0	0	0	0	0	0	0	0	0	0	0	0	0	53	0	0	0	0	0	0	0	0	0
948276	0	0	0	0	0	0	0	0	0	0	0	0	0	0	0	0	0	0	0	0	0	0	0	0	0	0	0	0	0	0	0	0	0	0	0	0	0	0	0	0	17	0	0	0	0	0	0	0	0
282310	0	0	0	0	0	0	0	0	0	0	0	0	0	0	0	0	0	0	0	0	0	0	0	0	0	0	0	0	0	0	0	0	0	0	0	0	0	0	0	0	105	0	0	0	0	0	0	0	0
576671	0	0	0	0	0	0	0	0	0	0	0	0	0	0	0	0	0	0	0	0	0	0	0	0	0	0	0	0	0	0	0	0	0	0	0	0	0	0	0	0	29	0	0	0	0	0	0	0	0
3537764	0	0	0	0	0	0	0	0	0	0	0	0	0	0	0	0	0	0	0	0	0	0	0	0	0	0	0	0	0	0	0	0	0	0	0	0	0	0	0	0	32	0	0	0	0	0	0	0	0
165771	0	0	0	0	0	0	0	0	0	0	0	0	0	0	0	0	0	0	0	0	0	0	0	0	0	0	0	0	0	0	0	0	0	0	0	0	0	0	0	0	0	39	0	0	0	0	0	0	0
183441	0	0	0	0	0	0	0	0	0	0	0	0	0	0	0	0	0	0	0	0	0	0	0	0	0	0	0	0	0	0	0	0	0	0	0	0	0	0	0	0	0	30	0	0	0	0	0	0	0
752329	0	0	0	0	0	0	0	0	0	0	0	0	0	0	0	0	0	0	0	0	0	0	0	0	0	0	0	0	0	0	0	0	0	0	0	0	0	0	0	0	0	27	0	0	0	0	0	0	0
2427929	0	0	0	0	0	0	0	0	0	0	0	0	0	0	0	0	0	0	0	0	0	0	0	0	0	0	0	0	0	0	0	0	0	0	0	0	0	0	0	0	0	48	0	0	0	0	0	0	0
217448	0	0	0	0	0	0	0	0	0	0	0	0	0	0	0	0	0	0	0	0	0	0	0	0	0	0	0	0	0	0	0	0	0	0	0	0	0	0	0	0	0	14	0	0	0	0	0	0	0
673020	0	0	0	0	0	0	0	0	0	0	0	0	0	0	0	0	0	0	0	0	0	0	0	0	0	0	0	0	0	0	0	0	0	0	0	0	0	0	0	0	0	25	0	0	0	0	0	0	0
862357	0	0	0	0	0	0	0	0	0	0	0	0	0	0	0	0	0	0	0	0	0	0	0	0	0	0	0	0	0	0	0	0	0	0	0	0	0	0	0	0	0	30	0	0	0	0	0	0	0
3936762	0	0	0	0	0	0	0	0	0	0	0	0	0	0	0	0	0	0	0	0	0	0	0	0	0	0	0	0	0	0	0	0	0	0	0	0	0	0	0	0	0	12	0	0	0	0	0	0	0
629456	0	0	0	0	0	0	0	0	0	0	0	0	0	0	0	0	0	0	0	0	0	0	0	0	0	0	0	0	0	0	0	0	0	0	0	0	0	0	0	0	0	46	0	0	0	0	0	0	0
1107302	0	0	0	0	0	0	0	0	0	0	0	0	0	0	0	0	0	0	0	0	0	0	0	0	0	0	0	0	0	0	0	0	0	0	0	0	0	0	0	0	0	24	0	0	0	0	0	0	0
810109	0	0	0	0	0	0	0	0	0	0	0	0	0	0	0	0	0	0	0	0	0	0	0	0	0	0	0	0	0	0	0	0	0	0	0	0	0	0	0	0	0	48	0	0	0	0	0	0	0
4422734	0	0	0	0	0	0	0	0	0	0	0	0	0	0	0	0	0	0	0	0	0	0	0	0	0	0	0	0	0	0	0	0	0	0	0	0	0	0	0	0	0	23	0	0	0	0	0	0	0
236066	0	0	0	0	0	0	0	0	0	0	0	0	0	0	0	0	0	0	0	0	0	0	0	0	0	0	0	0	0	0	0	0	0	0	0	0	0	0	0	0	0	28	0	0	0	0	0	0	0
4355419	0	0	0	0	0	0	0	0	0	0	0	0	0	0	0	0	0	0	0	0	0	0	0	0	0	0	0	0	0	0	0	0	0	0	0	0	0	0	0	0	0	12	0	0	0	0	0	0	0
795096	0	0	0	0	0	0	0	0	0	0	0	0	0	0	0	0	0	0	0	0	0	0	0	0	0	0	0	0	0	0	0	0	0	0	0	0	0	0	0	0	0	21	0	0	0	0	0	0	0
659163	0	0	0	0	0	0	0	0	0	0	0	0	0	0	0	0	0	0	0	0	0	0	0	0	0	0	0	0	0	0	0	0	0	0	0	0	0	0	0	0	0	20	0	0	0	0	0	0	0
2867948	0	0	0	0	0	0	0	0	0	0	0	0	0	0	0	0	0	0	0	0	0	0	0	0	0	0	0	0	0	0	0	0	0	0	0	0	0	0	0	0	0	0	46	0	0	0	0	0	0
913867	0	0	0	0	0	0	0	0	0	0	0	0	0	0	0	0	0	0	0	0	0	0	0	0	0	0	0	0	0	0	0	0	0	0	0	0	0	0	0	0	0	0	131	0	0	0	0	0	0
2954730	0	0	0	0	0	0	0	0	0	0	0	0	0	0	0	0	0	0	0	0	0	0	0	0	0	0	0	0	0	0	0	0	0	0	0	0	0	0	0	0	0	0	1	0	0	0	0	0	0
4472157	0	0	0	0	0	0	0	0	0	0	0	0	0	0	0	0	0	0	0	0	0	0	0	0	0	0	0	0	0	0	0	0	0	0	0	0	0	0	0	0	0	0	99	0	25	0	0	0	0
1109067	0	0	0	0	0	0	0	0	0	0	0	0	0	0	0	0	0	0	0	0	0	0	0	0	0	0	0	0	0	0	0	0	0	0	0	0	0	0	0	0	0	0	34	0	0	0	0	0	0
157338	0	0	0	0	0	0	0	0	0	0	0	0	0	0	0	0	0	0	0	0	0	0	0	0	0	0	0	0	0	0	0	0	0	0	0	0	0	0	0	0	0	0	51	0	0	0	0	0	0
251218	0	0	0	0	0	0	0	0	0	0	0	0	0	0	0	0	0	0	0	0	0	0	0	0	0	0	0	0	0	0	0	0	0	0	0	0	0	0	0	0	0	0	45	0	0	0	0	0	0
193129	0	0	0	0	0	0	0	0	0	0	0	0	0	0	0	0	0	0	0	0	0	0	0	0	0	0	0	0	0	0	0	0	0	0	0	0	0	0	0	0	0	0	95	0	0	0	0	0	0
918242	0	0	0	0	0	0	0	0	0	0	0	0	0	0	0	0	0	0	0	0	0	0	0	0	0	0	0	0	0	0	0	0	0	0	0	0	0	0	0	0	0	0	79	0	0	0	0	0	0
1076759	0	0	0	0	0	0	0	0	0	0	0	0	0	0	0	0	0	0	0	0	0	0	0	0	0	0	0	0	0	0	0	0	0	0	0	0	0	0	0	0	0	0	103	0	0	0	0	0	0
1102370	0	0	0	0	0	0	0	0	0	0	0	0	0	0	0	0	0	0	0	0	0	0	0	0	0	0	0	0	0	0	0	0	0	0	0	0	0	0	0	0	0	0	52	0	0	0	0	0	0
2376926	0	0	0	0	0	0	0	0	0	0	0	0	0	0	0	0	0	0	0	0	0	0	0	0	0	0	0	0	0	0	0	0	0	0	0	0	0	0	0	0	0	0	55	0	0	0	0	0	0
783619	0	0	0	0	0	0	0	0	0	0	0	0	0	0	0	0	0	0	0	0	0	0	0	0	0	0	0	0	0	0	0	0	0	0	0	0	0	0	0	0	0	0	0	7	0	0	0	0	0
978067	0	0	0	0	0	0	0	0	0	0	0	0	0	0	0	0	0	0	0	0	0	0	0	0	0	0	0	0	0	0	0	0	0	0	0	0	0	0	0	0	0	0	0	10	0	0	0	0	0
636491	0	0	0	0	0	0	0	0	0	0	0	0	0	0	0	0	0	0	0	0	0	0	0	0	0	0	0	0	0	0	0	0	0	0	0	0	0	0	0	0	0	0	0	0	22	0	0	0	0
4414257	0	0	0	0	0	0	0	0	0	0	0	0	0	0	0	0	0	0	0	0	0	0	0	0	0	0	0	0	0	0	0	0	0	0	0	0	0	0	0	0	0	0	0	0	0	59	0	41	0
827969	0	0	0	0	0	0	0	0	0	0	0	0	0	0	0	0	0	0	0	0	0	0	0	0	0	0	0	0	0	0	0	0	0	0	0	0	0	0	0	0	0	0	0	0	0	33	0	0	0
268666	0	0	0	0	0	0	0	0	0	0	0	0	0	0	0	0	0	0	0	0	0	0	0	0	0	0	0	0	0	0	0	0	0	0	0	0	0	0	0	0	0	0	0	0	0	0	36	0	0
807860	0	0	0	0	0	0	0	0	0	0	0	0	0	0	0	0	0	0	0	0	0	0	0	0	0	0	0	0	0	0	0	0	0	0	0	0	0	0	0	0	0	0	0	0	0	0	32	0	0
567259	0	0	0	0	0	0	0	0	0	0	0	0	0	0	0	0	0	0	0	0	0	0	0	0	0	0	0	0	0	0	0	0	0	0	0	0	0	0	0	0	0	0	0	0	0	0	46	0	0
511817	0	0	0	0	0	0	0	0	0	0	0	0	0	0	0	0	0	0	0	0	0	0	0	0	0	0	0	0	0	0	0	0	0	0	0	0	0	0	0	0	0	0	0	0	0	0	45	0	0
4296699	0	0	0	0	0	0	0	0	0	0	0	0	0	0	0	0	0	0	0	0	0	0	0	0	0	0	0	0	0	0	0	0	0	0	0	0	0	0	0	0	0	0	0	0	0	0	21	0	0
112904	0	0	0	0	0	0	0	0	0	0	0	0	0	0	0	0	0	0	0	0	0	0	0	0	0	0	0	0	0	0	0	0	0	0	0	0	0	0	0	0	0	0	0	0	0	0	15	0	0
1116372	0	0	0	0	0	0	0	0	0	0	0	0	0	0	0	0	0	0	0	0	0	0	0	0	0	0	0	0	0	0	0	0	0	0	0	0	0	0	0	0	0	0	0	0	0	0	56	0	0
3424623	0	0	0	0	0	0	0	0	0	0	0	0	0	0	0	0	0	0	0	0	0	0	0	0	0	0	0	0	0	0	0	0	0	0	0	0	0	0	0	0	0	0	0	0	0	0	33	36	0
821325	0	0	0	0	0	0	0	0	0	0	0	0	0	0	0	0	0	0	0	0	0	0	0	0	0	0	0	0	0	0	0	0	0	0	0	0	0	0	0	0	0	0	0	0	0	0	26	0	0
511627	0	0	0	0	0	0	0	0	0	0	0	0	0	0	0	0	0	0	0	0	0	0	0	0	0	0	0	0	0	0	0	0	0	0	0	0	0	0	0	0	0	0	0	0	0	0	12	0	0
260507	0	0	0	0	0	0	0	0	0	0	0	0	0	0	0	0	0	0	0	0	0	0	0	0	0	0	0	0	0	0	0	0	0	0	0	0	0	0	0	0	0	0	0	0	0	0	72	0	0
4303251	0	0	0	0	0	0	0	0	0	0	0	0	0	0	0	0	0	0	0	0	0	0	0	0	0	0	0	0	0	0	0	0	0	0	0	0	0	0	0	0	0	0	0	0	0	0	13	0	0
4432930	0	0	0	0	0	0	0	0	0	0	0	0	0	0	0	0	0	0	0	0	0	0	0	0	0	0	0	0	0	0	0	0	0	0	0	0	0	0	0	0	0	0	0	0	0	0	23	0	0
1070563	0	0	0	0	0	0	0	0	0	0	0	0	0	0	0	0	0	0	0	0	0	0	0	0	0	0	0	0	0	0	0	0	0	0	0	0	0	0	0	0	0	0	0	0	0	0	64	0	0
277566	0	0	0	0	0	0	0	0	0	0	0	0	0	0	0	0	0	0	0	0	0	0	0	0	0	0	0	0	0	0	0	0	0	0	0	0	0	0	0	0	0	0	0	0	0	0	72	0	0
171768	0	0	0	0	0	0	0	0	0	0	0	0	0	0	0	0	0	0	0	0	0	0	0	0	0	0	0	0	0	0	0	0	0	0	0	0	0	0	0	0	0	0	0	0	0	0	9	5	0
1008941	0	0	0	0	0	0	0	0	0	0	0	0	0	0	0	0	0	0	0	0	0	0	0	0	0	0	0	0	0	0	0	0	0	0	0	0	0	0	0	0	0	0	0	0	0	0	22	0	0
[truncated: 136 more rows]
[truncated: 24 more columns]

## Sheet: S2_ShotgunMetaphlan_unfiltered
SampleID	mbta2ale1bt	mbta2ale2bt	mbta2ale3lt	mbta2for1bt	mbta2for2bt	mbta2riv1bt	mbta2sup1bta	mbta2sup2bta	mbta2sup3lta	MBTA.GG.G	MBTA.GR.G	MBTA.OF.B	MBTA.OF.G	MBTA.OF.S	MBTA.OR.S	MBTA.OT.G	MBTA.RA.B	MBTA.RA.G	MBTA.RA.H	MBTA.RA.S	MBTA.RA.V	MBTA.RC.G	MBTA.RC.S	MBTA.RP.S
k__Archaea	0.0298	0.043	0.02065	0	0.10465	0	0.00924	0	0.0331	0	0	0.00168	0	0	0	0	0	0	0	0	0	0	0	0
k__Archaea|p__Euryarchaeota	0.0298	0.043	0.02065	0	0.10465	0	0.00924	0	0.0331	0	0	0.00168	0	0	0	0	0	0	0	0	0	0	0	0
k__Archaea|p__Euryarchaeota|c__Halobacteria	0.0298	0.043	0.02065	0	0.10465	0	0.00924	0	0.0331	0	0	0.00168	0	0	0	0	0	0	0	0	0	0	0	0
k__Archaea|p__Euryarchaeota|c__Halobacteria|o__Halobacteriales	0.0298	0.043	0.02065	0	0.10465	0	0.00924	0	0.0331	0	0	0.00168	0	0	0	0	0	0	0	0	0	0	0	0
k__Archaea|p__Euryarchaeota|c__Halobacteria|o__Halobacteriales|f__Halobacteriaceae	0.0298	0.043	0.02065	0	0.10465	0	0.00924	0	0.0331	0	0	0.00168	0	0	0	0	0	0	0	0	0	0	0	0
k__Archaea|p__Euryarchaeota|c__Halobacteria|o__Halobacteriales|f__Halobacteriaceae|g__Halobacterium	0	0.01011	0	0	0.00266	0	0	0	0	0	0	0	0	0	0	0	0	0	0	0	0	0	0	0
k__Archaea|p__Euryarchaeota|c__Halobacteria|o__Halobacteriales|f__Halobacteriaceae|g__Halobacterium|s__Halobacterium_unclassified	0	0.01011	0	0	0.00266	0	0	0	0	0	0	0	0	0	0	0	0	0	0	0	0	0	0	0
k__Archaea|p__Euryarchaeota|c__Halobacteria|o__Halobacteriales|f__Halobacteriaceae|g__Halobiforma	0	0	0	0	0.00617	0	0	0	0	0	0	0	0	0	0	0	0	0	0	0	0	0	0	0
k__Archaea|p__Euryarchaeota|c__Halobacteria|o__Halobacteriales|f__Halobacteriaceae|g__Halobiforma|s__Halobiforma_unclassified	0	0	0	0	0.00617	0	0	0	0	0	0	0	0	0	0	0	0	0	0	0	0	0	0	0
k__Archaea|p__Euryarchaeota|c__Halobacteria|o__Halobacteriales|f__Halobacteriaceae|g__Halococcus	0.0298	0.03289	0.01954	0	0.08664	0	0.00924	0	0.0331	0	0	0.00168	0	0	0	0	0	0	0	0	0	0	0	0
k__Archaea|p__Euryarchaeota|c__Halobacteria|o__Halobacteriales|f__Halobacteriaceae|g__Halococcus|s__Halococcus_unclassified	0.0298	0.03289	0.01954	0	0.08664	0	0.00924	0	0.0331	0	0	0.00168	0	0	0	0	0	0	0	0	0	0	0	0
k__Archaea|p__Euryarchaeota|c__Halobacteria|o__Halobacteriales|f__Halobacteriaceae|g__Natrialba	0	0	0.00111	0	0.00766	0	0	0	0	0	0	0	0	0	0	0	0	0	0	0	0	0	0	0
k__Archaea|p__Euryarchaeota|c__Halobacteria|o__Halobacteriales|f__Halobacteriaceae|g__Natrialba|s__Natrialba_unclassified	0	0	0.00111	0	0.00766	0	0	0	0	0	0	0	0	0	0	0	0	0	0	0	0	0	0	0
k__Archaea|p__Euryarchaeota|c__Halobacteria|o__Halobacteriales|f__Halobacteriaceae|g__Natronococcus	0	0	0	0	0.00152	0	0	0	0	0	0	0	0	0	0	0	0	0	0	0	0	0	0	0
k__Archaea|p__Euryarchaeota|c__Halobacteria|o__Halobacteriales|f__Halobacteriaceae|g__Natronococcus|s__Natronococcus_unclassified	0	0	0	0	0.00152	0	0	0	0	0	0	0	0	0	0	0	0	0	0	0	0	0	0	0
k__Bacteria	83.4425	87.7274	92.1944	97.1797	88.7832	94.5579	87.7539	81.4348	96.0542	76.993	92.5312	97.2782	91.6026	88.5588	90.4761	97.105	92.2245	93.14	94.9773	97.5467	82.2523	100	100	97.2871
k__Bacteria|p__Acidobacteria	0.04452	0.42386	0.09339	0.08376	0.09345	1.14939	0.06395	0.0848	0.48544	0	0	0.03183	0	0.12827	0.29858	0	0.48347	0	0.11667	0.14084	0	0	0.67704	0.3053
k__Bacteria|p__Acidobacteria|c__Acidobacteriia	0.04452	0.42386	0.09339	0.08376	0.09345	1.14939	0.06395	0.0848	0.48544	0	0	0.03183	0	0.12827	0.29858	0	0.48347	0	0.11667	0.14084	0	0	0.67704	0.3053
k__Bacteria|p__Acidobacteria|c__Acidobacteriia|o__Acidobacteriales	0.04452	0.42386	0.09339	0.08376	0.09345	1.14939	0.06395	0.0848	0.48544	0	0	0.03183	0	0.12827	0.29858	0	0.48347	0	0.11667	0.14084	0	0	0.67704	0.3053
k__Bacteria|p__Acidobacteria|c__Acidobacteriia|o__Acidobacteriales|f__Acidobacteriaceae	0.04452	0.42386	0.09339	0.08376	0.09345	1.14939	0.06395	0.0848	0.48544	0	0	0.03183	0	0.12827	0.29858	0	0.48347	0	0.11667	0.14084	0	0	0.67704	0.3053
k__Bacteria|p__Acidobacteria|c__Acidobacteriia|o__Acidobacteriales|f__Acidobacteriaceae|g__Acidobacteriaceae_unclassified	0	0.35054	0	0.08376	0.09345	0.19138	0	0	0.29968	0	0	0.03183	0	0.06208	0.29858	0	0.20004	0	0	0	0	0	0	0
k__Bacteria|p__Acidobacteria|c__Acidobacteriia|o__Acidobacteriales|f__Acidobacteriaceae|g__Granulicella	0.04452	0.07332	0.05972	0	0	0.65764	0.05481	0.03914	0.12596	0	0	0	0	0.06619	0	0	0.25888	0	0.11667	0.14084	0	0	0.67704	0.3053
k__Bacteria|p__Acidobacteria|c__Acidobacteriia|o__Acidobacteriales|f__Acidobacteriaceae|g__Granulicella|s__Granulicella_unclassified	0.04452	0.07332	0.05972	0	0	0.65764	0.05481	0.03914	0.12596	0	0	0	0	0.06619	0	0	0.25888	0	0.11667	0.14084	0	0	0.67704	0.3053
k__Bacteria|p__Acidobacteria|c__Acidobacteriia|o__Acidobacteriales|f__Acidobacteriaceae|g__Terriglobus	0	0	0.03368	0	0	0.30038	0.00913	0.04566	0.0598	0	0	0	0	0	0	0	0.02455	0	0	0	0	0	0	0
k__Bacteria|p__Acidobacteria|c__Acidobacteriia|o__Acidobacteriales|f__Acidobacteriaceae|g__Terriglobus|s__Terriglobus_unclassified	0	0	0.03368	0	0	0.30038	0.00913	0.04566	0.0598	0	0	0	0	0	0	0	0.02455	0	0	0	0	0	0	0
k__Bacteria|p__Actinobacteria	56.0281	63.0772	68.8608	62.3336	52.5374	67.6087	55.0781	42.7859	49.1599	69.9041	85.4234	47.5815	81.5508	60.2486	64.8247	90.2518	60.0575	85.4118	91.2747	65.5329	75.6297	99.0648	77.0306	72.9475
k__Bacteria|p__Actinobacteria|c__Actinobacteria	56.0281	63.0772	68.8608	62.3336	52.5374	67.6087	55.0781	42.7859	49.1599	69.9041	85.4234	47.5815	81.5508	60.2486	64.8247	90.2518	60.0575	85.4118	91.2747	65.5329	75.6297	99.0648	77.0306	72.9475
k__Bacteria|p__Actinobacteria|c__Actinobacteria|o__Actinomycetales	55.4903	62.241	68.308	61.0215	49.819	66.655	53.208	41.2909	46.6618	69.8819	85.4205	43.074	81.3364	54.5349	57.5341	89.9945	50.5511	85.3825	90.9002	61.3382	75.6236	99.0648	71.9761	67.3798
k__Bacteria|p__Actinobacteria|c__Actinobacteria|o__Actinomycetales|f__Actinomycetaceae	0.83005	1.10116	2.12406	2.75073	0.33161	0.00405	0.76401	0.6264	0.66188	0.3738	1.21389	1.82076	0.39291	0.31399	0.89405	2.2241	0.74878	0.50954	0.15953	0.35272	0.2564	0.17562	0.4321	0.02501
k__Bacteria|p__Actinobacteria|c__Actinobacteria|o__Actinomycetales|f__Actinomycetaceae|g__Actinomyces	0.83005	1.10116	2.12406	2.75073	0.30435	0.00405	0.74727	0.45636	0.64526	0.3738	1.21389	1.74323	0.39291	0.31399	0.74783	2.2241	0.7077	0.50954	0.15953	0.32327	0.2564	0.17562	0.4321	0.02501
k__Bacteria|p__Actinobacteria|c__Actinobacteria|o__Actinomycetales|f__Actinomycetaceae|g__Actinomyces|s__Actinomyces_georgiae	0	0	0	0	0	0	0	0	0	0	0	0	0	0	0	0.0033	0	0	0	0	0	0	0	0
k__Bacteria|p__Actinobacteria|c__Actinobacteria|o__Actinomycetales|f__Actinomycetaceae|g__Actinomyces|s__Actinomyces_georgiae|t__GCF_000277685	0	0	0	0	0	0	0	0	0	0	0	0	0	0	0	0.0033	0	0	0	0	0	0	0	0
k__Bacteria|p__Actinobacteria|c__Actinobacteria|o__Actinomycetales|f__Actinomycetaceae|g__Actinomyces|s__Actinomyces_graevenitzii	0.04794	0	0.55966	0.0723	0.07783	0	0.03669	0.21125	0.08434	0.00967	0.02006	0.06681	0	0	0.00625	0.02837	0	0.00635	0	0	0.00422	0	0	0
k__Bacteria|p__Actinobacteria|c__Actinobacteria|o__Actinomycetales|f__Actinomycetaceae|g__Actinomyces|s__Actinomyces_graevenitzii|t__Actinomyces_graevenitzii_unclassified	0.04794	0	0.55966	0.0723	0.07783	0	0.03669	0.21125	0.08434	0.00967	0.02006	0.06681	0	0	0.00625	0.02837	0	0.00635	0	0	0.00422	0	0	0
k__Bacteria|p__Actinobacteria|c__Actinobacteria|o__Actinomycetales|f__Actinomycetaceae|g__Actinomyces|s__Actinomyces_johnsonii	0.02256	0.18759	0.77832	0	0	0	0.01895	0	0	0.01741	0.07377	0.01621	0	0	0	0.07016	0.03012	0	0	0	0.02475	0	0	0
k__Bacteria|p__Actinobacteria|c__Actinobacteria|o__Actinomycetales|f__Actinomycetaceae|g__Actinomyces|s__Actinomyces_johnsonii|t__Actinomyces_johnsonii_unclassified	0.02256	0.18759	0.77832	0	0	0	0.01895	0	0	0.01741	0.07377	0.01621	0	0	0	0.07016	0.03012	0	0	0	0.02475	0	0	0
k__Bacteria|p__Actinobacteria|c__Actinobacteria|o__Actinomycetales|f__Actinomycetaceae|g__Actinomyces|s__Actinomyces_massiliensis	0.02201	0	0.03885	0.00463	0	0	0.09146	0.00268	0.02459	0.03205	0.20195	0.01991	0	0	0	0.15292	0.05695	0.02937	0	0.02509	0	0	0	0
k__Bacteria|p__Actinobacteria|c__Actinobacteria|o__Actinomycetales|f__Actinomycetaceae|g__Actinomyces|s__Actinomyces_massiliensis|t__Actinomyces_massiliensis_unclassified	0.02201	0	0.03885	0.00463	0	0	0.09146	0.00268	0.02459	0.03205	0.20195	0.01991	0	0	0	0.15292	0.05695	0.02937	0	0.02509	0	0	0	0
k__Bacteria|p__Actinobacteria|c__Actinobacteria|o__Actinomycetales|f__Actinomycetaceae|g__Actinomyces|s__Actinomyces_naeslundii	0.11337	0.13414	0.0563	0	0	0	0.0388	0	0	0.02279	0.1293	0.91283	0	0.02336	0	0.22062	0	0.0237	0	0	0.04748	0	0	0
k__Bacteria|p__Actinobacteria|c__Actinobacteria|o__Actinomycetales|f__Actinomycetaceae|g__Actinomyces|s__Actinomyces_naeslundii|t__GCF_000285995	0.11337	0.13414	0.0563	0	0	0	0.0388	0	0	0.02279	0.1293	0.91283	0	0.02336	0	0.22062	0	0.0237	0	0	0.04748	0	0	0
k__Bacteria|p__Actinobacteria|c__Actinobacteria|o__Actinomycetales|f__Actinomycetaceae|g__Actinomyces|s__Actinomyces_neuii	0.01991	0	0.05551	0	0	0	0.0093	0.02505	0.00259	0.00164	0.01959	0.07397	0	0	0.03447	0	0	0	0	0.00933	0	0	0	0
k__Bacteria|p__Actinobacteria|c__Actinobacteria|o__Actinomycetales|f__Actinomycetaceae|g__Actinomyces|s__Actinomyces_neuii|t__GCF_000296485	0.01991	0	0.05551	0	0	0	0.0093	0.02505	0.00259	0.00164	0.01959	0.07397	0	0	0.03447	0	0	0	0	0.00933	0	0	0	0
k__Bacteria|p__Actinobacteria|c__Actinobacteria|o__Actinomycetales|f__Actinomycetaceae|g__Actinomyces|s__Actinomyces_odontolyticus	0.06254	0.03661	0.14238	0.4274	0.04022	0	0.12225	0.07594	0.39023	0.07214	0.17574	0.19865	0.0091	0.05082	0.16652	0.07418	0.16731	0.10035	0.03676	0.02928	0.00438	0	0	0
k__Bacteria|p__Actinobacteria|c__Actinobacteria|o__Actinomycetales|f__Actinomycetaceae|g__Actinomyces|s__Actinomyces_odontolyticus|t__Actinomyces_odontolyticus_unclassified	0.06254	0.03661	0.14238	0.4274	0.04022	0	0.12225	0.07594	0.39023	0.07214	0.17574	0.19865	0.0091	0.05082	0.16652	0.07418	0.16731	0.10035	0.03676	0.02928	0.00438	0	0	0
k__Bacteria|p__Actinobacteria|c__Actinobacteria|o__Actinomycetales|f__Actinomycetaceae|g__Actinomyces|s__Actinomyces_oris	0.37004	0.35093	0.38424	1.23016	0.04636	0	0.25653	0.06701	0.07679	0.13374	0.22164	0.14767	0.17913	0.05933	0.19747	0.2216	0.29242	0.15727	0.04558	0.14578	0.09318	0.10948	0.33961	0
k__Bacteria|p__Actinobacteria|c__Actinobacteria|o__Actinomycetales|f__Actinomycetaceae|g__Actinomyces|s__Actinomyces_oris|t__GCF_000180155	0.37004	0.35093	0.38424	1.23016	0.04636	0	0.25653	0.06701	0.07679	0.13374	0.22164	0.14767	0.17913	0.05933	0.19747	0.2216	0.29242	0.15727	0.04558	0.14578	0.09318	0.10948	0.33961	0
k__Bacteria|p__Actinobacteria|c__Actinobacteria|o__Actinomycetales|f__Actinomycetaceae|g__Actinomyces|s__Actinomyces_sp_oral_taxon_180	0	0	0	0	0	0	0	0	0	0	0	0	0	0	0	0.43024	0	0	0	0	0	0	0	0
k__Bacteria|p__Actinobacteria|c__Actinobacteria|o__Actinomycetales|f__Actinomycetaceae|g__Actinomyces|s__Actinomyces_sp_oral_taxon_180|t__GCF_000185285	0	0	0	0	0	0	0	0	0	0	0	0	0	0	0	0.43024	0	0	0	0	0	0	0	0
k__Bacteria|p__Actinobacteria|c__Actinobacteria|o__Actinomycetales|f__Actinomycetaceae|g__Actinomyces|s__Actinomyces_sp_oral_taxon_448	0	0	0	0	0	0	0	0	0	0	0	0	0	0	0	0.4602	0	0	0	0	0	0	0	0
k__Bacteria|p__Actinobacteria|c__Actinobacteria|o__Actinomycetales|f__Actinomycetaceae|g__Actinomyces|s__Actinomyces_sp_oral_taxon_448|t__GCF_000220835	0	0	0	0	0	0	0	0	0	0	0	0	0	0	0	0.4602	0	0	0	0	0	0	0	0
k__Bacteria|p__Actinobacteria|c__Actinobacteria|o__Actinomycetales|f__Actinomycetaceae|g__Actinomyces|s__Actinomyces_turicensis	0	0	0	0	0.00509	0	0	0	0	0	0	0	0	0	0	0	0	0	0	0	0	0	0	0
k__Bacteria|p__Actinobacteria|c__Actinobacteria|o__Actinomycetales|f__Actinomycetaceae|g__Actinomyces|s__Actinomyces_turicensis|t__GCF_000296505	0	0	0	0	0.00509	0	0	0	0	0	0	0	0	0	0	0	0	0	0	0	0	0	0	0
k__Bacteria|p__Actinobacteria|c__Actinobacteria|o__Actinomycetales|f__Actinomycetaceae|g__Actinomyces|s__Actinomyces_viscosus	0.17167	0.3919	0.1088	1.01625	0.13486	0.00405	0.17329	0.07443	0.06671	0.08436	0.37184	0.30716	0.20467	0.18049	0.34312	0.56252	0.1609	0.19249	0.07719	0.11378	0.08239	0.06614	0.09248	0.02501
k__Bacteria|p__Actinobacteria|c__Actinobacteria|o__Actinomycetales|f__Actinomycetaceae|g__Actinomyces|s__Actinomyces_viscosus|t__GCF_000175315	0.17167	0.3919	0.1088	1.01625	0.13486	0.00405	0.17329	0.07443	0.06671	0.08436	0.37184	0.30716	0.20467	0.18049	0.34312	0.56252	0.1609	0.19249	0.07719	0.11378	0.08239	0.06614	0.09248	0.02501
k__Bacteria|p__Actinobacteria|c__Actinobacteria|o__Actinomycetales|f__Actinomycetaceae|g__Arcanobacterium	0	0	0	0	0	0	0	0.17004	0	0	0	0	0	0	0	0	0	0	0	0	0	0	0	0
k__Bacteria|p__Actinobacteria|c__Actinobacteria|o__Actinomycetales|f__Actinomycetaceae|g__Arcanobacterium|s__Arcanobacterium_haemolyticum	0	0	0	0	0	0	0	0.17004	0	0	0	0	0	0	0	0	0	0	0	0	0	0	0	0
k__Bacteria|p__Actinobacteria|c__Actinobacteria|o__Actinomycetales|f__Actinomycetaceae|g__Arcanobacterium|s__Arcanobacterium_haemolyticum|t__GCF_000092365	0	0	0	0	0	0	0	0.17004	0	0	0	0	0	0	0	0	0	0	0	0	0	0	0	0
k__Bacteria|p__Actinobacteria|c__Actinobacteria|o__Actinomycetales|f__Actinomycetaceae|g__Mobiluncus	0	0	0	0	0.00633	0	0	0	0	0	0	0	0	0	0.1228	0	0	0	0	0	0	0	0	0
k__Bacteria|p__Actinobacteria|c__Actinobacteria|o__Actinomycetales|f__Actinomycetaceae|g__Mobiluncus|s__Mobiluncus_unclassified	0	0	0	0	0.00633	0	0	0	0	0	0	0	0	0	0.1228	0	0	0	0	0	0	0	0	0
k__Bacteria|p__Actinobacteria|c__Actinobacteria|o__Actinomycetales|f__Actinomycetaceae|g__Varibaculum	0	0	0	0	0.02092	0	0.01674	0	0.01662	0	0	0.07753	0	0	0.02343	0	0.04109	0	0	0.02945	0	0	0	0
k__Bacteria|p__Actinobacteria|c__Actinobacteria|o__Actinomycetales|f__Actinomycetaceae|g__Varibaculum|s__Varibaculum_cambriense	0	0	0	0	0.02092	0	0.01674	0	0.01662	0	0	0.07753	0	0	0.02343	0	0.04109	0	0	0.02945	0	0	0	0
k__Bacteria|p__Actinobacteria|c__Actinobacteria|o__Actinomycetales|f__Actinomycetaceae|g__Varibaculum|s__Varibaculum_cambriense|t__GCF_000420065	0	0	0	0	0.02092	0	0.01674	0	0.01662	0	0	0.07753	0	0	0.02343	0	0.04109	0	0	0.02945	0	0	0	0
k__Bacteria|p__Actinobacteria|c__Actinobacteria|o__Actinomycetales|f__Brevibacteriaceae	0.11426	0	0.2299	0.16851	1.08104	0.84391	0.31831	0.30136	0.42574	0.04219	0	0.40862	0	0.77102	1.40852	0.08602	0.57138	0	0	1.88251	0	0	4.34401	0.39178
k__Bacteria|p__Actinobacteria|c__Actinobacteria|o__Actinomycetales|f__Brevibacteriaceae|g__Brevibacterium	0.11426	0	0.2299	0.16851	1.08104	0.84391	0.31831	0.30136	0.42574	0.04219	0	0.40862	0	0.77102	1.40852	0.08602	0.57138	0	0	1.88251	0	0	4.34401	0.39178
k__Bacteria|p__Actinobacteria|c__Actinobacteria|o__Actinomycetales|f__Brevibacteriaceae|g__Brevibacterium|s__Brevibacterium_casei	0	0	0	0	0	0	0.00051	0	0	0	0	0	0	0	0	0	0	0	0	0	0	0	0	0
k__Bacteria|p__Actinobacteria|c__Actinobacteria|o__Actinomycetales|f__Brevibacteriaceae|g__Brevibacterium|s__Brevibacterium_casei|t__GCF_000314575	0	0	0	0	0	0	0.00051	0	0	0	0	0	0	0	0	0	0	0	0	0	0	0	0	0
k__Bacteria|p__Actinobacteria|c__Actinobacteria|o__Actinomycetales|f__Brevibacteriaceae|g__Brevibacterium|s__Brevibacterium_massiliense	0	0	0	0.01226	0.12768	0	0.12337	0.103	0.14011	0	0	0.34681	0	0.53053	1.19665	0.0029	0.52484	0	0	1.69843	0	0	1.39768	0.15055
k__Bacteria|p__Actinobacteria|c__Actinobacteria|o__Actinomycetales|f__Brevibacteriaceae|g__Brevibacterium|s__Brevibacterium_massiliense|t__GCF_000285915	0	0	0	0.01226	0.12768	0	0.12337	0.103	0.14011	0	0	0.34681	0	0.53053	1.19665	0.0029	0.52484	0	0	1.69843	0	0	1.39768	0.15055
k__Bacteria|p__Actinobacteria|c__Actinobacteria|o__Actinomycetales|f__Brevibacteriaceae|g__Brevibacterium|s__Brevibacterium_mcbrellneri	0.04113	0	0.02159	0.0552	0.16326	0	0.19442	0.09678	0.28562	0	0	0.06181	0	0.24049	0.21187	0.00346	0.04654	0	0	0.18408	0	0	0.23765	0.09665
k__Bacteria|p__Actinobacteria|c__Actinobacteria|o__Actinomycetales|f__Brevibacteriaceae|g__Brevibacterium|s__Brevibacterium_mcbrellneri|t__GCF_000178455	0.04113	0	0.02159	0.0552	0.16326	0	0.19442	0.09678	0.28562	0	0	0.06181	0	0.24049	0.21187	0.00346	0.04654	0	0	0.18408	0	0	0.23765	0.09665
k__Bacteria|p__Actinobacteria|c__Actinobacteria|o__Actinomycetales|f__Brevibacteriaceae|g__Brevibacterium|s__Brevibacterium_unclassified	0.07313	0	0.20831	0.10105	0.7901	0.84391	0	0.10159	0	0.04219	0	0	0	0	0	0.07966	0	0	0	0	0	0	2.70867	0.14458
k__Bacteria|p__Actinobacteria|c__Actinobacteria|o__Actinomycetales|f__Cellulomonadaceae	0.024	0	0.0209	0	0.01251	0.12696	0.12368	0.15819	0.14294	0	0	0.00619	0	0.10014	0.05993	0	0.08867	0	0	0.15381	0	0	0	0
k__Bacteria|p__Actinobacteria|c__Actinobacteria|o__Actinomycetales|f__Cellulomonadaceae|g__Cellulomonas	0.024	0	0.0209	0	0.01251	0.12696	0.12368	0.15819	0.14294	0	0	0.00619	0	0.10014	0.05993	0	0.08867	0	0	0.15381	0	0	0	0
k__Bacteria|p__Actinobacteria|c__Actinobacteria|o__Actinomycetales|f__Cellulomonadaceae|g__Cellulomonas|s__Cellulomonas_unclassified	0.024	0	0.0209	0	0.01251	0.12696	0.12368	0.15819	0.14294	0	0	0.00619	0	0.10014	0.05993	0	0.08867	0	0	0.15381	0	0	0	0
k__Bacteria|p__Actinobacteria|c__Actinobacteria|o__Actinomycetales|f__Corynebacteriaceae	3.02762	3.00021	3.37162	6.84731	7.96926	1.38464	4.26131	2.50333	5.29244	2.53345	2.29829	5.55135	2.65662	8.60771	16.9485	2.86176	4.19059	4.02443	1.51503	12.6336	1.63657	0.7582	13.8752	9.12992
k__Bacteria|p__Actinobacteria|c__Actinobacteria|o__Actinomycetales|f__Corynebacteriaceae|g__Corynebacterium	2.95364	2.92347	2.28873	6.84731	7.94208	0.9154	4.23719	2.47177	5.23073	2.25647	2.26079	5.45439	2.65662	8.60771	16.9485	2.53284	4.05651	3.93884	1.23077	12.5906	1.55017	0.7582	13.8752	9.12992
k__Bacteria|p__Actinobacteria|c__Actinobacteria|o__Actinomycetales|f__Corynebacteriaceae|g__Corynebacterium|s__Corynebacterium_accolens	0.11234	0.08	0.11126	0.08764	4.23174	0.01211	0.37314	0.10196	0.15822	0.47004	0.44142	0	0.29944	0.27231	0.13621	0.20153	0.14438	0.86575	0.08719	0.22143	0.27187	0	0	0.29273
k__Bacteria|p__Actinobacteria|c__Actinobacteria|o__Actinomycetales|f__Corynebacteriaceae|g__Corynebacterium|s__Corynebacterium_accolens|t__Corynebacterium_accolens_unclassified	0.11234	0.08	0.11126	0.08764	4.23174	0.01211	0.37314	0.10196	0.15822	0.47004	0.44142	0	0.29944	0.27231	0.13621	0.20153	0.14438	0.86575	0.08719	0.22143	0.27187	0	0	0.29273
k__Bacteria|p__Actinobacteria|c__Actinobacteria|o__Actinomycetales|f__Corynebacteriaceae|g__Corynebacterium|s__Corynebacterium_ammoniagenes	0	0	0	0	0	0	0	0	0	0	0	0.00198	0	0	0	0	0	0	0	0	0	0	0	0
k__Bacteria|p__Actinobacteria|c__Actinobacteria|o__Actinomycetales|f__Corynebacteriaceae|g__Corynebacterium|s__Corynebacterium_ammoniagenes|t__GCF_000164115	0	0	0	0	0	0	0	0	0	0	0	0.00198	0	0	0	0	0	0	0	0	0	0	0	0
k__Bacteria|p__Actinobacteria|c__Actinobacteria|o__Actinomycetales|f__Corynebacteriaceae|g__Corynebacterium|s__Corynebacterium_amycolatum	0	0.16968	0.01531	0.09902	0.01618	0	0.1989	0.05752	0.10634	0	0	0.16511	0	0.47816	0.26747	0.00566	0.01013	0.00298	0.11663	0.4697	0.04493	0	0.79602	0.60471
k__Bacteria|p__Actinobacteria|c__Actinobacteria|o__Actinomycetales|f__Corynebacteriaceae|g__Corynebacterium|s__Corynebacterium_amycolatum|t__GCF_000173655	0	0.16968	0.01531	0.09902	0.01618	0	0.1989	0.05752	0.10634	0	0	0.16511	0	0.47816	0.26747	0.00566	0.01013	0.00298	0.11663	0.4697	0.04493	0	0.79602	0.60471
k__Bacteria|p__Actinobacteria|c__Actinobacteria|o__Actinomycetales|f__Corynebacteriaceae|g__Corynebacterium|s__Corynebacterium_aurimucosum	0.03467	0.04075	0.02084	0.01327	0.3075	0.00253	0.22915	0.10151	0.2055	0.02423	0	0.22985	0	0.70145	0.72363	0.01646	0.1072	0	0	0.61236	0	0	0.9786	0.46393
k__Bacteria|p__Actinobacteria|c__Actinobacteria|o__Actinomycetales|f__Corynebacteriaceae|g__Corynebacterium|s__Corynebacterium_aurimucosum|t__Corynebacterium_aurimucosum_unclassified	0.03467	0.04075	0.02084	0.01327	0.3075	0.00253	0.22915	0.10151	0.2055	0.02423	0	0.22985	0	0.70145	0.72363	0.01646	0.1072	0	0	0.61236	0	0	0.9786	0.46393
k__Bacteria|p__Actinobacteria|c__Actinobacteria|o__Actinomycetales|f__Corynebacteriaceae|g__Corynebacterium|s__Corynebacterium_callunae	0	0	0	0	0	0	0	0	0	0	0	0	0	0	0	0	0	0	0	0	0.01251	0	0	0
k__Bacteria|p__Actinobacteria|c__Actinobacteria|o__Actinomycetales|f__Corynebacteriaceae|g__Corynebacterium|s__Corynebacterium_callunae|t__GCF_000344785	0	0	0	0	0	0	0	0	0	0	0	0	0	0	0	0	0	0	0	0	0.01251	0	0	0
k__Bacteria|p__Actinobacteria|c__Actinobacteria|o__Actinomycetales|f__Corynebacteriaceae|g__Corynebacterium|s__Corynebacterium_doosanense	0	0	0	0	0	0	0	0	0	0	0	0	0	0	0	0.03419	0	0.03692	0	0	0	0	0	0
k__Bacteria|p__Actinobacteria|c__Actinobacteria|o__Actinomycetales|f__Corynebacteriaceae|g__Corynebacterium|s__Corynebacterium_doosanense|t__GCF_000372245	0	0	0	0	0	0	0	0	0	0	0	0	0	0	0	0.03419	0	0.03692	0	0	0	0	0	0
k__Bacteria|p__Actinobacteria|c__Actinobacteria|o__Actinomycetales|f__Corynebacteriaceae|g__Corynebacterium|s__Corynebacterium_durum	0.88795	0.00779	0.08825	0.05375	0.00392	0	0.04091	0	0	0.03793	0.05287	2.46678	0	0	3.55983	0.05799	0.03657	0.00445	0	0	0	0	0	0
k__Bacteria|p__Actinobacteria|c__Actinobacteria|o__Actinomycetales|f__Corynebacteriaceae|g__Corynebacterium|s__Corynebacterium_durum|t__GCF_000318135	0.88795	0.00779	0.08825	0.05375	0.00392	0	0.04091	0	0	0.03793	0.05287	2.46678	0	0	3.55983	0.05799	0.03657	0.00445	0	0	0	0	0	0
k__Bacteria|p__Actinobacteria|c__Actinobacteria|o__Actinomycetales|f__Corynebacteriaceae|g__Corynebacterium|s__Corynebacterium_efficiens	0	0	0	0	0	0	0.00103	0	0.01187	0	0	0	0	0	0	0	0	0	0	0	0	0	0	0
k__Bacteria|p__Actinobacteria|c__Actinobacteria|o__Actinomycetales|f__Corynebacteriaceae|g__Corynebacterium|s__Corynebacterium_efficiens|t__Corynebacterium_efficiens_unclassified	0	0	0	0	0	0	0.00103	0	0.01187	0	0	0	0	0	0	0	0	0	0	0	0	0	0	0
k__Bacteria|p__Actinobacteria|c__Actinobacteria|o__Actinomycetales|f__Corynebacteriaceae|g__Corynebacterium|s__Corynebacterium_genitalium	0.0594	0.029	0.08798	0.06729	0.12614	0	0.18163	0.1251	0.09297	0.05985	0.00202	0.2405	0	0.40107	0.81495	0.03118	0.09235	0	0	0.47873	0	0	0.83635	0.1804
k__Bacteria|p__Actinobacteria|c__Actinobacteria|o__Actinomycetales|f__Corynebacteriaceae|g__Corynebacterium|s__Corynebacterium_genitalium|t__GCF_000143825	0.0594	0.029	0.08798	0.06729	0.12614	0	0.18163	0.1251	0.09297	0.05985	0.00202	0.2405	0	0.40107	0.81495	0.03118	0.09235	0	0	0.47873	0	0	0.83635	0.1804
k__Bacteria|p__Actinobacteria|c__Actinobacteria|o__Actinomycetales|f__Corynebacteriaceae|g__Corynebacterium|s__Corynebacterium_glucuronolyticum	0.00978	0	0.3887	0	0.00811	0	0.01311	0.00144	0	0	0.1268	0	1.0048	0	0	0.01043	0.02267	0	0	0.05877	0.00152	0	0	0
k__Bacteria|p__Actinobacteria|c__Actinobacteria|o__Actinomycetales|f__Corynebacteriaceae|g__Corynebacterium|s__Corynebacterium_glucuronolyticum|t__Corynebacterium_glucuronolyticum_unclassified	0.00978	0	0.3887	0	0.00811	0	0.01311	0.00144	0	0	0.1268	0	1.0048	0	0	0.01043	0.02267	0	0	0.05877	0.00152	0	0	0
k__Bacteria|p__Actinobacteria|c__Actinobacteria|o__Actinomycetales|f__Corynebacteriaceae|g__Corynebacterium|s__Corynebacterium_glutamicum	0	0	0	0	0	0	0	0	0	0	0	0.00768	0	0	0	0	0	0	0	0	0	0	0	0
k__Bacteria|p__Actinobacteria|c__Actinobacteria|o__Actinomycetales|f__Corynebacteriaceae|g__Corynebacterium|s__Corynebacterium_glutamicum|t__Corynebacterium_glutamicum_unclassified	0	0	0	0	0	0	0	0	0	0	0	0.00768	0	0	0	0	0	0	0	0	0	0	0	0
k__Bacteria|p__Actinobacteria|c__Actinobacteria|o__Actinomycetales|f__Corynebacteriaceae|g__Corynebacterium|s__Corynebacterium_jeikeium	0.12515	0.04664	0.06474	0.31145	0.33529	0	0.58368	0.22557	0.273	0.01023	0.01478	0.18072	0.00498	0.99372	1.10035	0.03246	0.25713	0	0	0.55771	0	0	1.26541	0.33514
k__Bacteria|p__Actinobacteria|c__Actinobacteria|o__Actinomycetales|f__Corynebacteriaceae|g__Corynebacterium|s__Corynebacterium_jeikeium|t__Corynebacterium_jeikeium_unclassified	0.12515	0.04664	0.06474	0.31145	0.33529	0	0.58368	0.22557	0.273	0.01023	0.01478	0.18072	0.00498	0.99372	1.10035	0.03246	0.25713	0	0	0.55771	0	0	1.26541	0.33514
k__Bacteria|p__Actinobacteria|c__Actinobacteria|o__Actinomycetales|f__Corynebacteriaceae|g__Corynebacterium|s__Corynebacterium_kroppenstedtii	0.48783	0.32225	0.4562	0.13125	0.37608	0.36191	0.33135	0.1549	0.32395	0.59348	0.57406	0.12509	0.46524	0.13945	0.08734	1.30852	0.20914	2.15472	0.41452	0.19347	0.49052	0.29845	0.10522	0.5785
k__Bacteria|p__Actinobacteria|c__Actinobacteria|o__Actinomycetales|f__Corynebacteriaceae|g__Corynebacterium|s__Corynebacterium_kroppenstedtii|t__GCF_000023145	0.48783	0.32225	0.4562	0.13125	0.37608	0.36191	0.33135	0.1549	0.32395	0.59348	0.57406	0.12509	0.46524	0.13945	0.08734	1.30852	0.20914	2.15472	0.41452	0.19347	0.49052	0.29845	0.10522	0.5785
k__Bacteria|p__Actinobacteria|c__Actinobacteria|o__Actinomycetales|f__Corynebacteriaceae|g__Corynebacterium|s__Corynebacterium_lipophiloflavum	0	0	0	0	0	0	0	0	0	0	0	0	0	0	0	0.00115	0	0	0	0	0	0	0	0
k__Bacteria|p__Actinobacteria|c__Actinobacteria|o__Actinomycetales|f__Corynebacteriaceae|g__Corynebacterium|s__Corynebacterium_lipophiloflavum|t__GCF_000159635	0	0	0	0	0	0	0	0	0	0	0	0	0	0	0	0.00115	0	0	0	0	0	0	0	0
k__Bacteria|p__Actinobacteria|c__Actinobacteria|o__Actinomycetales|f__Corynebacteriaceae|g__Corynebacterium|s__Corynebacterium_massiliense	0	0	0	0	0.00981	0	0.10402	0.13858	0.20241	0	0	0.34328	0	0.58381	2.23212	0	0.1794	0	0	0.70574	0	0	0.64852	0.46411
k__Bacteria|p__Actinobacteria|c__Actinobacteria|o__Actinomycetales|f__Corynebacteriaceae|g__Corynebacterium|s__Corynebacterium_massiliense|t__GCF_000420605	0	0	0	0	0.00981	0	0.10402	0.13858	0.20241	0	0	0.34328	0	0.58381	2.23212	0	0.1794	0	0	0.70574	0	0	0.64852	0.46411
k__Bacteria|p__Actinobacteria|c__Actinobacteria|o__Actinomycetales|f__Corynebacteriaceae|g__Corynebacterium|s__Corynebacterium_matruchotii	0.22592	0.99601	0.32264	4.91551	0.12199	0	0.14734	0.10767	0.67426	0.08453	0.42555	0.14726	0.13166	0.15958	0.02826	0.23961	0.29672	0.1586	0.0561	0	0.26439	0.45975	0	0
k__Bacteria|p__Actinobacteria|c__Actinobacteria|o__Actinomycetales|f__Corynebacteriaceae|g__Corynebacterium|s__Corynebacterium_matruchotii|t__Corynebacterium_matruchotii_unclassified	0.22592	0.99601	0.32264	4.91551	0.12199	0	0.14734	0.10767	0.67426	0.08453	0.42555	0.14726	0.13166	0.15958	0.02826	0.23961	0.29672	0.1586	0.0561	0	0.26439	0.45975	0	0
k__Bacteria|p__Actinobacteria|c__Actinobacteria|o__Actinomycetales|f__Corynebacteriaceae|g__Corynebacterium|s__Corynebacterium_propinquum	0.02545	0	0.0058	0.11119	0.2112	0	0.04071	0.05455	0.02217	0.31111	0	0.00408	0	0	0	0.01894	0.00455	0.01334	0	0.00305	0	0	0	0
k__Bacteria|p__Actinobacteria|c__Actinobacteria|o__Actinomycetales|f__Corynebacteriaceae|g__Corynebacterium|s__Corynebacterium_propinquum|t__GCF_000375525	0.02545	0	0.0058	0.11119	0.2112	0	0.04071	0.05455	0.02217	0.31111	0	0.00408	0	0	0	0.01894	0.00455	0.01334	0	0.00305	0	0	0	0
k__Bacteria|p__Actinobacteria|c__Actinobacteria|o__Actinomycetales|f__Corynebacteriaceae|g__Corynebacterium|s__Corynebacterium_pseudodiphtheriticum	0.02149	0	0	0	0	0	0.01698	0.0118	0	0.06794	0.15612	0	0	0	0	0.06022	0	0.0742	0	0	0	0	0	0
k__Bacteria|p__Actinobacteria|c__Actinobacteria|o__Actinomycetales|f__Corynebacteriaceae|g__Corynebacterium|s__Corynebacterium_pseudodiphtheriticum|t__GCF_000466825	0.02149	0	0	0	0	0	0.01698	0.0118	0	0.06794	0.15612	0	0	0	0	0.06022	0	0.0742	0	0	0	0	0	0
k__Bacteria|p__Actinobacteria|c__Actinobacteria|o__Actinomycetales|f__Corynebacteriaceae|g__Corynebacterium|s__Corynebacterium_pseudogenitalium	0.66042	0.7558	0.47242	0.70942	1.31697	0.23091	0.86175	0.86509	1.38093	0.35624	0.2766	0.86682	0.44692	2.89106	3.43512	0.28786	0.95604	0.42239	0.22038	4.08131	0.29475	0	5.89436	3.89929
k__Bacteria|p__Actinobacteria|c__Actinobacteria|o__Actinomycetales|f__Corynebacteriaceae|g__Corynebacterium|s__Corynebacterium_pseudogenitalium|t__GCF_000156615	0.66042	0.7558	0.47242	0.70942	1.31697	0.23091	0.86175	0.86509	1.38093	0.35624	0.2766	0.86682	0.44692	2.89106	3.43512	0.28786	0.95604	0.42239	0.22038	4.08131	0.29475	0	5.89436	3.89929
k__Bacteria|p__Actinobacteria|c__Actinobacteria|o__Actinomycetales|f__Corynebacteriaceae|g__Corynebacterium|s__Corynebacterium_pyruviciproducens	0	0	0	0	0	0	0.01848	0	0	0	0	0.00542	0	0	0.01188	0	0	0	0	0.01857	0	0	0	0
k__Bacteria|p__Actinobacteria|c__Actinobacteria|o__Actinomycetales|f__Corynebacteriaceae|g__Corynebacterium|s__Corynebacterium_pyruviciproducens|t__GCF_000411375	0	0	0	0	0	0	0.01848	0	0	0	0	0.00542	0	0	0.01188	0	0	0	0	0.01857	0	0	0	0
k__Bacteria|p__Actinobacteria|c__Actinobacteria|o__Actinomycetales|f__Corynebacteriaceae|g__Corynebacterium|s__Corynebacterium_resistens	0	0	0	0	0	0	0.01212	0	0	0	0	0.00957	0	0	0	0	0	0	0	0	0	0	0	0
k__Bacteria|p__Actinobacteria|c__Actinobacteria|o__Actinomycetales|f__Corynebacteriaceae|g__Corynebacterium|s__Corynebacterium_resistens|t__GCF_000177535	0	0	0	0	0	0	0.01212	0	0	0	0	0.00957	0	0	0	0	0	0	0	0	0	0	0	0
k__Bacteria|p__Actinobacteria|c__Actinobacteria|o__Actinomycetales|f__Corynebacteriaceae|g__Corynebacterium|s__Corynebacterium_sp_HFH0082	0	0	0	0	0	0	0.44381	0	0	0	0	0	0	0	0	0	0	0	0	0	0	0	0	0
k__Bacteria|p__Actinobacteria|c__Actinobacteria|o__Actinomycetales|f__Corynebacteriaceae|g__Corynebacterium|s__Corynebacterium_sp_HFH0082|t__GCF_000411235	0	0	0	0	0	0	0.44381	0	0	0	0	0	0	0	0	0	0	0	0	0	0	0	0	0
k__Bacteria|p__Actinobacteria|c__Actinobacteria|o__Actinomycetales|f__Corynebacteriaceae|g__Corynebacterium|s__Corynebacterium_sp_KPL1986	0	0	0	0	0	0	0	0	0.68901	0	0	0	0	0	0	0	0	0	0	0	0	0	0	0
k__Bacteria|p__Actinobacteria|c__Actinobacteria|o__Actinomycetales|f__Corynebacteriaceae|g__Corynebacterium|s__Corynebacterium_sp_KPL1986|t__GCF_000477975	0	0	0	0	0	0	0	0	0.68901	0	0	0	0	0	0	0	0	0	0	0	0	0	0	0
k__Bacteria|p__Actinobacteria|c__Actinobacteria|o__Actinomycetales|f__Corynebacteriaceae|g__Corynebacterium|s__Corynebacterium_striatum	0.00709	0	0	0	0.13986	0	0.0186	0.00652	0.00871	0	0	0.01889	0	0.02671	0.04745	0.00055	0	0	0	0	0	0	0	0
k__Bacteria|p__Actinobacteria|c__Actinobacteria|o__Actinomycetales|f__Corynebacteriaceae|g__Corynebacterium|s__Corynebacterium_striatum|t__GCF_000159135	0.00709	0	0	0	0.13986	0	0.0186	0.00652	0.00871	0	0	0.01889	0	0.02671	0.04745	0.00055	0	0	0	0	0	0	0	0
k__Bacteria|p__Actinobacteria|c__Actinobacteria|o__Actinomycetales|f__Corynebacteriaceae|g__Corynebacterium|s__Corynebacterium_tuberculostearicum	0.29224	0.47555	0.25459	0.32871	0.5753	0.30795	0.54668	0.48303	0.89397	0.24087	0.19056	0.56924	0.30359	1.74761	1.9409	0.22609	0.57483	0.20549	0.33595	1.93645	0.15073	0	2.69003	2.31111
k__Bacteria|p__Actinobacteria|c__Actinobacteria|o__Actinomycetales|f__Corynebacteriaceae|g__Corynebacterium|s__Corynebacterium_tuberculostearicum|t__GCF_000175635	0.29224	0.47555	0.25459	0.32871	0.5753	0.30795	0.54668	0.48303	0.89397	0.24087	0.19056	0.56924	0.30359	1.74761	1.9409	0.22609	0.57483	0.20549	0.33595	1.93645	0.15073	0	2.69003	2.31111
k__Bacteria|p__Actinobacteria|c__Actinobacteria|o__Actinomycetales|f__Corynebacteriaceae|g__Corynebacterium|s__Corynebacterium_urealyticum	0.00393	0	0	0.01881	0.16199	0	0.04864	0.0217	0.14632	0	0	0.07212	0	0.21279	2.5143	0	1.16539	0	0	3.25328	0.01896	0	0.66073	0
k__Bacteria|p__Actinobacteria|c__Actinobacteria|o__Actinomycetales|f__Corynebacteriaceae|g__Corynebacterium|s__Corynebacterium_urealyticum|t__Corynebacterium_urealyticum_unclassified	0.00393	0	0	0.01881	0.16199	0	0.04864	0.0217	0.14632	0	0	0.07212	0	0.21279	2.5143	0	1.16539	0	0	3.25328	0.01896	0	0.66073	0
k__Bacteria|p__Actinobacteria|c__Actinobacteria|o__Actinomycetales|f__Corynebacteriaceae|g__Corynebacterium|s__Corynebacterium_variabile	0	0	0	0	0	0	0.02516	0.01482	0.04108	0	0	0	0	0	0.04864	0	0	0	0	0	0	0	0	0
k__Bacteria|p__Actinobacteria|c__Actinobacteria|o__Actinomycetales|f__Corynebacteriaceae|g__Corynebacterium|s__Corynebacterium_variabile|t__GCF_000179395	0	0	0	0	0	0	0.02516	0.01482	0.04108	0	0	0	0	0	0.04864	0	0	0	0	0	0	0	0	0
k__Bacteria|p__Actinobacteria|c__Actinobacteria|o__Actinomycetales|f__Corynebacteriaceae|g__Turicella	0.07397	0.07674	1.08288	0	0.02718	0.46925	0.02413	0.03156	0.06172	0.27698	0.0375	0.09696	0	0	0	0.32892	0.13409	0.0856	0.28426	0.04299	0.08639	0	0	0
k__Bacteria|p__Actinobacteria|c__Actinobacteria|o__Actinomycetales|f__Corynebacteriaceae|g__Turicella|s__Turicella_otitidis	0.07397	0.07674	1.08288	0	0.02718	0.46925	0.02413	0.03156	0.06172	0.27698	0.0375	0.09696	0	0	0	0.32892	0.13409	0.0856	0.28426	0.04299	0.08639	0	0	0
k__Bacteria|p__Actinobacteria|c__Actinobacteria|o__Actinomycetales|f__Corynebacteriaceae|g__Turicella|s__Turicella_otitidis|t__Turicella_otitidis_unclassified	0.07397	0.07674	1.08288	0	0.02718	0.46925	0.02413	0.03156	0.06172	0.27698	0.0375	0.09696	0	0	0	0.32892	0.13409	0.0856	0.28426	0.04299	0.08639	0	0	0
k__Bacteria|p__Actinobacteria|c__Actinobacteria|o__Actinomycetales|f__Dermabacteraceae	0.79151	1.73594	0.37341	1.10744	0.65609	0.27067	1.32648	1.67929	1.82414	0.19611	0.04334	0.36234	0.02995	0.90911	1.06923	0.12593	1.34304	0.04262	0.12931	2.05356	0.01898	0	1.55865	1.29196
k__Bacteria|p__Actinobacteria|c__Actinobacteria|o__Actinomycetales|f__Dermabacteraceae|g__Brachybacterium	0.29767	0.29293	0.172	0.44825	0.25304	0.27067	0.30709	1.05206	0.59682	0.01429	0.04334	0.34166	0.02995	0.69422	1.03794	0.10944	0.63555	0.04262	0.05957	1.40104	0.01898	0	1.55865	0.06569
k__Bacteria|p__Actinobacteria|c__Actinobacteria|o__Actinomycetales|f__Dermabacteraceae|g__Brachybacterium|s__Brachybacterium_muris	0.02072	0	0.00249	0	0.01094	0	0.06522	0.04343	0.10357	0	0	0	0	0	0.03564	0.0182	0.00203	0	0	0.03847	0	0	0	0
k__Bacteria|p__Actinobacteria|c__Actinobacteria|o__Actinomycetales|f__Dermabacteraceae|g__Brachybacterium|s__Brachybacterium_muris|t__GCF_000338055	0.02072	0	0.00249	0	0.01094	0	0.06522	0.04343	0.10357	0	0	0	0	0	0.03564	0.0182	0.00203	0	0	0.03847	0	0	0	0
k__Bacteria|p__Actinobacteria|c__Actinobacteria|o__Actinomycetales|f__Dermabacteraceae|g__Brachybacterium|s__Brachybacterium_paraconglomeratum	0.00665	0	0	0	0.00974	0	0.03427	0.13962	0.06417	0	0	0.06279	0	0	0.09235	0	0.19336	0	0	0.40177	0	0	0	0
k__Bacteria|p__Actinobacteria|c__Actinobacteria|o__Actinomycetales|f__Dermabacteraceae|g__Brachybacterium|s__Brachybacterium_paraconglomeratum|t__GCF_000233655	0.00665	0	0	0	0.00974	0	0.03427	0.13962	0.06417	0	0	0.06279	0	0	0.09235	0	0.19336	0	0	0.40177	0	0	0	0
k__Bacteria|p__Actinobacteria|c__Actinobacteria|o__Actinomycetales|f__Dermabacteraceae|g__Brachybacterium|s__Brachybacterium_unclassified	0.2703	0.29293	0.16951	0.44825	0.23236	0.27067	0.2076	0.86901	0.42908	0.01429	0.04334	0.27887	0.02995	0.69422	0.90995	0.09123	0.44015	0.04262	0.05957	0.96079	0.01898	0	1.55865	0.06569
k__Bacteria|p__Actinobacteria|c__Actinobacteria|o__Actinomycetales|f__Dermabacteraceae|g__Dermabacteraceae_unclassified	0.49384	1.443	0.20141	0.65919	0.40304	0	1.01939	0.62723	1.22733	0.18182	0	0.02068	0	0.21489	0.0313	0.01649	0.70749	0	0.06975	0.65253	0	0	0	1.22627
k__Bacteria|p__Actinobacteria|c__Actinobacteria|o__Actinomycetales|f__Dermacoccaceae	0	0	0	0	0.00614	0	0.10056	0.05858	0.04704	0.00401	0	0.18992	0	0.09738	0.24858	0.00332	0.08251	0	0	0.11289	0	0	0	0
k__Bacteria|p__Actinobacteria|c__Actinobacteria|o__Actinomycetales|f__Dermacoccaceae|g__Kytococcus	0	0	0	0	0.00614	0	0.10056	0.05858	0.04704	0.00401	0	0.18992	0	0.09738	0.24858	0.00332	0.08251	0	0	0.11289	0	0	0	0
k__Bacteria|p__Actinobacteria|c__Actinobacteria|o__Actinomycetales|f__Dermacoccaceae|g__Kytococcus|s__Kytococcus_sedentarius	0	0	0	0	0.00614	0	0.10056	0.05858	0.04704	0.00401	0	0.18992	0	0.09738	0.24858	0.00332	0.08251	0	0	0.11289	0	0	0	0
k__Bacteria|p__Actinobacteria|c__Actinobacteria|o__Actinomycetales|f__Dermacoccaceae|g__Kytococcus|s__Kytococcus_sedentarius|t__GCF_000023925	0	0	0	0	0.00614	0	0.10056	0.05858	0.04704	0.00401	0	0.18992	0	0.09738	0.24858	0.00332	0.08251	0	0	0.11289	0	0	0	0
k__Bacteria|p__Actinobacteria|c__Actinobacteria|o__Actinomycetales|f__Dermatophilaceae	0.10475	0.08626	0.14051	0.46345	0.25853	0.42981	0.62639	0.5986	2.07456	0	0	0.03745	0.3144	0.93434	0.69874	0	0.60909	0	0	0.44183	0.04741	0	0	0
k__Bacteria|p__Actinobacteria|c__Actinobacteria|o__Actinomycetales|f__Dermatophilaceae|g__Dermatophilaceae_unclassified	0.10475	0.08626	0.14051	0.46345	0.25853	0.42981	0.62639	0.5986	2.07456	0	0	0.03745	0.3144	0.93434	0.69874	0	0.60909	0	0	0.44183	0.04741	0	0	0
k__Bacteria|p__Actinobacteria|c__Actinobacteria|o__Actinomycetales|f__Dietziaceae	0.78831	0.81886	0.7137	0.07987	0.17748	0.0592	0.27758	0.39519	0.4105	0.01572	0	0.16071	0	0.0989	0.21606	0.0246	0.28372	0	0	0.12088	0	0	0.13953	0.03341
k__Bacteria|p__Actinobacteria|c__Actinobacteria|o__Actinomycetales|f__Dietziaceae|g__Dietzia	0.78831	0.81886	0.7137	0.07987	0.17748	0.0592	0.27758	0.39519	0.4105	0.01572	0	0.16071	0	0.0989	0.21606	0.0246	0.28372	0	0	0.12088	0	0	0.13953	0.03341
k__Bacteria|p__Actinobacteria|c__Actinobacteria|o__Actinomycetales|f__Dietziaceae|g__Dietzia|s__Dietzia_cinnamea	0.01151	0	0.01239	0	0	0	0.02656	0.01424	0.02199	0	0	0.01145	0	0	0	0	0.0591	0	0	0.01953	0	0	0	0
k__Bacteria|p__Actinobacteria|c__Actinobacteria|o__Actinomycetales|f__Dietziaceae|g__Dietzia|s__Dietzia_cinnamea|t__GCF_000186325	0.01151	0	0.01239	0	0	0	0.02656	0.01424	0.02199	0	0	0.01145	0	0	0	0	0.0591	0	0	0.01953	0	0	0	0
k__Bacteria|p__Actinobacteria|c__Actinobacteria|o__Actinomycetales|f__Dietziaceae|g__Dietzia|s__Dietzia_unclassified	0.7768	0.81886	0.70132	0.07987	0.17748	0.0592	0.25103	0.38095	0.38851	0.01572	0	0.14926	0	0.0989	0.21606	0.0246	0.22461	0	0	0.10135	0	0	0.13953	0.03341
k__Bacteria|p__Actinobacteria|c__Actinobacteria|o__Actinomycetales|f__Geodermatophilaceae	0.54553	0.69339	0.385	0.63512	0.66706	6.70529	2.15216	3.52509	1.85467	0	0	0.79334	0	1.50806	1.26696	0.00652	1.34151	0	0.88621	1.08708	0	0	3.3759	1.81669
k__Bacteria|p__Actinobacteria|c__Actinobacteria|o__Actinomycetales|f__Geodermatophilaceae|g__Blastococcus	0	0	0	0	0	0	0.01524	0.01173	0	0	0	0	0	0	0	0	0	0	0	0	0	0	0	0
k__Bacteria|p__Actinobacteria|c__Actinobacteria|o__Actinomycetales|f__Geodermatophilaceae|g__Blastococcus|s__Blastococcus_saxobsidens	0	0	0	0	0	0	0.01524	0.01173	0	0	0	0	0	0	0	0	0	0	0	0	0	0	0	0
k__Bacteria|p__Actinobacteria|c__Actinobacteria|o__Actinomycetales|f__Geodermatophilaceae|g__Blastococcus|s__Blastococcus_saxobsidens|t__GCF_000284015	0	0	0	0	0	0	0.01524	0.01173	0	0	0	0	0	0	0	0	0	0	0	0	0	0	0	0
k__Bacteria|p__Actinobacteria|c__Actinobacteria|o__Actinomycetales|f__Geodermatophilaceae|g__Geodermatophilaceae_unclassified	0.54553	0.69339	0.385	0.63512	0.6572	5.23933	2.07996	3.42685	1.84253	0	0	0.78755	0	1.4545	1.26696	0.00652	1.31077	0	0.88621	1.08281	0	0	3.3759	1.81669
k__Bacteria|p__Actinobacteria|c__Actinobacteria|o__Actinomycetales|f__Geodermatophilaceae|g__Modestobacter	0	0	0	0	0.00986	1.46595	0.05696	0.08652	0.01214	0	0	0.00579	0	0.05356	0	0	0.03074	0	0	0.00427	0	0	0	0
k__Bacteria|p__Actinobacteria|c__Actinobacteria|o__Actinomycetales|f__Geodermatophilaceae|g__Modestobacter|s__Modestobacter_multiseptatus	0	0	0	0	0.00986	1.46595	0.05696	0.08652	0.01214	0	0	0.00579	0	0.05356	0	0	0.03074	0	0	0.00427	0	0	0	0
k__Bacteria|p__Actinobacteria|c__Actinobacteria|o__Actinomycetales|f__Geodermatophilaceae|g__Modestobacter|s__Modestobacter_multiseptatus|t__GCF_000306785	0	0	0	0	0.00986	1.46595	0.05696	0.08652	0.01214	0	0	0.00579	0	0.05356	0	0	0.03074	0	0	0.00427	0	0	0	0
k__Bacteria|p__Actinobacteria|c__Actinobacteria|o__Actinomycetales|f__Gordoniaceae	0.02187	0	0	0	0	0	0.011	0.00135	0.01058	0	0	0	0	0	0	0	0	0	0	0.0099	0	0	0	0
k__Bacteria|p__Actinobacteria|c__Actinobacteria|o__Actinomycetales|f__Gordoniaceae|g__Gordonia	0.02187	0	0	0	0	0	0.011	0.00135	0.01058	0	0	0	0	0	0	0	0	0	0	0.0099	0	0	0	0
k__Bacteria|p__Actinobacteria|c__Actinobacteria|o__Actinomycetales|f__Gordoniaceae|g__Gordonia|s__Gordonia_bronchialis	0.02187	0	0	0	0	0	0	0	0	0	0	0	0	0	0	0	0	0	0	0	0	0	0	0
k__Bacteria|p__Actinobacteria|c__Actinobacteria|o__Actinomycetales|f__Gordoniaceae|g__Gordonia|s__Gordonia_bronchialis|t__GCF_000024785	0.02187	0	0	0	0	0	0	0	0	0	0	0	0	0	0	0	0	0	0	0	0	0	0	0
k__Bacteria|p__Actinobacteria|c__Actinobacteria|o__Actinomycetales|f__Gordoniaceae|g__Gordonia|s__Gordonia_polyisoprenivorans	0	0	0	0	0	0	0	0	0	0	0	0	0	0	0	0	0	0	0	0.0099	0	0	0	0
k__Bacteria|p__Actinobacteria|c__Actinobacteria|o__Actinomycetales|f__Gordoniaceae|g__Gordonia|s__Gordonia_polyisoprenivorans|t__Gordonia_polyisoprenivorans_unclassified	0	0	0	0	0	0	0	0	0	0	0	0	0	0	0	0	0	0	0	0.0099	0	0	0	0
k__Bacteria|p__Actinobacteria|c__Actinobacteria|o__Actinomycetales|f__Gordoniaceae|g__Gordonia|s__Gordonia_terrae	0	0	0	0	0	0	0.011	0.00135	0.01058	0	0	0	0	0	0	0	0	0	0	0	0	0	0	0
k__Bacteria|p__Actinobacteria|c__Actinobacteria|o__Actinomycetales|f__Gordoniaceae|g__Gordonia|s__Gordonia_terrae|t__Gordonia_terrae_unclassified	0	0	0	0	0	0	0.011	0.00135	0.01058	0	0	0	0	0	0	0	0	0	0	0	0	0	0	0
k__Bacteria|p__Actinobacteria|c__Actinobacteria|o__Actinomycetales|f__Intrasporangiaceae	0.11899	0.06409	0.12373	0.0428	0.05593	0.00656	0.09985	0.1032	0.17387	0	0.02762	0.12619	0	0.02806	0.02762	0.00344	0.07787	0	0	0.10728	0	0	0	0
k__Bacteria|p__Actinobacteria|c__Actinobacteria|o__Actinomycetales|f__Intrasporangiaceae|g__Janibacter	0.00761	0	0.01244	0	0.01389	0	0.05066	0.04372	0.04446	0	0.02762	0.12619	0	0.02806	0	0.00344	0.06936	0	0	0.09169	0	0	0	0
k__Bacteria|p__Actinobacteria|c__Actinobacteria|o__Actinomycetales|f__Intrasporangiaceae|g__Janibacter|s__Janibacter_hoylei	0.00761	0	0.01244	0	0.01389	0	0.05066	0.04372	0.04446	0	0.02762	0.12619	0	0.02806	0	0.00344	0.06936	0	0	0.09169	0	0	0	0
k__Bacteria|p__Actinobacteria|c__Actinobacteria|o__Actinomycetales|f__Intrasporangiaceae|g__Janibacter|s__Janibacter_hoylei|t__GCF_000297495	0.00761	0	0.01244	0	0.01389	0	0.05066	0.04372	0.04446	0	0.02762	0.12619	0	0.02806	0	0.00344	0.06936	0	0	0.09169	0	0	0	0
k__Bacteria|p__Actinobacteria|c__Actinobacteria|o__Actinomycetales|f__Intrasporangiaceae|g__Serinicoccus	0.11138	0.06409	0.11129	0.0428	0.04203	0.00656	0.04919	0.05948	0.12942	0	0	0	0	0	0.02762	0	0.00851	0	0	0.01559	0	0	0	0
k__Bacteria|p__Actinobacteria|c__Actinobacteria|o__Actinomycetales|f__Intrasporangiaceae|g__Serinicoccus|s__Serinicoccus_profundi	0	0	0.0237	0	0	0	0	0	0.00692	0	0	0	0	0	0	0	0	0	0	0	0	0	0	0
k__Bacteria|p__Actinobacteria|c__Actinobacteria|o__Actinomycetales|f__Intrasporangiaceae|g__Serinicoccus|s__Serinicoccus_profundi|t__GCF_000224715	0	0	0.0237	0	0	0	0	0	0.00692	0	0	0	0	0	0	0	0	0	0	0	0	0	0	0
k__Bacteria|p__Actinobacteria|c__Actinobacteria|o__Actinomycetales|f__Intrasporangiaceae|g__Serinicoccus|s__Serinicoccus_unclassified	0.11138	0.06409	0.08759	0.0428	0.04203	0.00656	0.04919	0.05948	0.1225	0	0	0	0	0	0.02762	0	0.00851	0	0	0.01559	0	0	0	0
k__Bacteria|p__Actinobacteria|c__Actinobacteria|o__Actinomycetales|f__Microbacteriaceae	0.51587	0.7219	0.31723	0.33432	0.56773	1.65213	0.72867	0.67146	0.69095	0	0	0.11678	0	0.29011	0.20741	0	0.33806	0.10281	0	0.31546	0	0	0	0.01992
k__Bacteria|p__Actinobacteria|c__Actinobacteria|o__Actinomycetales|f__Microbacteriaceae|g__Agrococcus	0	0	0	0	0	0	0.01014	0.02253	0	0	0	0	0	0	0	0	0	0	0	0	0	0	0	0
k__Bacteria|p__Actinobacteria|c__Actinobacteria|o__Actinomycetales|f__Microbacteriaceae|g__Agrococcus|s__Agrococcus_pavilionensis	0	0	0	0	0	0	0.01014	0.02253	0	0	0	0	0	0	0	0	0	0	0	0	0	0	0	0
k__Bacteria|p__Actinobacteria|c__Actinobacteria|o__Actinomycetales|f__Microbacteriaceae|g__Agrococcus|s__Agrococcus_pavilionensis|t__GCF_000400485	0	0	0	0	0	0	0.01014	0.02253	0	0	0	0	0	0	0	0	0	0	0	0	0	0	0	0
k__Bacteria|p__Actinobacteria|c__Actinobacteria|o__Actinomycetales|f__Microbacteriaceae|g__Agromyces	0.04079	0.06686	0.0317	0	0.11677	0.28407	0.13005	0.15872	0.16759	0	0	0.05568	0	0.22402	0.14289	0	0.0897	0	0	0.08206	0	0	0	0
k__Bacteria|p__Actinobacteria|c__Actinobacteria|o__Actinomycetales|f__Microbacteriaceae|g__Agromyces|s__Agromyces_unclassified	0.04079	0.06686	0.0317	0	0.11677	0.28407	0.13005	0.15872	0.16759	0	0	0.05568	0	0.22402	0.14289	0	0.0897	0	0	0.08206	0	0	0	0
k__Bacteria|p__Actinobacteria|c__Actinobacteria|o__Actinomycetales|f__Microbacteriaceae|g__Curtobacterium	0.28953	0.17552	0.14938	0.23787	0.26361	0.88151	0.20668	0.31235	0.29372	0	0	0.02711	0	0.06608	0.06453	0	0.04092	0	0	0.20429	0	0	0	0.01992
k__Bacteria|p__Actinobacteria|c__Actinobacteria|o__Actinomycetales|f__Microbacteriaceae|g__Curtobacterium|s__Curtobacterium_flaccumfaciens	0	0	0	0	0.00603	0	0.00123	0	0	0	0	0	0	0	0	0	0	0	0	0	0	0	0	0
k__Bacteria|p__Actinobacteria|c__Actinobacteria|o__Actinomycetales|f__Microbacteriaceae|g__Curtobacterium|s__Curtobacterium_flaccumfaciens|t__GCF_000349565	0	0	0	0	0.00603	0	0.00123	0	0	0	0	0	0	0	0	0	0	0	0	0	0	0	0	0
k__Bacteria|p__Actinobacteria|c__Actinobacteria|o__Actinomycetales|f__Microbacteriaceae|g__Curtobacterium|s__Curtobacterium_unclassified	0.28953	0.17552	0.14938	0.23787	0.25758	0.88151	0.20546	0.31235	0.29372	0	0	0.02711	0	0.06608	0.06453	0	0.04092	0	0	0.20429	0	0	0	0.01992
k__Bacteria|p__Actinobacteria|c__Actinobacteria|o__Actinomycetales|f__Microbacteriaceae|g__Leifsonia	0.18555	0.47952	0.11791	0.09646	0.16235	0.36015	0.28296	0.09754	0.15202	0	0	0	0	0	0	0	0.19147	0.10281	0	0	0	0	0	0
k__Bacteria|p__Actinobacteria|c__Actinobacteria|o__Actinomycetales|f__Microbacteriaceae|g__Leifsonia|s__Leifsonia_unclassified	0.18555	0.47952	0.11791	0.09646	0.16235	0.36015	0.28296	0.09754	0.15202	0	0	0	0	0	0	0	0.19147	0.10281	0	0	0	0	0	0
k__Bacteria|p__Actinobacteria|c__Actinobacteria|o__Actinomycetales|f__Microbacteriaceae|g__Leucobacter	0	0	0.01824	0	0.025	0.12641	0.07496	0.05526	0.02969	0	0	0.03398	0	0	0	0	0.01598	0	0	0.02911	0	0	0	0
k__Bacteria|p__Actinobacteria|c__Actinobacteria|o__Actinomycetales|f__Microbacteriaceae|g__Leucobacter|s__Leucobacter_unclassified	0	0	0.01824	0	0.025	0.12641	0.07496	0.05526	0.02969	0	0	0.03398	0	0	0	0	0.01598	0	0	0.02911	0	0	0	0
k__Bacteria|p__Actinobacteria|c__Actinobacteria|o__Actinomycetales|f__Microbacteriaceae|g__Microbacterium	0	0	0	0	0	0	0.02388	0.02506	0.04793	0	0	0	0	0	0	0	0	0	0	0	0	0	0	0
k__Bacteria|p__Actinobacteria|c__Actinobacteria|o__Actinomycetales|f__Microbacteriaceae|g__Microbacterium|s__Microbacterium_laevaniformans	0	0	0	0	0	0	0.02388	0.02506	0.04793	0	0	0	0	0	0	0	0	0	0	0	0	0	0	0
k__Bacteria|p__Actinobacteria|c__Actinobacteria|o__Actinomycetales|f__Microbacteriaceae|g__Microbacterium|s__Microbacterium_laevaniformans|t__GCF_000255595	0	0	0	0	0	0	0.02388	0.02506	0.04793	0	0	0	0	0	0	0	0	0	0	0	0	0	0	0
k__Bacteria|p__Actinobacteria|c__Actinobacteria|o__Actinomycetales|f__Micrococcaceae	6.81092	2.82905	4.20281	2.46097	2.45836	1.53184	4.37115	4.06173	4.61912	1.7702	3.34696	13.2494	3.24433	8.49042	10.6257	3.21972	6.95813	3.12548	1.97383	13.343	1.01227	1.83573	11.7307	10.8391
k__Bacteria|p__Actinobacteria|c__Actinobacteria|o__Actinomycetales|f__Micrococcaceae|g__Arthrobacter	0	0	0	0	0	0	0.00394	0.01457	0.01371	0	0	0	0	0	0	0	0	0	0	0	0	0	0	0
k__Bacteria|p__Actinobacteria|c__Actinobacteria|o__Actinomycetales|f__Micrococcaceae|g__Arthrobacter|s__Arthrobacter_arilaitensis	0	0	0	0	0	0	0.00394	0	0.01371	0	0	0	0	0	0	0	0	0	0	0	0	0	0	0
k__Bacteria|p__Actinobacteria|c__Actinobacteria|o__Actinomycetales|f__Micrococcaceae|g__Arthrobacter|s__Arthrobacter_arilaitensis|t__GCF_000197735	0	0	0	0	0	0	0.00394	0	0.01371	0	0	0	0	0	0	0	0	0	0	0	0	0	0	0
k__Bacteria|p__Actinobacteria|c__Actinobacteria|o__Actinomycetales|f__Micrococcaceae|g__Arthrobacter|s__Arthrobacter_chlorophenolicus	0	0	0	0	0	0	0	0.01457	0	0	0	0	0	0	0	0	0	0	0	0	0	0	0	0
k__Bacteria|p__Actinobacteria|c__Actinobacteria|o__Actinomycetales|f__Micrococcaceae|g__Arthrobacter|s__Arthrobacter_chlorophenolicus|t__GCF_000022025	0	0	0	0	0	0	0	0.01457	0	0	0	0	0	0	0	0	0	0	0	0	0	0	0	0
k__Bacteria|p__Actinobacteria|c__Actinobacteria|o__Actinomycetales|f__Micrococcaceae|g__Kocuria	0.5547	0.2673	0.5003	0.28874	0.57552	0.92938	1.77807	1.78373	1.80231	0.07575	0.25181	0.90286	0.23783	1.58014	3.41909	0.11145	1.44824	0.39573	0.00796	2.56213	0.16201	0	5.37474	2.64268
k__Bacteria|p__Actinobacteria|c__Actinobacteria|o__Actinomycetales|f__Micrococcaceae|g__Kocuria|s__Kocuria_atrinae	0.00415	0	0	0	0	0	0.06151	0.05085	0.06332	0	0	0	0	0	0.00569	0	0.01689	0	0	0	0	0	0	0
k__Bacteria|p__Actinobacteria|c__Actinobacteria|o__Actinomycetales|f__Micrococcaceae|g__Kocuria|s__Kocuria_atrinae|t__GCF_000286355	0.00415	0	0	0	0	0	0.06151	0.05085	0.06332	0	0	0	0	0	0.00569	0	0.01689	0	0	0	0	0	0	0
k__Bacteria|p__Actinobacteria|c__Actinobacteria|o__Actinomycetales|f__Micrococcaceae|g__Kocuria|s__Kocuria_rhizophila	0.12467	0.07332	0.0593	0.11842	0.10599	0.05263	0.88301	0.51107	0.35865	0.07575	0.17017	0.52698	0.23783	0.67804	2.07765	0.09264	0.74189	0.20757	0.00796	1.6677	0.16201	0	1.30802	2.64268
k__Bacteria|p__Actinobacteria|c__Actinobacteria|o__Actinomycetales|f__Micrococcaceae|g__Kocuria|s__Kocuria_rhizophila|t__Kocuria_rhizophila_unclassified	0.12467	0.07332	0.0593	0.11842	0.10599	0.05263	0.88301	0.51107	0.35865	0.07575	0.17017	0.52698	0.23783	0.67804	2.07765	0.09264	0.74189	0.20757	0.00796	1.6677	0.16201	0	1.30802	2.64268
k__Bacteria|p__Actinobacteria|c__Actinobacteria|o__Actinomycetales|f__Micrococcaceae|g__Kocuria|s__Kocuria_sp_UCD_OTCP	0	0	0	0	0	0	0.83355	1.22181	1.38034	0	0	0	0	0	0	0	0	0	0	0	0	0	0	0
k__Bacteria|p__Actinobacteria|c__Actinobacteria|o__Actinomycetales|f__Micrococcaceae|g__Kocuria|s__Kocuria_sp_UCD_OTCP|t__GCF_000349605	0	0	0	0	0	0	0.83355	1.22181	1.38034	0	0	0	0	0	0	0	0	0	0	0	0	0	0	0
k__Bacteria|p__Actinobacteria|c__Actinobacteria|o__Actinomycetales|f__Micrococcaceae|g__Kocuria|s__Kocuria_unclassified	0.42589	0.19398	0.441	0.17032	0.46953	0.87675	0	0	0	0	0.08164	0.37588	0	0.9021	1.33575	0.01881	0.68945	0.18816	0	0.89443	0	0	4.06672	0
k__Bacteria|p__Actinobacteria|c__Actinobacteria|o__Actinomycetales|f__Micrococcaceae|g__Micrococcus	0.64658	1.00164	0.78485	0.72844	0.78815	0.1812	1.0564	1.16485	1.13459	0.61347	1.18464	6.02876	0.51777	5.90317	4.13338	0.67464	4.76793	1.23289	0.92615	10.0925	0.31166	0.92962	6.10399	6.75363
k__Bacteria|p__Actinobacteria|c__Actinobacteria|o__Actinomycetales|f__Micrococcaceae|g__Micrococcus|s__Micrococcus_luteus	0.64658	1.00164	0.78485	0.72844	0.78815	0.1812	1.0564	1.16485	1.13459	0.61347	1.18464	6.02876	0.51777	5.90317	4.13338	0.67464	4.76793	1.23289	0.92615	10.0925	0.31166	0.92962	6.10399	6.75363
k__Bacteria|p__Actinobacteria|c__Actinobacteria|o__Actinomycetales|f__Micrococcaceae|g__Micrococcus|s__Micrococcus_luteus|t__Micrococcus_luteus_unclassified	0.64658	1.00164	0.78485	0.72844	0.78815	0.1812	1.0564	1.16485	1.13459	0.61347	1.18464	6.02876	0.51777	5.90317	4.13338	0.67464	4.76793	1.23289	0.92615	10.0925	0.31166	0.92962	6.10399	6.75363
k__Bacteria|p__Actinobacteria|c__Actinobacteria|o__Actinomycetales|f__Micrococcaceae|g__Rothia	5.60963	1.56011	2.91766	1.44378	1.09469	0.42127	1.53274	1.09858	1.66852	1.08098	1.91051	6.31776	2.48874	1.00711	3.07323	2.43362	0.74197	1.49686	1.03972	0.68833	0.5386	0.90612	0.25198	1.44275
k__Bacteria|p__Actinobacteria|c__Actinobacteria|o__Actinomycetales|f__Micrococcaceae|g__Rothia|s__Rothia_aeria	1.0126	0.03198	0.08533	0	0.05966	0	0.21611	0.05283	0.07115	0.09478	0.08819	3.12576	0.04654	0	1.12632	0.08804	0.00882	0.1121	0.0394	0	0.1127	0	0	0
k__Bacteria|p__Actinobacteria|c__Actinobacteria|o__Actinomycetales|f__Micrococcaceae|g__Rothia|s__Rothia_aeria|t__Rothia_aeria_unclassified	1.0126	0.03198	0.08533	0	0.05966	0	0.21611	0.05283	0.07115	0.09478	0.08819	3.12576	0.04654	0	1.12632	0.08804	0.00882	0.1121	0.0394	0	0.1127	0	0	0
k__Bacteria|p__Actinobacteria|c__Actinobacteria|o__Actinomycetales|f__Micrococcaceae|g__Rothia|s__Rothia_dentocariosa	2.93252	0.85302	0.80066	0.45176	0.38321	0.07628	0.41533	0.21112	0.39324	0.35365	0.73559	2.36509	1.05613	0.19985	0.72554	1.58455	0.34624	0.41459	0.24936	0.13303	0.10877	0.07583	0.01691	0.19624
k__Bacteria|p__Actinobacteria|c__Actinobacteria|o__Actinomycetales|f__Micrococcaceae|g__Rothia|s__Rothia_dentocariosa|t__Rothia_dentocariosa_unclassified	2.93252	0.85302	0.80066	0.45176	0.38321	0.07628	0.41533	0.21112	0.39324	0.35365	0.73559	2.36509	1.05613	0.19985	0.72554	1.58455	0.34624	0.41459	0.24936	0.13303	0.10877	0.07583	0.01691	0.19624
k__Bacteria|p__Actinobacteria|c__Actinobacteria|o__Actinomycetales|f__Micrococcaceae|g__Rothia|s__Rothia_mucilaginosa	1.66452	0.67511	2.03167	0.99202	0.65181	0.34499	0.90129	0.83463	1.20413	0.63255	1.08674	0.82691	1.38606	0.80726	1.22137	0.76103	0.38691	0.97018	0.75096	0.53041	0.31713	0.83028	0.23507	1.24652
k__Bacteria|p__Actinobacteria|c__Actinobacteria|o__Actinomycetales|f__Micrococcaceae|g__Rothia|s__Rothia_mucilaginosa|t__Rothia_mucilaginosa_unclassified	1.66452	0.67511	2.03167	0.99202	0.65181	0.34499	0.90129	0.83463	1.20413	0.63255	1.08674	0.82691	1.38606	0.80726	1.22137	0.76103	0.38691	0.97018	0.75096	0.53041	0.31713	0.83028	0.23507	1.24652
k__Bacteria|p__Actinobacteria|c__Actinobacteria|o__Actinomycetales|f__Micrococcaceae|g__Rothia|s__Rothia_unclassified	0	0	0	0	0	0	0	0	0	0	0	0	0	0	0	0	0	0	0	0.02489	0	0	0	0
k__Bacteria|p__Actinobacteria|c__Actinobacteria|o__Actinomycetales|f__Micromonosporaceae	0	0.20383	0.08996	0.17358	0.47777	0.29978	0.31653	0.31678	0.17604	0	0	0.09529	0	0	0	0	0	0	0	0	0	0	0	0
k__Bacteria|p__Actinobacteria|c__Actinobacteria|o__Actinomycetales|f__Micromonosporaceae|g__Actinoplanes	0	0.20383	0.08996	0.17358	0.47777	0.29978	0.31653	0.3012	0.17604	0	0	0.09529	0	0	0	0	0	0	0	0	0	0	0	0
k__Bacteria|p__Actinobacteria|c__Actinobacteria|o__Actinomycetales|f__Micromonosporaceae|g__Actinoplanes|s__Actinoplanes_unclassified	0	0.20383	0.08996	0.17358	0.47777	0.29978	0.31653	0.3012	0.17604	0	0	0.09529	0	0	0	0	0	0	0	0	0	0	0	0
k__Bacteria|p__Actinobacteria|c__Actinobacteria|o__Actinomycetales|f__Micromonosporaceae|g__Salinispora	0	0	0	0	0	0	0	0.01558	0	0	0	0	0	0	0	0	0	0	0	0	0	0	0	0
k__Bacteria|p__Actinobacteria|c__Actinobacteria|o__Actinomycetales|f__Micromonosporaceae|g__Salinispora|s__Salinispora_unclassified	0	0	0	0	0	0	0	0.01558	0	0	0	0	0	0	0	0	0	0	0	0	0	0	0	0
k__Bacteria|p__Actinobacteria|c__Actinobacteria|o__Actinomycetales|f__Nakamurellaceae	0	0	0	0	0.02454	0	0.0369	0.00282	0.00518	0	0	0	0	0	0	0	0.02019	0	0	0	0	0	0	0
k__Bacteria|p__Actinobacteria|c__Actinobacteria|o__Actinomycetales|f__Nakamurellaceae|g__Nakamurella	0	0	0	0	0.02454	0	0.0369	0.00282	0.00518	0	0	0	0	0	0	0	0.02019	0	0	0	0	0	0	0
k__Bacteria|p__Actinobacteria|c__Actinobacteria|o__Actinomycetales|f__Nakamurellaceae|g__Nakamurella|s__Nakamurella_multipartita	0	0	0	0	0.02454	0	0.0369	0.00282	0.00518	0	0	0	0	0	0	0	0.02019	0	0	0	0	0	0	0
k__Bacteria|p__Actinobacteria|c__Actinobacteria|o__Actinomycetales|f__Nakamurellaceae|g__Nakamurella|s__Nakamurella_multipartita|t__GCF_000024365	0	0	0	0	0.02454	0	0.0369	0.00282	0.00518	0	0	0	0	0	0	0	0.02019	0	0	0	0	0	0	0
k__Bacteria|p__Actinobacteria|c__Actinobacteria|o__Actinomycetales|f__Nocardiaceae	0	0	0	0	0	0	0	0	0	0	0	0	0	0	0	0.0009	0	0	0	0	0	0	0	0
k__Bacteria|p__Actinobacteria|c__Actinobacteria|o__Actinomycetales|f__Nocardiaceae|g__Rhodococcus	0	0	0	0	0	0	0	0	0	0	0	0	0	0	0	0.0009	0	0	0	0	0	0	0	0
k__Bacteria|p__Actinobacteria|c__Actinobacteria|o__Actinomycetales|f__Nocardiaceae|g__Rhodococcus|s__Rhodococcus_erythropolis	0	0	0	0	0	0	0	0	0	0	0	0	0	0	0	0.0009	0	0	0	0	0	0	0	0
k__Bacteria|p__Actinobacteria|c__Actinobacteria|o__Actinomycetales|f__Nocardiaceae|g__Rhodococcus|s__Rhodococcus_erythropolis|t__Rhodococcus_erythropolis_unclassified	0	0	0	0	0	0	0	0	0	0	0	0	0	0	0	0.0009	0	0	0	0	0	0	0	0
k__Bacteria|p__Actinobacteria|c__Actinobacteria|o__Actinomycetales|f__Nocardioidaceae	0.21814	0.28791	0.20862	0.39655	0.36472	0.9734	0.42576	0.70797	0.48441	0	0.01322	0.13931	0	0.42805	0.66705	0.03089	0.21092	0.03933	0.09917	0.67367	0.00857	0	0.15381	0.47603
k__Bacteria|p__Actinobacteria|c__Actinobacteria|o__Actinomycetales|f__Nocardioidaceae|g__Kribbella	0	0	0	0	0.00446	0.04321	0.00635	0.00782	0.00498	0	0	0	0	0	0	0	0	0	0	0	0	0	0	0
k__Bacteria|p__Actinobacteria|c__Actinobacteria|o__Actinomycetales|f__Nocardioidaceae|g__Kribbella|s__Kribbella_unclassified	0	0	0	0	0.00446	0.04321	0.00635	0.00782	0.00498	0	0	0	0	0	0	0	0	0	0	0	0	0	0	0
k__Bacteria|p__Actinobacteria|c__Actinobacteria|o__Actinomycetales|f__Nocardioidaceae|g__Nocardioides	0.21814	0.28791	0.20862	0.39655	0.36026	0.93018	0.41941	0.70015	0.47943	0	0.01322	0.13931	0	0.42805	0.66705	0.03089	0.21092	0.03933	0.09917	0.67367	0.00857	0	0.15381	0.47603
k__Bacteria|p__Actinobacteria|c__Actinobacteria|o__Actinomycetales|f__Nocardioidaceae|g__Nocardioides|s__Nocardioides_unclassified	0.21814	0.28791	0.20862	0.39655	0.36026	0.93018	0.41941	0.70015	0.47943	0	0.01322	0.13931	0	0.42805	0.66705	0.03089	0.21092	0.03933	0.09917	0.67367	0.00857	0	0.15381	0.47603
k__Bacteria|p__Actinobacteria|c__Actinobacteria|o__Actinomycetales|f__Promicromonosporaceae	0.0384	0	0	0	0	0	0.01786	0.03934	0.04478	0	0	0	0	0	0	0	0	0	0	0	0	0	0	0.27371
k__Bacteria|p__Actinobacteria|c__Actinobacteria|o__Actinomycetales|f__Promicromonosporaceae|g__Promicromonosporaceae_unclassified	0.0384	0	0	0	0	0	0.01786	0.03934	0.04478	0	0	0	0	0	0	0	0	0	0	0	0	0	0	0.27371
k__Bacteria|p__Actinobacteria|c__Actinobacteria|o__Actinomycetales|f__Propionibacteriaceae	41.5197	50.6985	55.9451	45.5609	34.6678	51.8001	37.1699	25.3576	27.6885	64.9464	78.4772	19.8171	74.6982	31.9	23.04	81.4073	33.6867	77.5383	85.653	28.05	72.6434	96.2953	36.3662	42.6808
k__Bacteria|p__Actinobacteria|c__Actinobacteria|o__Actinomycetales|f__Propionibacteriaceae|g__Propionibacteriaceae_unclassified	0	2.30657	0	0	2.40727	4.69732	0	0	0	5.38418	5.6156	0.7516	0	0	1.16059	0	1.50098	0	11.9544	0	0	31.5713	0	0
k__Bacteria|p__Actinobacteria|c__Actinobacteria|o__Actinomycetales|f__Propionibacteriaceae|g__Propionibacterium	41.5197	48.3919	55.9451	45.5609	32.2605	47.1028	37.1699	25.3576	27.6885	59.5622	72.8616	19.0655	74.6982	31.9	21.8794	81.4073	32.1857	77.5383	73.6986	28.05	72.6434	64.7239	36.3662	42.6808
k__Bacteria|p__Actinobacteria|c__Actinobacteria|o__Actinomycetales|f__Propionibacteriaceae|g__Propionibacterium|s__Propionibacterium_acnes	41.0575	48.0886	55.3398	44.7961	31.5662	46.547	36.8161	25.1429	27.5558	59.0928	72.6235	18.7583	74.2349	31.2007	20.9931	81.0365	32.0314	77.1253	73.0821	27.4357	72.0255	63.6278	36.3662	41.9783
k__Bacteria|p__Actinobacteria|c__Actinobacteria|o__Actinomycetales|f__Propionibacteriaceae|g__Propionibacterium|s__Propionibacterium_acnes|t__GCF_000221145	0	0	0	0	0	0	0	0	0	0	0	0	0	0	0	0.76474	0	0	0	0	0	0	0	0
k__Bacteria|p__Actinobacteria|c__Actinobacteria|o__Actinomycetales|f__Propionibacteriaceae|g__Propionibacterium|s__Propionibacterium_acnes|t__Propionibacterium_acnes_unclassified	41.0575	48.0886	55.3398	44.7961	31.5662	46.547	36.8161	25.1429	27.5558	59.0928	72.6235	18.7583	74.2349	31.2007	20.9931	80.2717	32.0314	77.1253	73.0821	27.4357	72.0255	63.6278	36.3662	41.9783
k__Bacteria|p__Actinobacteria|c__Actinobacteria|o__Actinomycetales|f__Propionibacteriaceae|g__Propionibacterium|s__Propionibacterium_avidum	0	0	0.01658	0	0.16774	0	0.14077	0	0.08944	0.06629	0	0.02257	0.00319	0	0	0.04007	0	0.00848	0	0	0.02124	0	0	0
k__Bacteria|p__Actinobacteria|c__Actinobacteria|o__Actinomycetales|f__Propionibacteriaceae|g__Propionibacterium|s__Propionibacterium_avidum|t__Propionibacterium_avidum_unclassified	0	0	0.01658	0	0.16774	0	0.14077	0	0.08944	0.06629	0	0.02257	0.00319	0	0	0.04007	0	0.00848	0	0	0.02124	0	0	0
k__Bacteria|p__Actinobacteria|c__Actinobacteria|o__Actinomycetales|f__Propionibacteriaceae|g__Propionibacterium|s__Propionibacterium_granulosum	0.46221	0.30332	0.42426	0.76476	0.52653	0.55582	0.21189	0.21474	0.04331	0.40309	0.23813	0.28464	0.46014	0.69925	0.88637	0.2847	0.15432	0.40457	0.6165	0.61434	0.59663	1.09616	0	0.70256
k__Bacteria|p__Actinobacteria|c__Actinobacteria|o__Actinomycetales|f__Propionibacteriaceae|g__Propionibacterium|s__Propionibacterium_granulosum|t__Propionibacterium_granulosum_unclassified	0.46221	0.30332	0.42426	0.76476	0.52653	0.55582	0.21189	0.21474	0.04331	0.40309	0.23813	0.28464	0.46014	0.69925	0.88637	0.2847	0.15432	0.40457	0.6165	0.61434	0.59663	1.09616	0	0.70256
k__Bacteria|p__Actinobacteria|c__Actinobacteria|o__Actinomycetales|f__Propionibacteriaceae|g__Propionibacterium|s__Propionibacterium_propionicum	0	0	0.16444	0	0	0	0.00116	0	0	0	0	0	0	0	0	0.04609	0	0	0	0	0	0	0	0
k__Bacteria|p__Actinobacteria|c__Actinobacteria|o__Actinomycetales|f__Propionibacteriaceae|g__Propionibacterium|s__Propionibacterium_propionicum|t__GCF_000277715	0	0	0.16444	0	0	0	0.00116	0	0	0	0	0	0	0	0	0.04609	0	0	0	0	0	0	0	0
k__Bacteria|p__Actinobacteria|c__Actinobacteria|o__Actinomycetales|f__Pseudonocardiaceae	0.02031	0	0.06151	0	0.04246	0.56669	0.06646	0.18256	0.03445	0	0	0.1993	0	0.05762	0.15575	0	0	0	0.48407	0	0	0	0	0.40147
k__Bacteria|p__Actinobacteria|c__Actinobacteria|o__Actinomycetales|f__Pseudonocardiaceae|g__Pseudonocardia	0.02031	0	0.06151	0	0.04246	0.56669	0.06646	0.18256	0.03445	0	0	0.1993	0	0.05762	0.15575	0	0	0	0.48407	0	0	0	0	0.40147
k__Bacteria|p__Actinobacteria|c__Actinobacteria|o__Actinomycetales|f__Pseudonocardiaceae|g__Pseudonocardia|s__Pseudonocardia_unclassified	0.02031	0	0.06151	0	0.04246	0.56669	0.06646	0.18256	0.03445	0	0	0.1993	0	0.05762	0.15575	0	0	0	0.48407	0	0	0	0	0.40147
k__Bacteria|p__Actinobacteria|c__Actinobacteria|o__Actinomycetales|f__Streptosporangiaceae	0	0	0	0	0	0	0.00662	0	0	0	0	0	0	0	0	0	0	0	0	0	0	0	0	0
k__Bacteria|p__Actinobacteria|c__Actinobacteria|o__Actinomycetales|f__Streptosporangiaceae|g__Streptosporangiaceae_unclassified	0	0	0	0	0	0	0.00662	0	0	0	0	0	0	0	0	0	0	0	0	0	0	0	0	0
k__Bacteria|p__Actinobacteria|c__Actinobacteria|o__Actinomycetales|f__Thermomonosporaceae	0	0	0	0	0	0	0.00676	0	0	0	0	0	0	0	0	0	0	0	0	0	0	0	0	0
k__Bacteria|p__Actinobacteria|c__Actinobacteria|o__Actinomycetales|f__Thermomonosporaceae|g__Thermomonosporaceae_unclassified	0	0	0	0	0	0	0.00676	0	0	0	0	0	0	0	0	0	0	0	0	0	0	0	0	0
k__Bacteria|p__Actinobacteria|c__Actinobacteria|o__Bifidobacteriales	0.31528	0.68285	0.15074	1.08596	2.07529	0.29615	1.23336	0.97797	1.75079	0.02224	0	4.23121	0.2144	5.14871	6.15981	0.17599	9.2092	0.0292	0.37457	3.76674	0.0061	0	4.62544	4.91228
k__Bacteria|p__Actinobacteria|c__Actinobacteria|o__Bifidobacteriales|f__Bifidobacteriaceae	0.31528	0.68285	0.15074	1.08596	2.07529	0.29615	1.23336	0.97797	1.75079	0.02224	0	4.23121	0.2144	5.14871	6.15981	0.17599	9.2092	0.0292	0.37457	3.76674	0.0061	0	4.62544	4.91228
k__Bacteria|p__Actinobacteria|c__Actinobacteria|o__Bifidobacteriales|f__Bifidobacteriaceae|g__Alloscardovia	0	0	0	0	0	0	0.0071	0	0	0	0	0	0	0	0	0	0	0	0	0	0	0	0	0
k__Bacteria|p__Actinobacteria|c__Actinobacteria|o__Bifidobacteriales|f__Bifidobacteriaceae|g__Alloscardovia|s__Alloscardovia_omnicolens	0	0	0	0	0	0	0.0071	0	0	0	0	0	0	0	0	0	0	0	0	0	0	0	0	0
k__Bacteria|p__Actinobacteria|c__Actinobacteria|o__Bifidobacteriales|f__Bifidobacteriaceae|g__Alloscardovia|s__Alloscardovia_omnicolens|t__Alloscardovia_omnicolens_unclassified	0	0	0	0	0	0	0.0071	0	0	0	0	0	0	0	0	0	0	0	0	0	0	0	0	0
k__Bacteria|p__Actinobacteria|c__Actinobacteria|o__Bifidobacteriales|f__Bifidobacteriaceae|g__Bifidobacterium	0.04337	0	0	0.02483	0.14237	0	0.16682	0.25526	0.38047	0.01532	0	2.51039	0	0.66831	0.5278	0	8.21297	0	0	0.48504	0	0	0.2539	1.09169
k__Bacteria|p__Actinobacteria|c__Actinobacteria|o__Bifidobacteriales|f__Bifidobacteriaceae|g__Bifidobacterium|s__Bifidobacterium_adolescentis	0.02864	0	0	0	0.09934	0	0.09655	0.06794	0.29528	0.01532	0	1.04844	0	0.26512	0.23374	0	7.06358	0	0	0.42025	0	0	0.14409	0.97253
k__Bacteria|p__Actinobacteria|c__Actinobacteria|o__Bifidobacteriales|f__Bifidobacteriaceae|g__Bifidobacterium|s__Bifidobacterium_adolescentis|t__Bifidobacterium_adolescentis_unclassified	0.02864	0	0	0	0.09934	0	0.09655	0.06794	0.29528	0.01532	0	1.04844	0	0.26512	0.23374	0	7.06358	0	0	0.42025	0	0	0.14409	0.97253
k__Bacteria|p__Actinobacteria|c__Actinobacteria|o__Bifidobacteriales|f__Bifidobacteriaceae|g__Bifidobacterium|s__Bifidobacterium_angulatum	0	0	0	0	0	0	0	0	0	0	0	0	0	0	0	0	0.38926	0	0	0	0	0	0	0
k__Bacteria|p__Actinobacteria|c__Actinobacteria|o__Bifidobacteriales|f__Bifidobacteriaceae|g__Bifidobacterium|s__Bifidobacterium_angulatum|t__GCF_000156635	0	0	0	0	0	0	0	0	0	0	0	0	0	0	0	0	0.38926	0	0	0	0	0	0	0
k__Bacteria|p__Actinobacteria|c__Actinobacteria|o__Bifidobacteriales|f__Bifidobacteriaceae|g__Bifidobacterium|s__Bifidobacterium_animalis	0.00653	0	0	0	0	0	0	0	0	0	0	0	0	0	0	0	0	0	0	0	0	0	0	0
k__Bacteria|p__Actinobacteria|c__Actinobacteria|o__Bifidobacteriales|f__Bifidobacteriaceae|g__Bifidobacterium|s__Bifidobacterium_animalis|t__Bifidobacterium_animalis_unclassified	0.00653	0	0	0	0	0	0	0	0	0	0	0	0	0	0	0	0	0	0	0	0	0	0	0
k__Bacteria|p__Actinobacteria|c__Actinobacteria|o__Bifidobacteriales|f__Bifidobacteriaceae|g__Bifidobacterium|s__Bifidobacterium_bifidum	0	0	0	0	0	0	0.00471	0	0.00318	0	0	0.9867	0	0.17502	0	0	0	0	0	0	0	0	0	0
k__Bacteria|p__Actinobacteria|c__Actinobacteria|o__Bifidobacteriales|f__Bifidobacteriaceae|g__Bifidobacterium|s__Bifidobacterium_bifidum|t__Bifidobacterium_bifidum_unclassified	0	0	0	0	0	0	0.00471	0	0.00318	0	0	0.9867	0	0.17502	0	0	0	0	0	0	0	0	0	0
k__Bacteria|p__Actinobacteria|c__Actinobacteria|o__Bifidobacteriales|f__Bifidobacteriaceae|g__Bifidobacterium|s__Bifidobacterium_breve	0	0	0	0	0	0	0	0	0	0	0	0	0	0.11451	0.14051	0	0	0	0	0	0	0	0	0
k__Bacteria|p__Actinobacteria|c__Actinobacteria|o__Bifidobacteriales|f__Bifidobacteriaceae|g__Bifidobacterium|s__Bifidobacterium_breve|t__Bifidobacterium_breve_unclassified	0	0	0	0	0	0	0	0	0	0	0	0	0	0.11451	0.14051	0	0	0	0	0	0	0	0	0
k__Bacteria|p__Actinobacteria|c__Actinobacteria|o__Bifidobacteriales|f__Bifidobacteriaceae|g__Bifidobacterium|s__Bifidobacterium_dentium	0	0	0	0	0	0	0	0.01806	0	0	0	0	0	0	0	0	0	0	0	0	0	0	0	0
k__Bacteria|p__Actinobacteria|c__Actinobacteria|o__Bifidobacteriales|f__Bifidobacteriaceae|g__Bifidobacterium|s__Bifidobacterium_dentium|t__Bifidobacterium_dentium_unclassified	0	0	0	0	0	0	0	0.01806	0	0	0	0	0	0	0	0	0	0	0	0	0	0	0	0
k__Bacteria|p__Actinobacteria|c__Actinobacteria|o__Bifidobacteriales|f__Bifidobacteriaceae|g__Bifidobacterium|s__Bifidobacterium_longum	0.0082	0	0	0.02483	0.04303	0	0.04628	0.16926	0.08202	0	0	0.47526	0	0.11367	0.15355	0	0.76013	0	0	0.06479	0	0	0.10981	0.11917
k__Bacteria|p__Actinobacteria|c__Actinobacteria|o__Bifidobacteriales|f__Bifidobacteriaceae|g__Bifidobacterium|s__Bifidobacterium_longum|t__Bifidobacterium_longum_unclassified	0.0082	0	0	0.02483	0.04303	0	0.04628	0.16926	0.08202	0	0	0.47526	0	0.11367	0.15355	0	0.76013	0	0	0.06479	0	0	0.10981	0.11917
k__Bacteria|p__Actinobacteria|c__Actinobacteria|o__Bifidobacteriales|f__Bifidobacteriaceae|g__Bifidobacterium|s__Bifidobacterium_pseudocatenulatum	0	0	0	0	0	0	0.01927	0	0	0	0	0	0	0	0	0	0	0	0	0	0	0	0	0
k__Bacteria|p__Actinobacteria|c__Actinobacteria|o__Bifidobacteriales|f__Bifidobacteriaceae|g__Bifidobacterium|s__Bifidobacterium_pseudocatenulatum|t__GCF_000173435	0	0	0	0	0	0	0.01927	0	0	0	0	0	0	0	0	0	0	0	0	0	0	0	0	0
k__Bacteria|p__Actinobacteria|c__Actinobacteria|o__Bifidobacteriales|f__Bifidobacteriaceae|g__Gardnerella	0.27191	0.68285	0.15074	1.06113	1.93292	0.29615	1.05944	0.71885	1.37031	0.00692	0	1.72081	0.2144	4.48039	5.63201	0.17599	0.99622	0.0292	0.37457	3.2817	0.00206	0	4.37153	3.82058
k__Bacteria|p__Actinobacteria|c__Actinobacteria|o__Bifidobacteriales|f__Bifidobacteriaceae|g__Gardnerella|s__Gardnerella_vaginalis	0.27191	0.68285	0.15074	1.06113	1.93292	0.29615	1.05944	0.71885	1.37031	0.00692	0	1.72081	0.2144	4.48039	5.63201	0.17599	0.99622	0.0292	0.37457	3.2817	0.00206	0	4.37153	3.82058
k__Bacteria|p__Actinobacteria|c__Actinobacteria|o__Bifidobacteriales|f__Bifidobacteriaceae|g__Gardnerella|s__Gardnerella_vaginalis|t__Gardnerella_vaginalis_unclassified	0.27191	0.68285	0.15074	1.06113	1.93292	0.29615	1.05944	0.71885	1.37031	0.00692	0	1.72081	0.2144	4.48039	5.63201	0.17599	0.99622	0.0292	0.37457	3.2817	0.00206	0	4.37153	3.82058
k__Bacteria|p__Actinobacteria|c__Actinobacteria|o__Bifidobacteriales|f__Bifidobacteriaceae|g__Scardovia	0	0	0	0	0	0	0	0.00386	0	0	0	0	0	0	0	0	0	0	0	0	0.00405	0	0	0
k__Bacteria|p__Actinobacteria|c__Actinobacteria|o__Bifidobacteriales|f__Bifidobacteriaceae|g__Scardovia|s__Scardovia_wiggsiae	0	0	0	0	0	0	0	0.00386	0	0	0	0	0	0	0	0	0	0	0	0	0.00405	0	0	0
k__Bacteria|p__Actinobacteria|c__Actinobacteria|o__Bifidobacteriales|f__Bifidobacteriaceae|g__Scardovia|s__Scardovia_wiggsiae|t__Scardovia_wiggsiae_unclassified	0	0	0	0	0	0	0	0.00386	0	0	0	0	0	0	0	0	0	0	0	0	0.00405	0	0	0
k__Bacteria|p__Actinobacteria|c__Actinobacteria|o__Coriobacteriales	0.02243	0	0.03551	0.19952	0.37774	0	0.35058	0.2492	0.50283	0	0.00288	0.24186	0	0.56507	0.93525	0.08129	0.17744	0	0	0.2422	0	0	0.30555	0.29314
k__Bacteria|p__Actinobacteria|c__Actinobacteria|o__Coriobacteriales|f__Coriobacteriaceae	0.02243	0	0.03551	0.19952	0.37774	0	0.35058	0.2492	0.50283	0	0.00288	0.24186	0	0.56507	0.93525	0.08129	0.17744	0	0	0.2422	0	0	0.30555	0.29314
k__Bacteria|p__Actinobacteria|c__Actinobacteria|o__Coriobacteriales|f__Coriobacteriaceae|g__Adlercreutzia	0	0	0	0	0	0	0	0	0	0	0	0	0	0	0	0	0.01498	0	0	0	0	0	0	0
k__Bacteria|p__Actinobacteria|c__Actinobacteria|o__Coriobacteriales|f__Coriobacteriaceae|g__Adlercreutzia|s__Adlercreutzia_equolifaciens	0	0	0	0	0	0	0	0	0	0	0	0	0	0	0	0	0.01498	0	0	0	0	0	0	0
k__Bacteria|p__Actinobacteria|c__Actinobacteria|o__Coriobacteriales|f__Coriobacteriaceae|g__Adlercreutzia|s__Adlercreutzia_equolifaciens|t__GCF_000478885	0	0	0	0	0	0	0	0	0	0	0	0	0	0	0	0	0.01498	0	0	0	0	0	0	0
k__Bacteria|p__Actinobacteria|c__Actinobacteria|o__Coriobacteriales|f__Coriobacteriaceae|g__Atopobium	0.01267	0	0.03551	0.19952	0.34286	0	0.21226	0.06966	0.15897	0	0.00288	0.08869	0	0.49038	0.9099	0.07713	0.11416	0	0	0.21169	0	0	0.30555	0.02269
k__Bacteria|p__Actinobacteria|c__Actinobacteria|o__Coriobacteriales|f__Coriobacteriaceae|g__Atopobium|s__Atopobium_parvulum	0	0	0.01574	0.05225	0.00983	0	0.01501	0.01941	0.01518	0	0.00288	0	0	0	0	0.04218	0	0	0	0	0	0	0	0
k__Bacteria|p__Actinobacteria|c__Actinobacteria|o__Coriobacteriales|f__Coriobacteriaceae|g__Atopobium|s__Atopobium_parvulum|t__GCF_000024225	0	0	0.01574	0.05225	0.00983	0	0.01501	0.01941	0.01518	0	0.00288	0	0	0	0	0.04218	0	0	0	0	0	0	0	0
k__Bacteria|p__Actinobacteria|c__Actinobacteria|o__Coriobacteriales|f__Coriobacteriaceae|g__Atopobium|s__Atopobium_rimae	0	0	0	0	0.00232	0	0	0	0	0	0	0	0	0	0	0.0017	0	0	0	0	0	0	0	0
k__Bacteria|p__Actinobacteria|c__Actinobacteria|o__Coriobacteriales|f__Coriobacteriaceae|g__Atopobium|s__Atopobium_rimae|t__GCF_000174015	0	0	0	0	0.00232	0	0	0	0	0	0	0	0	0	0	0.0017	0	0	0	0	0	0	0	0
k__Bacteria|p__Actinobacteria|c__Actinobacteria|o__Coriobacteriales|f__Coriobacteriaceae|g__Atopobium|s__Atopobium_vaginae	0.01267	0	0.01978	0.14726	0.33071	0	0.19725	0.05025	0.14379	0	0	0.08869	0	0.49038	0.9099	0.03324	0.11416	0	0	0.21169	0	0	0.30555	0.02269
k__Bacteria|p__Actinobacteria|c__Actinobacteria|o__Coriobacteriales|f__Coriobacteriaceae|g__Atopobium|s__Atopobium_vaginae|t__Atopobium_vaginae_unclassified	0.01267	0	0.01978	0.14726	0.33071	0	0.19725	0.05025	0.14379	0	0	0.08869	0	0.49038	0.9099	0.03324	0.11416	0	0	0.21169	0	0	0.30555	0.02269
k__Bacteria|p__Actinobacteria|c__Actinobacteria|o__Coriobacteriales|f__Coriobacteriaceae|g__Collinsella	0.00976	0	0	0	0.02706	0	0.11482	0.17954	0.34386	0	0	0.1243	0	0.07469	0.02535	0	0.03561	0	0	0.0305	0	0	0	0.27044
k__Bacteria|p__Actinobacteria|c__Actinobacteria|o__Coriobacteriales|f__Coriobacteriaceae|g__Collinsella|s__Collinsella_aerofaciens	0	0	0	0	0.02706	0	0.06844	0.15904	0.1291	0	0	0.1243	0	0.07469	0.02535	0	0.03561	0	0	0.0305	0	0	0	0.27044
k__Bacteria|p__Actinobacteria|c__Actinobacteria|o__Coriobacteriales|f__Coriobacteriaceae|g__Collinsella|s__Collinsella_aerofaciens|t__GCF_000169035	0	0	0	0	0.02706	0	0.06844	0.15904	0.1291	0	0	0.1243	0	0.07469	0.02535	0	0.03561	0	0	0.0305	0	0	0	0.27044
k__Bacteria|p__Actinobacteria|c__Actinobacteria|o__Coriobacteriales|f__Coriobacteriaceae|g__Collinsella|s__Collinsella_intestinalis	0	0	0	0	0	0	0.04032	0.02049	0.13549	0	0	0	0	0	0	0	0	0	0	0	0	0	0	0
k__Bacteria|p__Actinobacteria|c__Actinobacteria|o__Coriobacteriales|f__Coriobacteriaceae|g__Collinsella|s__Collinsella_intestinalis|t__GCF_000156175	0	0	0	0	0	0	0.04032	0.02049	0.13549	0	0	0	0	0	0	0	0	0	0	0	0	0	0	0
k__Bacteria|p__Actinobacteria|c__Actinobacteria|o__Coriobacteriales|f__Coriobacteriaceae|g__Collinsella|s__Collinsella_unclassified	0.00976	0	0	0	0	0	0.00605	0	0.07927	0	0	0	0	0	0	0	0	0	0	0	0	0	0	0
k__Bacteria|p__Actinobacteria|c__Actinobacteria|o__Coriobacteriales|f__Coriobacteriaceae|g__Eggerthella	0	0	0	0	0	0	0	0	0	0	0	0.02887	0	0	0	0	0.01268	0	0	0	0	0	0	0
k__Bacteria|p__Actinobacteria|c__Actinobacteria|o__Coriobacteriales|f__Coriobacteriaceae|g__Eggerthella|s__Eggerthella_unclassified	0	0	0	0	0	0	0	0	0	0	0	0.02887	0	0	0	0	0.01268	0	0	0	0	0	0	0
k__Bacteria|p__Actinobacteria|c__Actinobacteria|o__Coriobacteriales|f__Coriobacteriaceae|g__Olsenella	0	0	0	0	0	0	0.0235	0	0	0	0	0	0	0	0	0	0	0	0	0	0	0	0	0
k__Bacteria|p__Actinobacteria|c__Actinobacteria|o__Coriobacteriales|f__Coriobacteriaceae|g__Olsenella|s__Olsenella_uli	0	0	0	0	0	0	0.0235	0	0	0	0	0	0	0	0	0	0	0	0	0	0	0	0	0
k__Bacteria|p__Actinobacteria|c__Actinobacteria|o__Coriobacteriales|f__Coriobacteriaceae|g__Olsenella|s__Olsenella_uli|t__GCF_000143845	0	0	0	0	0	0	0.0235	0	0	0	0	0	0	0	0	0	0	0	0	0	0	0	0	0
k__Bacteria|p__Actinobacteria|c__Actinobacteria|o__Coriobacteriales|f__Coriobacteriaceae|g__Slackia	0	0	0	0	0.00782	0	0	0	0	0	0	0	0	0	0	0.00416	0	0	0	0	0	0	0	0
k__Bacteria|p__Actinobacteria|c__Actinobacteria|o__Coriobacteriales|f__Coriobacteriaceae|g__Slackia|s__Slackia_unclassified	0	0	0	0	0.00782	0	0	0	0	0	0	0	0	0	0	0.00416	0	0	0	0	0	0	0	0
k__Bacteria|p__Actinobacteria|c__Actinobacteria|o__Solirubrobacterales	0.2001	0.15328	0.36646	0.02664	0.26537	0.65755	0.28618	0.26788	0.24447	0	0	0.03442	0	0	0.19557	0	0.11972	0	0	0.18582	0	0	0.12352	0.36233
k__Bacteria|p__Actinobacteria|c__Actinobacteria|o__Solirubrobacterales|f__Solirubrobacterales_unclassified	0.2001	0.15328	0.36646	0.02664	0.26537	0.65755	0.28618	0.26788	0.24447	0	0	0.03442	0	0	0.19557	0	0.11972	0	0	0.18582	0	0	0.12352	0.36233
k__Bacteria|p__Bacteroidetes	1.70753	0.70015	1.09585	9.11323	3.04642	1.80344	3.75877	3.55494	3.9132	0.08969	0.33291	2.60784	0.00261	1.62559	1.13583	0.35712	2.5329	0.03509	0.28556	0.98367	0.31037	0	0.5396	1.77012
k__Bacteria|p__Bacteroidetes|c__Bacteroidetes_noname	0	0	0	0	0	0	0	0.03902	0	0	0	0	0	0	0	0	0	0	0	0	0	0	0	0
k__Bacteria|p__Bacteroidetes|c__Bacteroidetes_noname|o__Bacteroidetes_noname	0	0	0	0	0	0	0	0.03902	0	0	0	0	0	0	0	0	0	0	0	0	0	0	0	0
k__Bacteria|p__Bacteroidetes|c__Bacteroidetes_noname|o__Bacteroidetes_noname|f__Bacteroidetes_noname	0	0	0	0	0	0	0	0.03902	0	0	0	0	0	0	0	0	0	0	0	0	0	0	0	0
k__Bacteria|p__Bacteroidetes|c__Bacteroidetes_noname|o__Bacteroidetes_noname|f__Bacteroidetes_noname|g__Bacteroidetes_noname	0	0	0	0	0	0	0	0.03902	0	0	0	0	0	0	0	0	0	0	0	0	0	0	0	0
k__Bacteria|p__Bacteroidetes|c__Bacteroidetes_noname|o__Bacteroidetes_noname|f__Bacteroidetes_noname|g__Bacteroidetes_noname|s__Bacteroidetes_oral_taxon_274	0	0	0	0	0	0	0	0.03902	0	0	0	0	0	0	0	0	0	0	0	0	0	0	0	0
k__Bacteria|p__Bacteroidetes|c__Bacteroidetes_noname|o__Bacteroidetes_noname|f__Bacteroidetes_noname|g__Bacteroidetes_noname|s__Bacteroidetes_oral_taxon_274|t__GCF_000163695	0	0	0	0	0	0	0	0.03902	0	0	0	0	0	0	0	0	0	0	0	0	0	0	0	0
k__Bacteria|p__Bacteroidetes|c__Bacteroidia	1.09802	0.20846	0.69063	8.56941	1.70164	0.03121	2.42201	1.76556	1.47831	0.07153	0.20782	1.4255	0.00261	0.7623	0.6453	0.24575	2.09333	0.00352	0	0.56986	0.22734	0	0.03441	1.06028
k__Bacteria|p__Bacteroidetes|c__Bacteroidia|o__Bacteroidales	1.09802	0.20846	0.69063	8.56941	1.70164	0.03121	2.42201	1.76556	1.47831	0.07153	0.20782	1.4255	0.00261	0.7623	0.6453	0.24575	2.09333	0.00352	0	0.56986	0.22734	0	0.03441	1.06028
k__Bacteria|p__Bacteroidetes|c__Bacteroidia|o__Bacteroidales|f__Bacteroidaceae	0	0	0	0	0.01449	0	0.28453	0.72171	0.15275	0	0	0.03713	0	0	0	0	0.93355	0	0	0	0	0	0	0.0162
k__Bacteria|p__Bacteroidetes|c__Bacteroidia|o__Bacteroidales|f__Bacteroidaceae|g__Bacteroides	0	0	0	0	0.01449	0	0.28453	0.72171	0.15275	0	0	0.03713	0	0	0	0	0.93355	0	0	0	0	0	0	0.0162
k__Bacteria|p__Bacteroidetes|c__Bacteroidia|o__Bacteroidales|f__Bacteroidaceae|g__Bacteroides|s__Bacteroides_caccae	0	0	0	0	0	0	0.03538	0.15201	0.00325	0	0	0	0	0	0	0	0.01921	0	0	0	0	0	0	0
k__Bacteria|p__Bacteroidetes|c__Bacteroidia|o__Bacteroidales|f__Bacteroidaceae|g__Bacteroides|s__Bacteroides_caccae|t__Bacteroides_caccae_unclassified	0	0	0	0	0	0	0.03538	0.15201	0.00325	0	0	0	0	0	0	0	0.01921	0	0	0	0	0	0	0
k__Bacteria|p__Bacteroidetes|c__Bacteroidia|o__Bacteroidales|f__Bacteroidaceae|g__Bacteroides|s__Bacteroides_cellulosilyticus	0	0	0	0	0	0	0	0.01306	0	0	0	0	0	0	0	0	0	0	0	0	0	0	0	0
k__Bacteria|p__Bacteroidetes|c__Bacteroidia|o__Bacteroidales|f__Bacteroidaceae|g__Bacteroides|s__Bacteroides_cellulosilyticus|t__Bacteroides_cellulosilyticus_unclassified	0	0	0	0	0	0	0	0.01306	0	0	0	0	0	0	0	0	0	0	0	0	0	0	0	0
k__Bacteria|p__Bacteroidetes|c__Bacteroidia|o__Bacteroidales|f__Bacteroidaceae|g__Bacteroides|s__Bacteroides_dorei	0	0	0	0	0	0	0.0186	0	0	0	0	0	0	0	0	0	0.36344	0	0	0	0	0	0	0
k__Bacteria|p__Bacteroidetes|c__Bacteroidia|o__Bacteroidales|f__Bacteroidaceae|g__Bacteroides|s__Bacteroides_dorei|t__Bacteroides_dorei_unclassified	0	0	0	0	0	0	0.0186	0	0	0	0	0	0	0	0	0	0.36344	0	0	0	0	0	0	0
k__Bacteria|p__Bacteroidetes|c__Bacteroidia|o__Bacteroidales|f__Bacteroidaceae|g__Bacteroides|s__Bacteroides_ovatus	0	0	0	0	0	0	0	0.00077	0	0	0	0	0	0	0	0	0.242	0	0	0	0	0	0	0
k__Bacteria|p__Bacteroidetes|c__Bacteroidia|o__Bacteroidales|f__Bacteroidaceae|g__Bacteroides|s__Bacteroides_ovatus|t__Bacteroides_ovatus_unclassified	0	0	0	0	0	0	0	0.00077	0	0	0	0	0	0	0	0	0.242	0	0	0	0	0	0	0
k__Bacteria|p__Bacteroidetes|c__Bacteroidia|o__Bacteroidales|f__Bacteroidaceae|g__Bacteroides|s__Bacteroides_plebeius	0	0	0	0	0	0	0.00177	0	0	0	0	0	0	0	0	0	0	0	0	0	0	0	0	0
k__Bacteria|p__Bacteroidetes|c__Bacteroidia|o__Bacteroidales|f__Bacteroidaceae|g__Bacteroides|s__Bacteroides_plebeius|t__GCF_000187895	0	0	0	0	0	0	0.00177	0	0	0	0	0	0	0	0	0	0	0	0	0	0	0	0	0
k__Bacteria|p__Bacteroidetes|c__Bacteroidia|o__Bacteroidales|f__Bacteroidaceae|g__Bacteroides|s__Bacteroides_stercoris	0	0	0	0	0	0	0.025	0.03299	0	0	0	0	0	0	0	0	0	0	0	0	0	0	0	0
k__Bacteria|p__Bacteroidetes|c__Bacteroidia|o__Bacteroidales|f__Bacteroidaceae|g__Bacteroides|s__Bacteroides_stercoris|t__Bacteroides_stercoris_unclassified	0	0	0	0	0	0	0.025	0.03299	0	0	0	0	0	0	0	0	0	0	0	0	0	0	0	0
k__Bacteria|p__Bacteroidetes|c__Bacteroidia|o__Bacteroidales|f__Bacteroidaceae|g__Bacteroides|s__Bacteroides_uniformis	0	0	0	0	0	0	0.10326	0.22506	0.03477	0	0	0.00496	0	0	0	0	0.3089	0	0	0	0	0	0	0.0162
k__Bacteria|p__Bacteroidetes|c__Bacteroidia|o__Bacteroidales|f__Bacteroidaceae|g__Bacteroides|s__Bacteroides_uniformis|t__Bacteroides_uniformis_unclassified	0	0	0	0	0	0	0.10326	0.22506	0.03477	0	0	0.00496	0	0	0	0	0.3089	0	0	0	0	0	0	0.0162
k__Bacteria|p__Bacteroidetes|c__Bacteroidia|o__Bacteroidales|f__Bacteroidaceae|g__Bacteroides|s__Bacteroides_vulgatus	0	0	0	0	0.01449	0	0.10052	0.29781	0.11472	0	0	0.03217	0	0	0	0	0	0	0	0	0	0	0	0
k__Bacteria|p__Bacteroidetes|c__Bacteroidia|o__Bacteroidales|f__Bacteroidaceae|g__Bacteroides|s__Bacteroides_vulgatus|t__Bacteroides_vulgatus_unclassified	0	0	0	0	0.01449	0	0.10052	0.29781	0.11472	0	0	0.03217	0	0	0	0	0	0	0	0	0	0	0	0
k__Bacteria|p__Bacteroidetes|c__Bacteroidia|o__Bacteroidales|f__Porphyromonadaceae	0.58848	0.01649	0.02624	0.25638	0.18855	0.03121	0.58935	0.17713	0.25559	0.00689	0	1.09214	0	0.59651	0.6453	0.04694	0.61009	0	0	0.43005	0.2124	0	0.03441	0.91459
k__Bacteria|p__Bacteroidetes|c__Bacteroidia|o__Bacteroidales|f__Porphyromonadaceae|g__Parabacteroides	0	0	0	0	0	0	0	0	0.0142	0	0	0	0	0	0	0	0.19347	0	0	0	0	0	0	0
k__Bacteria|p__Bacteroidetes|c__Bacteroidia|o__Bacteroidales|f__Porphyromonadaceae|g__Parabacteroides|s__Parabacteroides_merdae	0	0	0	0	0	0	0	0	0	0	0	0	0	0	0	0	0.07811	0	0	0	0	0	0	0
k__Bacteria|p__Bacteroidetes|c__Bacteroidia|o__Bacteroidales|f__Porphyromonadaceae|g__Parabacteroides|s__Parabacteroides_merdae|t__Parabacteroides_merdae_unclassified	0	0	0	0	0	0	0	0	0	0	0	0	0	0	0	0	0.07811	0	0	0	0	0	0	0
k__Bacteria|p__Bacteroidetes|c__Bacteroidia|o__Bacteroidales|f__Porphyromonadaceae|g__Parabacteroides|s__Parabacteroides_unclassified	0	0	0	0	0	0	0	0	0.0142	0	0	0	0	0	0	0	0.11536	0	0	0	0	0	0	0
k__Bacteria|p__Bacteroidetes|c__Bacteroidia|o__Bacteroidales|f__Porphyromonadaceae|g__Porphyromonas	0.58848	0.01649	0.02624	0.25638	0.18855	0.03121	0.58935	0.17713	0.24139	0.00689	0	1.09214	0	0.59651	0.6453	0.04694	0.41663	0	0	0.43005	0.2124	0	0.03441	0.91459
k__Bacteria|p__Bacteroidetes|c__Bacteroidia|o__Bacteroidales|f__Porphyromonadaceae|g__Porphyromonas|s__Porphyromonas_asaccharolytica	0	0	0	0	0.01618	0	0.00806	0.0046	0.00887	0	0	0.00621	0	0.18929	0.00577	0	0.01003	0	0	0	0	0	0	0
k__Bacteria|p__Bacteroidetes|c__Bacteroidia|o__Bacteroidales|f__Porphyromonadaceae|g__Porphyromonas|s__Porphyromonas_asaccharolytica|t__Porphyromonas_asaccharolytica_unclassified	0	0	0	0	0.01618	0	0.00806	0.0046	0.00887	0	0	0.00621	0	0.18929	0.00577	0	0.01003	0	0	0	0	0	0	0
k__Bacteria|p__Bacteroidetes|c__Bacteroidia|o__Bacteroidales|f__Porphyromonadaceae|g__Porphyromonas|s__Porphyromonas_bennonis	0.03983	0.01649	0.00152	0.09238	0.11952	0.03121	0.14412	0.11643	0.22626	0.00689	0	0.21184	0	0.3308	0.63952	0	0.40659	0	0	0.43005	0.06122	0	0.03441	0.91459
k__Bacteria|p__Bacteroidetes|c__Bacteroidia|o__Bacteroidales|f__Porphyromonadaceae|g__Porphyromonas|s__Porphyromonas_bennonis|t__GCF_000375645	0.03983	0.01649	0.00152	0.09238	0.11952	0.03121	0.14412	0.11643	0.22626	0.00689	0	0.21184	0	0.3308	0.63952	0	0.40659	0	0	0.43005	0.06122	0	0.03441	0.91459
k__Bacteria|p__Bacteroidetes|c__Bacteroidia|o__Bacteroidales|f__Porphyromonadaceae|g__Porphyromonas|s__Porphyromonas_catoniae	0	0	0	0	0	0	0	0	0	0	0	0	0	0	0	0.03724	0	0	0	0	0	0	0	0
k__Bacteria|p__Bacteroidetes|c__Bacteroidia|o__Bacteroidales|f__Porphyromonadaceae|g__Porphyromonas|s__Porphyromonas_catoniae|t__GCF_000318215	0	0	0	0	0	0	0	0	0	0	0	0	0	0	0	0.03724	0	0	0	0	0	0	0	0
k__Bacteria|p__Bacteroidetes|c__Bacteroidia|o__Bacteroidales|f__Porphyromonadaceae|g__Porphyromonas|s__Porphyromonas_endodontalis	0.00139	0	0.01907	0.04175	0.01011	0	0.0051	0	0.00447	0	0	0	0	0	0	0.00971	0	0	0	0	0.15118	0	0	0
k__Bacteria|p__Bacteroidetes|c__Bacteroidia|o__Bacteroidales|f__Porphyromonadaceae|g__Porphyromonas|s__Porphyromonas_endodontalis|t__GCF_000174815	0.00139	0	0.01907	0.04175	0.01011	0	0.0051	0	0.00447	0	0	0	0	0	0	0.00971	0	0	0	0	0.15118	0	0	0
k__Bacteria|p__Bacteroidetes|c__Bacteroidia|o__Bacteroidales|f__Porphyromonadaceae|g__Porphyromonas|s__Porphyromonas_gingivalis	0	0	0.00565	0	0	0	0	0	0	0	0	0	0	0.04271	0	0	0	0	0	0	0	0	0	0
k__Bacteria|p__Bacteroidetes|c__Bacteroidia|o__Bacteroidales|f__Porphyromonadaceae|g__Porphyromonas|s__Porphyromonas_gingivalis|t__Porphyromonas_gingivalis_unclassified	0	0	0.00565	0	0	0	0	0	0	0	0	0	0	0.04271	0	0	0	0	0	0	0	0	0	0
k__Bacteria|p__Bacteroidetes|c__Bacteroidia|o__Bacteroidales|f__Porphyromonadaceae|g__Porphyromonas|s__Porphyromonas_gulae	0	0	0	0	0	0	0	0	0	0	0	0	0	0.01035	0	0	0	0	0	0	0	0	0	0
k__Bacteria|p__Bacteroidetes|c__Bacteroidia|o__Bacteroidales|f__Porphyromonadaceae|g__Porphyromonas|s__Porphyromonas_gulae|t__GCF_000378065	0	0	0	0	0	0	0	0	0	0	0	0	0	0.01035	0	0	0	0	0	0	0	0	0	0
k__Bacteria|p__Bacteroidetes|c__Bacteroidia|o__Bacteroidales|f__Porphyromonadaceae|g__Porphyromonas|s__Porphyromonas_somerae	0	0	0	0.12225	0.04274	0	0.02821	0.05609	0.00178	0	0	0	0	0.02335	0	0	0	0	0	0	0	0	0	0
k__Bacteria|p__Bacteroidetes|c__Bacteroidia|o__Bacteroidales|f__Porphyromonadaceae|g__Porphyromonas|s__Porphyromonas_somerae|t__GCF_000372405	0	0	0	0.12225	0.04274	0	0.02821	0.05609	0.00178	0	0	0	0	0.02335	0	0	0	0	0	0	0	0	0	0
k__Bacteria|p__Bacteroidetes|c__Bacteroidia|o__Bacteroidales|f__Porphyromonadaceae|g__Porphyromonas|s__Porphyromonas_sp_oral_taxon_279	0.54726	0	0	0	0	0	0.40386	0	0	0	0	0.8741	0	0	0	0	0	0	0	0	0	0	0	0
k__Bacteria|p__Bacteroidetes|c__Bacteroidia|o__Bacteroidales|f__Porphyromonadaceae|g__Porphyromonas|s__Porphyromonas_sp_oral_taxon_279|t__GCF_000292995	0.54726	0	0	0	0	0	0.40386	0	0	0	0	0.8741	0	0	0	0	0	0	0	0	0	0	0	0
k__Bacteria|p__Bacteroidetes|c__Bacteroidia|o__Bacteroidales|f__Prevotellaceae	0.50954	0.19197	0.66438	8.31303	1.4986	0	1.54077	0.86455	1.06997	0.06465	0.20782	0.29623	0.00261	0.16579	0	0.19881	0.16479	0.00352	0	0.13981	0.01494	0	0	0.12949
k__Bacteria|p__Bacteroidetes|c__Bacteroidia|o__Bacteroidales|f__Prevotellaceae|g__Alloprevotella	0.03934	0.14881	0.19868	0.31746	0.36904	0	0.13635	0	0.14447	0.0433	0	0.04656	0	0	0	0.03601	0	0	0	0.13981	0	0	0	0
k__Bacteria|p__Bacteroidetes|c__Bacteroidia|o__Bacteroidales|f__Prevotellaceae|g__Alloprevotella|s__Alloprevotella_rava	0	0	0	0	0	0	0.02276	0	0	0	0	0	0	0	0	0	0	0	0	0	0	0	0	0
k__Bacteria|p__Bacteroidetes|c__Bacteroidia|o__Bacteroidales|f__Prevotellaceae|g__Alloprevotella|s__Alloprevotella_rava|t__GCF_000234115	0	0	0	0	0	0	0.02276	0	0	0	0	0	0	0	0	0	0	0	0	0	0	0	0	0
k__Bacteria|p__Bacteroidetes|c__Bacteroidia|o__Bacteroidales|f__Prevotellaceae|g__Alloprevotella|s__Alloprevotella_tannerae	0	0	0	0	0.10925	0	0.01964	0	0	0	0	0	0	0	0	0.00154	0	0	0	0	0	0	0	0
k__Bacteria|p__Bacteroidetes|c__Bacteroidia|o__Bacteroidales|f__Prevotellaceae|g__Alloprevotella|s__Alloprevotella_tannerae|t__GCF_000159995	0	0	0	0	0.10925	0	0.01964	0	0	0	0	0	0	0	0	0.00154	0	0	0	0	0	0	0	0
k__Bacteria|p__Bacteroidetes|c__Bacteroidia|o__Bacteroidales|f__Prevotellaceae|g__Alloprevotella|s__Alloprevotella_unclassified	0.03934	0.14881	0.19868	0.31746	0.25979	0	0.09395	0	0.14447	0.0433	0	0.04656	0	0	0	0.03447	0	0	0	0.13981	0	0	0	0
k__Bacteria|p__Bacteroidetes|c__Bacteroidia|o__Bacteroidales|f__Prevotellaceae|g__Paraprevotella	0	0	0	0	0	0	0.00338	0.01654	0	0	0	0	0	0	0	0	0	0	0	0	0	0	0	0
k__Bacteria|p__Bacteroidetes|c__Bacteroidia|o__Bacteroidales|f__Prevotellaceae|g__Paraprevotella|s__Paraprevotella_unclassified	0	0	0	0	0	0	0.00338	0.01654	0	0	0	0	0	0	0	0	0	0	0	0	0	0	0	0
k__Bacteria|p__Bacteroidetes|c__Bacteroidia|o__Bacteroidales|f__Prevotellaceae|g__Prevotella	0.4702	0.04316	0.4657	7.99557	1.12955	0	1.40104	0.84802	0.9255	0.02134	0.20782	0.24967	0.00261	0.16579	0	0.16279	0.16479	0.00352	0	0	0.01494	0	0	0.12949
k__Bacteria|p__Bacteroidetes|c__Bacteroidia|o__Bacteroidales|f__Prevotellaceae|g__Prevotella|s__Candidatus_Prevotella_conceptionensis	0	0	0	0	0	0	0	0.0727	0	0	0	0	0	0	0	0.00657	0	0	0	0	0	0	0	0
k__Bacteria|p__Bacteroidetes|c__Bacteroidia|o__Bacteroidales|f__Prevotellaceae|g__Prevotella|s__Candidatus_Prevotella_conceptionensis|t__GCF_000312305	0	0	0	0	0	0	0	0.0727	0	0	0	0	0	0	0	0.00657	0	0	0	0	0	0	0	0
k__Bacteria|p__Bacteroidetes|c__Bacteroidia|o__Bacteroidales|f__Prevotellaceae|g__Prevotella|s__Prevotella_amnii	0	0	0	0	0.03123	0	0.00399	0.01979	0.01958	0	0	0.02814	0	0.0432	0	0	0	0	0	0	0	0	0	0
k__Bacteria|p__Bacteroidetes|c__Bacteroidia|o__Bacteroidales|f__Prevotellaceae|g__Prevotella|s__Prevotella_amnii|t__Prevotella_amnii_unclassified	0	0	0	0	0.03123	0	0.00399	0.01979	0.01958	0	0	0.02814	0	0.0432	0	0	0	0	0	0	0	0	0	0
k__Bacteria|p__Bacteroidetes|c__Bacteroidia|o__Bacteroidales|f__Prevotellaceae|g__Prevotella|s__Prevotella_bivia	0	0	0	0	0.09803	0	0.02294	0.00228	0.02413	0	0	0	0	0	0	0	0.00134	0	0	0	0	0	0	0.04415
k__Bacteria|p__Bacteroidetes|c__Bacteroidia|o__Bacteroidales|f__Prevotellaceae|g__Prevotella|s__Prevotella_bivia|t__Prevotella_bivia_unclassified	0	0	0	0	0.09803	0	0.02294	0.00228	0.02413	0	0	0	0	0	0	0	0.00134	0	0	0	0	0	0	0.04415
k__Bacteria|p__Bacteroidetes|c__Bacteroidia|o__Bacteroidales|f__Prevotellaceae|g__Prevotella|s__Prevotella_buccalis	0	0	0	0	0.04399	0	0.00436	0	0	0	0	0.00349	0	0.02939	0	0	0.00392	0	0	0	0	0	0	0
k__Bacteria|p__Bacteroidetes|c__Bacteroidia|o__Bacteroidales|f__Prevotellaceae|g__Prevotella|s__Prevotella_buccalis|t__GCF_000177075	0	0	0	0	0.04399	0	0.00436	0	0	0	0	0.00349	0	0.02939	0	0	0.00392	0	0	0	0	0	0	0
k__Bacteria|p__Bacteroidetes|c__Bacteroidia|o__Bacteroidales|f__Prevotellaceae|g__Prevotella|s__Prevotella_copri	0.06229	0	0.02428	0	0.08221	0	0.22502	0.12586	0.63501	0	0	0.0121	0	0	0	0	0.06202	0	0	0	0	0	0	0.08534
k__Bacteria|p__Bacteroidetes|c__Bacteroidia|o__Bacteroidales|f__Prevotellaceae|g__Prevotella|s__Prevotella_copri|t__GCF_000157935	0.06229	0	0.02428	0	0.08221	0	0.22502	0.12586	0.63501	0	0	0.0121	0	0	0	0	0.06202	0	0	0	0	0	0	0.08534
k__Bacteria|p__Bacteroidetes|c__Bacteroidia|o__Bacteroidales|f__Prevotellaceae|g__Prevotella|s__Prevotella_denticola	0	0	0	0	0	0	0	0	0	0	0	0	0	0	0	0.00262	0	0	0	0	0	0	0	0
k__Bacteria|p__Bacteroidetes|c__Bacteroidia|o__Bacteroidales|f__Prevotellaceae|g__Prevotella|s__Prevotella_denticola|t__Prevotella_denticola_unclassified	0	0	0	0	0	0	0	0	0	0	0	0	0	0	0	0.00262	0	0	0	0	0	0	0	0
k__Bacteria|p__Bacteroidetes|c__Bacteroidia|o__Bacteroidales|f__Prevotellaceae|g__Prevotella|s__Prevotella_disiens	0	0	0	0	0.01116	0	0	0	0	0	0	0	0	0	0	0	0	0	0	0	0	0	0	0
k__Bacteria|p__Bacteroidetes|c__Bacteroidia|o__Bacteroidales|f__Prevotellaceae|g__Prevotella|s__Prevotella_disiens|t__Prevotella_disiens_unclassified	0	0	0	0	0.01116	0	0	0	0	0	0	0	0	0	0	0	0	0	0	0	0	0	0	0
k__Bacteria|p__Bacteroidetes|c__Bacteroidia|o__Bacteroidales|f__Prevotellaceae|g__Prevotella|s__Prevotella_histicola	0.11103	0	0.01118	0	0.04109	0	0.08939	0.00524	0.05569	0	0	0	0	0	0	0.01343	0	0	0	0	0	0	0	0
k__Bacteria|p__Bacteroidetes|c__Bacteroidia|o__Bacteroidales|f__Prevotellaceae|g__Prevotella|s__Prevotella_histicola|t__GCF_000234055	0.11103	0	0.01118	0	0.04109	0	0.08939	0.00524	0.05569	0	0	0	0	0	0	0.01343	0	0	0	0	0	0	0	0
k__Bacteria|p__Bacteroidetes|c__Bacteroidia|o__Bacteroidales|f__Prevotellaceae|g__Prevotella|s__Prevotella_intermedia	0	0	0.02289	0	0	0	0	0	0	0	0	0	0	0	0	0	0	0	0	0	0	0	0	0
k__Bacteria|p__Bacteroidetes|c__Bacteroidia|o__Bacteroidales|f__Prevotellaceae|g__Prevotella|s__Prevotella_intermedia|t__GCF_000261025	0	0	0.02289	0	0	0	0	0	0	0	0	0	0	0	0	0	0	0	0	0	0	0	0	0
k__Bacteria|p__Bacteroidetes|c__Bacteroidia|o__Bacteroidales|f__Prevotellaceae|g__Prevotella|s__Prevotella_loescheii	0	0	0	0	0	0	0.00586	0	0	0	0	0	0	0	0	0	0	0	0	0	0	0	0	0
k__Bacteria|p__Bacteroidetes|c__Bacteroidia|o__Bacteroidales|f__Prevotellaceae|g__Prevotella|s__Prevotella_loescheii|t__GCF_000378085	0	0	0	0	0	0	0.00586	0	0	0	0	0	0	0	0	0	0	0	0	0	0	0	0	0
k__Bacteria|p__Bacteroidetes|c__Bacteroidia|o__Bacteroidales|f__Prevotellaceae|g__Prevotella|s__Prevotella_melaninogenica	0.19512	0	0.34991	0.40012	0.4419	0	0.71879	0.51397	0.12949	0.02134	0.20782	0.16767	0.00261	0.0456	0	0.07909	0.09751	0.00352	0	0	0.01494	0	0	0
k__Bacteria|p__Bacteroidetes|c__Bacteroidia|o__Bacteroidales|f__Prevotellaceae|g__Prevotella|s__Prevotella_melaninogenica|t__Prevotella_melaninogenica_unclassified	0.19512	0	0.34991	0.40012	0.4419	0	0.71879	0.51397	0.12949	0.02134	0.20782	0.16767	0.00261	0.0456	0	0.07909	0.09751	0.00352	0	0	0.01494	0	0	0
k__Bacteria|p__Bacteroidetes|c__Bacteroidia|o__Bacteroidales|f__Prevotellaceae|g__Prevotella|s__Prevotella_nanceiensis	0.10176	0	0.01165	0	0	0	0.03598	0	0	0	0	0	0	0	0	0.00181	0	0	0	0	0	0	0	0
k__Bacteria|p__Bacteroidetes|c__Bacteroidia|o__Bacteroidales|f__Prevotellaceae|g__Prevotella|s__Prevotella_nanceiensis|t__GCF_000379965	0.10176	0	0.01165	0	0	0	0.03598	0	0	0	0	0	0	0	0	0.00181	0	0	0	0	0	0	0	0
k__Bacteria|p__Bacteroidetes|c__Bacteroidia|o__Bacteroidales|f__Prevotellaceae|g__Prevotella|s__Prevotella_nigrescens	0	0.04316	0.01219	0	0	0	0.17604	0	0	0	0	0	0	0	0	0.0243	0	0	0	0	0	0	0	0
k__Bacteria|p__Bacteroidetes|c__Bacteroidia|o__Bacteroidales|f__Prevotellaceae|g__Prevotella|s__Prevotella_nigrescens|t__Prevotella_nigrescens_unclassified	0	0.04316	0.01219	0	0	0	0.17604	0	0	0	0	0	0	0	0	0.0243	0	0	0	0	0	0	0	0
k__Bacteria|p__Bacteroidetes|c__Bacteroidia|o__Bacteroidales|f__Prevotellaceae|g__Prevotella|s__Prevotella_oris	0	0	0	0	0.06393	0	0.02308	0.04149	0	0	0	0	0	0	0	0.02583	0	0	0	0	0	0	0	0
k__Bacteria|p__Bacteroidetes|c__Bacteroidia|o__Bacteroidales|f__Prevotellaceae|g__Prevotella|s__Prevotella_oris|t__Prevotella_oris_unclassified	0	0	0	0	0.06393	0	0.02308	0.04149	0	0	0	0	0	0	0	0.02583	0	0	0	0	0	0	0	0
k__Bacteria|p__Bacteroidetes|c__Bacteroidia|o__Bacteroidales|f__Prevotellaceae|g__Prevotella|s__Prevotella_oulorum	0	0	0	6.59577	0	0	0	0	0	0	0	0	0	0	0	0.00915	0	0	0	0	0	0	0	0
k__Bacteria|p__Bacteroidetes|c__Bacteroidia|o__Bacteroidales|f__Prevotellaceae|g__Prevotella|s__Prevotella_oulorum|t__GCF_000224615	0	0	0	6.59577	0	0	0	0	0	0	0	0	0	0	0	0.00915	0	0	0	0	0	0	0	0
k__Bacteria|p__Bacteroidetes|c__Bacteroidia|o__Bacteroidales|f__Prevotellaceae|g__Prevotella|s__Prevotella_pallens	0	0	0	0	0	0	0.00261	0	0	0	0	0	0	0	0	0	0	0	0	0	0	0	0	0
k__Bacteria|p__Bacteroidetes|c__Bacteroidia|o__Bacteroidales|f__Prevotellaceae|g__Prevotella|s__Prevotella_pallens|t__GCF_000220255	0	0	0	0	0	0	0.00261	0	0	0	0	0	0	0	0	0	0	0	0	0	0	0	0	0
k__Bacteria|p__Bacteroidetes|c__Bacteroidia|o__Bacteroidales|f__Prevotellaceae|g__Prevotella|s__Prevotella_pleuritidis	0	0	0	0	0	0	0.02703	0.04632	0	0	0	0	0	0	0	0	0	0	0	0	0	0	0	0
k__Bacteria|p__Bacteroidetes|c__Bacteroidia|o__Bacteroidales|f__Prevotellaceae|g__Prevotella|s__Prevotella_pleuritidis|t__GCF_000468135	0	0	0	0	0	0	0.02703	0.04632	0	0	0	0	0	0	0	0	0	0	0	0	0	0	0	0
k__Bacteria|p__Bacteroidetes|c__Bacteroidia|o__Bacteroidales|f__Prevotellaceae|g__Prevotella|s__Prevotella_salivae	0	0	0	0.92567	0	0	0.00686	0	0	0	0	0	0	0	0	0	0	0	0	0	0	0	0	0
k__Bacteria|p__Bacteroidetes|c__Bacteroidia|o__Bacteroidales|f__Prevotellaceae|g__Prevotella|s__Prevotella_salivae|t__GCF_000185845	0	0	0	0.92567	0	0	0.00686	0	0	0	0	0	0	0	0	0	0	0	0	0	0	0	0	0
k__Bacteria|p__Bacteroidetes|c__Bacteroidia|o__Bacteroidales|f__Prevotellaceae|g__Prevotella|s__Prevotella_timonensis	0	0	0	0	0.26667	0	0.04556	0.02038	0.06161	0	0	0.03829	0	0.0476	0	0	0	0	0	0	0	0	0	0
k__Bacteria|p__Bacteroidetes|c__Bacteroidia|o__Bacteroidales|f__Prevotellaceae|g__Prevotella|s__Prevotella_timonensis|t__GCF_000177055	0	0	0	0	0.26667	0	0.04556	0.02038	0.06161	0	0	0.03829	0	0.0476	0	0	0	0	0	0	0	0	0	0
k__Bacteria|p__Bacteroidetes|c__Bacteroidia|o__Bacteroidales|f__Prevotellaceae|g__Prevotella|s__Prevotella_veroralis	0	0	0.0336	0.07401	0.04934	0	0.01354	0	0	0	0	0	0	0	0	0	0	0	0	0	0	0	0	0
k__Bacteria|p__Bacteroidetes|c__Bacteroidia|o__Bacteroidales|f__Prevotellaceae|g__Prevotella|s__Prevotella_veroralis|t__Prevotella_veroralis_unclassified	0	0	0.0336	0.07401	0.04934	0	0.01354	0	0	0	0	0	0	0	0	0	0	0	0	0	0	0	0	0
k__Bacteria|p__Bacteroidetes|c__Bacteroidia|o__Bacteroidales|f__Rikenellaceae	0	0	0	0	0	0	0.00736	0.00216	0	0	0	0	0	0	0	0	0.3849	0	0	0	0	0	0	0
k__Bacteria|p__Bacteroidetes|c__Bacteroidia|o__Bacteroidales|f__Rikenellaceae|g__Alistipes	0	0	0	0	0	0	0.00736	0.00216	0	0	0	0	0	0	0	0	0.3849	0	0	0	0	0	0	0
k__Bacteria|p__Bacteroidetes|c__Bacteroidia|o__Bacteroidales|f__Rikenellaceae|g__Alistipes|s__Alistipes_putredinis	0	0	0	0	0	0	0.0007	0	0	0	0	0	0	0	0	0	0.01281	0	0	0	0	0	0	0
k__Bacteria|p__Bacteroidetes|c__Bacteroidia|o__Bacteroidales|f__Rikenellaceae|g__Alistipes|s__Alistipes_putredinis|t__GCF_000154465	0	0	0	0	0	0	0.0007	0	0	0	0	0	0	0	0	0	0.01281	0	0	0	0	0	0	0
k__Bacteria|p__Bacteroidetes|c__Bacteroidia|o__Bacteroidales|f__Rikenellaceae|g__Alistipes|s__Alistipes_unclassified	0	0	0	0	0	0	0.00666	0.00216	0	0	0	0	0	0	0	0	0.37209	0	0	0	0	0	0	0
k__Bacteria|p__Bacteroidetes|c__Cytophagia	0.19611	0.15609	0.21743	0.46356	0.50363	1.70651	0.9931	1.05437	1.88687	0.00277	0	0.29168	0	0.828	0.49053	0.0035	0.39663	0	0.07355	0.41381	0	0	0.50519	0.70984
k__Bacteria|p__Bacteroidetes|c__Cytophagia|o__Cytophagales	0.19611	0.15609	0.21743	0.46356	0.50363	1.70651	0.9931	1.05437	1.88687	0.00277	0	0.29168	0	0.828	0.49053	0.0035	0.39663	0	0.07355	0.41381	0	0	0.50519	0.70984
k__Bacteria|p__Bacteroidetes|c__Cytophagia|o__Cytophagales|f__Cytophagaceae	0.19611	0.15609	0.21743	0.46356	0.50363	1.70651	0.9931	1.05437	1.88687	0.00277	0	0.29168	0	0.828	0.49053	0.0035	0.39663	0	0.07355	0.41381	0	0	0.50519	0.70984
k__Bacteria|p__Bacteroidetes|c__Cytophagia|o__Cytophagales|f__Cytophagaceae|g__Hymenobacter	0.19611	0.15609	0.21743	0.46356	0.50363	1.70387	0.9931	1.05437	1.88687	0.00277	0	0.29168	0	0.828	0.49053	0.0035	0.39663	0	0.07355	0.41381	0	0	0.50519	0.70984
k__Bacteria|p__Bacteroidetes|c__Cytophagia|o__Cytophagales|f__Cytophagaceae|g__Hymenobacter|s__Hymenobacter_aerophilus	0	0	0	0	0	0.03015	0.06243	0.06376	0.17005	0	0	0.00875	0	0.02783	0	0	0.03236	0	0	0	0	0	0	0
k__Bacteria|p__Bacteroidetes|c__Cytophagia|o__Cytophagales|f__Cytophagaceae|g__Hymenobacter|s__Hymenobacter_aerophilus|t__GCF_000382225	0	0	0	0	0	0.03015	0.06243	0.06376	0.17005	0	0	0.00875	0	0.02783	0	0	0.03236	0	0	0	0	0	0	0
k__Bacteria|p__Bacteroidetes|c__Cytophagia|o__Cytophagales|f__Cytophagaceae|g__Hymenobacter|s__Hymenobacter_norwichensis	0	0	0	0	0	0	0.0084	0.00248	0.02173	0	0	0	0	0	0	0	0	0	0	0	0	0	0	0
k__Bacteria|p__Bacteroidetes|c__Cytophagia|o__Cytophagales|f__Cytophagaceae|g__Hymenobacter|s__Hymenobacter_norwichensis|t__GCF_000420705	0	0	0	0	0	0	0.0084	0.00248	0.02173	0	0	0	0	0	0	0	0	0	0	0	0	0	0	0
k__Bacteria|p__Bacteroidetes|c__Cytophagia|o__Cytophagales|f__Cytophagaceae|g__Hymenobacter|s__Hymenobacter_unclassified	0.19611	0.15609	0.21743	0.46356	0.50363	1.67372	0.92227	0.98814	1.69509	0.00277	0	0.28293	0	0.80017	0.49053	0.0035	0.36427	0	0.07355	0.41381	0	0	0.50519	0.70984
k__Bacteria|p__Bacteroidetes|c__Cytophagia|o__Cytophagales|f__Cytophagaceae|g__Spirosoma	0	0	0	0	0	0.00264	0	0	0	0	0	0	0	0	0	0	0	0	0	0	0	0	0	0
k__Bacteria|p__Bacteroidetes|c__Cytophagia|o__Cytophagales|f__Cytophagaceae|g__Spirosoma|s__Spirosoma_unclassified	0	0	0	0	0	0.00264	0	0	0	0	0	0	0	0	0	0	0	0	0	0	0	0	0	0
k__Bacteria|p__Bacteroidetes|c__Flavobacteriia	0.00255	0.27017	0.17452	0.08026	0.31008	0.05028	0.15535	0.0667	0.21431	0.01538	0.12509	0.87658	0	0.03529	0	0.10787	0.04294	0.03157	0.21201	0	0.07354	0	0	0
k__Bacteria|p__Bacteroidetes|c__Flavobacteriia|o__Flavobacteriales	0.00255	0.27017	0.17452	0.08026	0.31008	0.05028	0.15535	0.0667	0.21431	0.01538	0.12509	0.87658	0	0.03529	0	0.10787	0.04294	0.03157	0.21201	0	0.07354	0	0	0
k__Bacteria|p__Bacteroidetes|c__Flavobacteriia|o__Flavobacteriales|f__Flavobacteriaceae	0.00255	0.27017	0.17452	0.08026	0.31008	0.05028	0.15535	0.0667	0.21431	0.01538	0.12509	0.87658	0	0.03529	0	0.10787	0.04294	0.03157	0.21201	0	0.07354	0	0	0
k__Bacteria|p__Bacteroidetes|c__Flavobacteriia|o__Flavobacteriales|f__Flavobacteriaceae|g__Capnocytophaga	0	0.20863	0.17452	0.08026	0.28559	0	0.08855	0.05355	0.15553	0	0.12509	0.87658	0	0.03529	0	0.10787	0.04294	0.03157	0.21201	0	0.07354	0	0	0
k__Bacteria|p__Bacteroidetes|c__Flavobacteriia|o__Flavobacteriales|f__Flavobacteriaceae|g__Capnocytophaga|s__Capnocytophaga_cynodegmi	0	0	0	0	0	0	0	0	0	0	0	0	0	0.03529	0	0	0	0	0	0	0	0	0	0
k__Bacteria|p__Bacteroidetes|c__Flavobacteriia|o__Flavobacteriales|f__Flavobacteriaceae|g__Capnocytophaga|s__Capnocytophaga_cynodegmi|t__GCF_000379185	0	0	0	0	0	0	0	0	0	0	0	0	0	0.03529	0	0	0	0	0	0	0	0	0	0
k__Bacteria|p__Bacteroidetes|c__Flavobacteriia|o__Flavobacteriales|f__Flavobacteriaceae|g__Capnocytophaga|s__Capnocytophaga_gingivalis	0	0	0	0	0	0	0	0	0	0	0	0.04762	0	0	0	0.04298	0	0	0	0	0	0	0	0
k__Bacteria|p__Bacteroidetes|c__Flavobacteriia|o__Flavobacteriales|f__Flavobacteriaceae|g__Capnocytophaga|s__Capnocytophaga_gingivalis|t__GCF_000174755	0	0	0	0	0	0	0	0	0	0	0	0.04762	0	0	0	0.04298	0	0	0	0	0	0	0	0
k__Bacteria|p__Bacteroidetes|c__Flavobacteriia|o__Flavobacteriales|f__Flavobacteriaceae|g__Capnocytophaga|s__Capnocytophaga_granulosa	0	0	0	0	0	0	0	0	0	0	0	0	0	0	0	0.00178	0	0	0	0	0	0	0	0
k__Bacteria|p__Bacteroidetes|c__Flavobacteriia|o__Flavobacteriales|f__Flavobacteriaceae|g__Capnocytophaga|s__Capnocytophaga_granulosa|t__GCF_000411115	0	0	0	0	0	0	0	0	0	0	0	0	0	0	0	0.00178	0	0	0	0	0	0	0	0
k__Bacteria|p__Bacteroidetes|c__Flavobacteriia|o__Flavobacteriales|f__Flavobacteriaceae|g__Capnocytophaga|s__Capnocytophaga_unclassified	0	0.20863	0.17452	0.08026	0.28559	0	0.08855	0.05355	0.15553	0	0.12509	0.82896	0	0	0	0.0631	0.04294	0.03157	0.21201	0	0.07354	0	0	0
k__Bacteria|p__Bacteroidetes|c__Flavobacteriia|o__Flavobacteriales|f__Flavobacteriaceae|g__Chryseobacterium	0.00255	0	0	0	0	0	0.00424	0.01316	0	0	0	0	0	0	0	0	0	0	0	0	0	0	0	0
k__Bacteria|p__Bacteroidetes|c__Flavobacteriia|o__Flavobacteriales|f__Flavobacteriaceae|g__Chryseobacterium|s__Chryseobacterium_unclassified	0.00255	0	0	0	0	0	0.00424	0.01316	0	0	0	0	0	0	0	0	0	0	0	0	0	0	0	0
k__Bacteria|p__Bacteroidetes|c__Flavobacteriia|o__Flavobacteriales|f__Flavobacteriaceae|g__Gillisia	0	0.06154	0	0	0.02449	0	0.01565	0	0.00821	0	0	0	0	0	0	0	0	0	0	0	0	0	0	0
k__Bacteria|p__Bacteroidetes|c__Flavobacteriia|o__Flavobacteriales|f__Flavobacteriaceae|g__Gillisia|s__Gillisia_unclassified	0	0.06154	0	0	0.02449	0	0.01565	0	0.00821	0	0	0	0	0	0	0	0	0	0	0	0	0	0	0
k__Bacteria|p__Bacteroidetes|c__Flavobacteriia|o__Flavobacteriales|f__Flavobacteriaceae|g__Riemerella	0	0	0	0	0	0.05028	0.04691	0	0.04846	0	0	0	0	0	0	0	0	0	0	0	0	0	0	0
k__Bacteria|p__Bacteroidetes|c__Flavobacteriia|o__Flavobacteriales|f__Flavobacteriaceae|g__Riemerella|s__Riemerella_unclassified	0	0	0	0	0	0.05028	0.04691	0	0.04846	0	0	0	0	0	0	0	0	0	0	0	0	0	0	0
k__Bacteria|p__Bacteroidetes|c__Flavobacteriia|o__Flavobacteriales|f__Flavobacteriaceae|g__Weeksella	0	0	0	0	0	0	0	0	0.00211	0.01538	0	0	0	0	0	0	0	0	0	0	0	0	0	0
k__Bacteria|p__Bacteroidetes|c__Flavobacteriia|o__Flavobacteriales|f__Flavobacteriaceae|g__Weeksella|s__Weeksella_virosa	0	0	0	0	0	0	0	0	0.00211	0.01538	0	0	0	0	0	0	0	0	0	0	0	0	0	0
k__Bacteria|p__Bacteroidetes|c__Flavobacteriia|o__Flavobacteriales|f__Flavobacteriaceae|g__Weeksella|s__Weeksella_virosa|t__GCF_000189415	0	0	0	0	0	0	0	0	0.00211	0.01538	0	0	0	0	0	0	0	0	0	0	0	0	0	0
k__Bacteria|p__Bacteroidetes|c__Sphingobacteriia	0.41086	0.06544	0.01327	0	0.53107	0.01544	0.18831	0.62929	0.33371	0	0	0.01407	0	0	0	0	0	0	0	0	0.00949	0	0	0
k__Bacteria|p__Bacteroidetes|c__Sphingobacteriia|o__Sphingobacteriales	0.41086	0.06544	0.01327	0	0.53107	0.01544	0.18831	0.62929	0.33371	0	0	0.01407	0	0	0	0	0	0	0	0	0.00949	0	0	0
k__Bacteria|p__Bacteroidetes|c__Sphingobacteriia|o__Sphingobacteriales|f__Sphingobacteriaceae	0.41086	0.06544	0.01327	0	0.53107	0.01544	0.18831	0.62929	0.33371	0	0	0.01407	0	0	0	0	0	0	0	0	0.00949	0	0	0
k__Bacteria|p__Bacteroidetes|c__Sphingobacteriia|o__Sphingobacteriales|f__Sphingobacteriaceae|g__Pedobacter	0.37916	0.06544	0	0	0.48733	0	0.07944	0.38437	0.22988	0	0	0	0	0	0	0	0	0	0	0	0	0	0	0
k__Bacteria|p__Bacteroidetes|c__Sphingobacteriia|o__Sphingobacteriales|f__Sphingobacteriaceae|g__Pedobacter|s__Pedobacter_agri	0	0	0	0	0.01495	0	0	0	0	0	0	0	0	0	0	0	0	0	0	0	0	0	0	0
k__Bacteria|p__Bacteroidetes|c__Sphingobacteriia|o__Sphingobacteriales|f__Sphingobacteriaceae|g__Pedobacter|s__Pedobacter_agri|t__GCF_000258495	0	0	0	0	0.01495	0	0	0	0	0	0	0	0	0	0	0	0	0	0	0	0	0	0	0
k__Bacteria|p__Bacteroidetes|c__Sphingobacteriia|o__Sphingobacteriales|f__Sphingobacteriaceae|g__Pedobacter|s__Pedobacter_unclassified	0.37916	0.06544	0	0	0.47238	0	0.07944	0.38437	0.22988	0	0	0	0	0	0	0	0	0	0	0	0	0	0	0
k__Bacteria|p__Bacteroidetes|c__Sphingobacteriia|o__Sphingobacteriales|f__Sphingobacteriaceae|g__Sphingobacterium	0.0317	0	0.01327	0	0.04374	0.01544	0.10887	0.24493	0.10383	0	0	0.01407	0	0	0	0	0	0	0	0	0.00949	0	0	0
k__Bacteria|p__Bacteroidetes|c__Sphingobacteriia|o__Sphingobacteriales|f__Sphingobacteriaceae|g__Sphingobacterium|s__Sphingobacterium_unclassified	0.0317	0	0.01327	0	0.04374	0.01544	0.10887	0.24493	0.10383	0	0	0.01407	0	0	0	0	0	0	0	0	0.00949	0	0	0
k__Bacteria|p__Candidatus_Saccharibacteria	0.00618	0.06964	0.04233	0.14061	0	0	0.01046	0.02634	0.03514	0	0.05867	0.01724	0	0	0	0.09792	0	0	0	0	0.0097	0	0	0
k__Bacteria|p__Candidatus_Saccharibacteria|c__Candidatus_Saccharibacteria_noname	0.00618	0.06964	0.04233	0.14061	0	0	0.01046	0.02634	0.03514	0	0.05867	0.01724	0	0	0	0.09792	0	0	0	0	0.0097	0	0	0
k__Bacteria|p__Candidatus_Saccharibacteria|c__Candidatus_Saccharibacteria_noname|o__Candidatus_Saccharibacteria_noname	0.00618	0.06964	0.04233	0.14061	0	0	0.01046	0.02634	0.03514	0	0.05867	0.01724	0	0	0	0.09792	0	0	0	0	0.0097	0	0	0
k__Bacteria|p__Candidatus_Saccharibacteria|c__Candidatus_Saccharibacteria_noname|o__Candidatus_Saccharibacteria_noname|f__Candidatus_Saccharibacteria_noname	0.00618	0.06964	0.04233	0.14061	0	0	0.01046	0.02634	0.03514	0	0.05867	0.01724	0	0	0	0.09792	0	0	0	0	0.0097	0	0	0
k__Bacteria|p__Candidatus_Saccharibacteria|c__Candidatus_Saccharibacteria_noname|o__Candidatus_Saccharibacteria_noname|f__Candidatus_Saccharibacteria_noname|g__Candidatus_Saccharibacteria_noname	0.0049	0	0.02515	0	0	0	0.01046	0	0	0	0	0	0	0	0	0.04301	0	0	0	0	0	0	0	0
k__Bacteria|p__Candidatus_Saccharibacteria|c__Candidatus_Saccharibacteria_noname|o__Candidatus_Saccharibacteria_noname|f__Candidatus_Saccharibacteria_noname|g__Candidatus_Saccharibacteria_noname_unclassified	0.00128	0.06964	0.01718	0.14061	0	0	0	0.02634	0.03514	0	0.05867	0.01724	0	0	0	0.05491	0	0	0	0	0.0097	0	0	0
k__Bacteria|p__Candidatus_Saccharibacteria|c__Candidatus_Saccharibacteria_noname|o__Candidatus_Saccharibacteria_noname|f__Candidatus_Saccharibacteria_noname|g__Candidatus_Saccharibacteria_noname|s__candidate_division_TM7_single_cell_isolate_TM7b	0.0049	0	0	0	0	0	0	0	0	0	0	0	0	0	0	0.00968	0	0	0	0	0	0	0	0
k__Bacteria|p__Candidatus_Saccharibacteria|c__Candidatus_Saccharibacteria_noname|o__Candidatus_Saccharibacteria_noname|f__Candidatus_Saccharibacteria_noname|g__Candidatus_Saccharibacteria_noname|s__candidate_division_TM7_single_cell_isolate_TM7b|t__GCF_000170655	0.0049	0	0	0	0	0	0	0	0	0	0	0	0	0	0	0.00968	0	0	0	0	0	0	0	0
k__Bacteria|p__Candidatus_Saccharibacteria|c__Candidatus_Saccharibacteria_noname|o__Candidatus_Saccharibacteria_noname|f__Candidatus_Saccharibacteria_noname|g__Candidatus_Saccharibacteria_noname|s__candidate_division_TM7_single_cell_isolate_TM7c	0	0	0.02515	0	0	0	0.01046	0	0	0	0	0	0	0	0	0.03334	0	0	0	0	0	0	0	0
k__Bacteria|p__Candidatus_Saccharibacteria|c__Candidatus_Saccharibacteria_noname|o__Candidatus_Saccharibacteria_noname|f__Candidatus_Saccharibacteria_noname|g__Candidatus_Saccharibacteria_noname|s__candidate_division_TM7_single_cell_isolate_TM7c|t__GCF_000170675	0	0	0.02515	0	0	0	0.01046	0	0	0	0	0	0	0	0	0.03334	0	0	0	0	0	0	0	0
k__Bacteria|p__Chloroflexi	0	0	0	0	0	0	0.00143	0	0	0	0	0	0	0	0	0.02151	0	0	0	0	0	0	0	0
k__Bacteria|p__Chloroflexi|c__Chloroflexi	0	0	0	0	0	0	0	0	0	0	0	0	0	0	0	0.02151	0	0	0	0	0	0	0	0
k__Bacteria|p__Chloroflexi|c__Chloroflexi|o__Chloroflexales	0	0	0	0	0	0	0	0	0	0	0	0	0	0	0	0.02151	0	0	0	0	0	0	0	0
k__Bacteria|p__Chloroflexi|c__Chloroflexi|o__Chloroflexales|f__Chloroflexaceae	0	0	0	0	0	0	0	0	0	0	0	0	0	0	0	0.02151	0	0	0	0	0	0	0	0
k__Bacteria|p__Chloroflexi|c__Chloroflexi|o__Chloroflexales|f__Chloroflexaceae|g__Chloroflexaceae_unclassified	0	0	0	0	0	0	0	0	0	0	0	0	0	0	0	0.02151	0	0	0	0	0	0	0	0
k__Bacteria|p__Chloroflexi|c__Thermomicrobia	0	0	0	0	0	0	0.00143	0	0	0	0	0	0	0	0	0	0	0	0	0	0	0	0	0
k__Bacteria|p__Chloroflexi|c__Thermomicrobia|o__Sphaerobacterales	0	0	0	0	0	0	0.00143	0	0	0	0	0	0	0	0	0	0	0	0	0	0	0	0	0
k__Bacteria|p__Chloroflexi|c__Thermomicrobia|o__Sphaerobacterales|f__Sphaerobacteraceae	0	0	0	0	0	0	0.00143	0	0	0	0	0	0	0	0	0	0	0	0	0	0	0	0	0
k__Bacteria|p__Chloroflexi|c__Thermomicrobia|o__Sphaerobacterales|f__Sphaerobacteraceae|g__Sphaerobacter	0	0	0	0	0	0	0.00143	0	0	0	0	0	0	0	0	0	0	0	0	0	0	0	0	0
k__Bacteria|p__Chloroflexi|c__Thermomicrobia|o__Sphaerobacterales|f__Sphaerobacteraceae|g__Sphaerobacter|s__Sphaerobacter_thermophilus	0	0	0	0	0	0	0.00143	0	0	0	0	0	0	0	0	0	0	0	0	0	0	0	0	0
k__Bacteria|p__Chloroflexi|c__Thermomicrobia|o__Sphaerobacterales|f__Sphaerobacteraceae|g__Sphaerobacter|s__Sphaerobacter_thermophilus|t__GCF_000024985	0	0	0	0	0	0	0.00143	0	0	0	0	0	0	0	0	0	0	0	0	0	0	0	0	0
k__Bacteria|p__Cyanobacteria	0	0	0	0	0.1318	0	0.07485	0.11844	0	0	0	0.0859	0	0	0	0	0	0	0	0.16893	0	0	0	0
k__Bacteria|p__Cyanobacteria|c__Cyanobacteria_noname	0	0	0	0	0.1318	0	0.07485	0.11844	0	0	0	0.0859	0	0	0	0	0	0	0	0.16893	0	0	0	0
k__Bacteria|p__Cyanobacteria|c__Cyanobacteria_noname|o__Oscillatoriales	0	0	0	0	0.1318	0	0.07485	0.11844	0	0	0	0.0859	0	0	0	0	0	0	0	0.16893	0	0	0	0
k__Bacteria|p__Cyanobacteria|c__Cyanobacteria_noname|o__Oscillatoriales|f__Oscillatoriales_noname	0	0	0	0	0.1318	0	0.07485	0.11844	0	0	0	0.0859	0	0	0	0	0	0	0	0.16893	0	0	0	0
k__Bacteria|p__Cyanobacteria|c__Cyanobacteria_noname|o__Oscillatoriales|f__Oscillatoriales_noname|g__Arthrospira	0	0	0	0	0	0	0.0185	0.10084	0	0	0	0	0	0	0	0	0	0	0	0	0	0	0	0
k__Bacteria|p__Cyanobacteria|c__Cyanobacteria_noname|o__Oscillatoriales|f__Oscillatoriales_noname|g__Arthrospira|s__Arthrospira_maxima	0	0	0	0	0	0	0	0.00311	0	0	0	0	0	0	0	0	0	0	0	0	0	0	0	0
k__Bacteria|p__Cyanobacteria|c__Cyanobacteria_noname|o__Oscillatoriales|f__Oscillatoriales_noname|g__Arthrospira|s__Arthrospira_maxima|t__GCF_000173555	0	0	0	0	0	0	0	0.00311	0	0	0	0	0	0	0	0	0	0	0	0	0	0	0	0
k__Bacteria|p__Cyanobacteria|c__Cyanobacteria_noname|o__Oscillatoriales|f__Oscillatoriales_noname|g__Arthrospira|s__Arthrospira_platensis	0	0	0	0	0	0	0.00108	0.00269	0	0	0	0	0	0	0	0	0	0	0	0	0	0	0	0
k__Bacteria|p__Cyanobacteria|c__Cyanobacteria_noname|o__Oscillatoriales|f__Oscillatoriales_noname|g__Arthrospira|s__Arthrospira_platensis|t__Arthrospira_platensis_unclassified	0	0	0	0	0	0	0.00108	0.00269	0	0	0	0	0	0	0	0	0	0	0	0	0	0	0	0
k__Bacteria|p__Cyanobacteria|c__Cyanobacteria_noname|o__Oscillatoriales|f__Oscillatoriales_noname|g__Arthrospira|s__Arthrospira_unclassified	0	0	0	0	0	0	0.01742	0.09504	0	0	0	0	0	0	0	0	0	0	0	0	0	0	0	0
k__Bacteria|p__Cyanobacteria|c__Cyanobacteria_noname|o__Oscillatoriales|f__Oscillatoriales_noname|g__Microcoleus	0	0	0	0	0.1318	0	0.05635	0.01761	0	0	0	0.0859	0	0	0	0	0	0	0	0.16893	0	0	0	0
k__Bacteria|p__Cyanobacteria|c__Cyanobacteria_noname|o__Oscillatoriales|f__Oscillatoriales_noname|g__Microcoleus|s__Microcoleus_unclassified	0	0	0	0	0.1318	0	0.05635	0.01761	0	0	0	0.0859	0	0	0	0	0	0	0	0.16893	0	0	0	0
k__Bacteria|p__Deinococcus_Thermus	0.12104	0.15948	0.72704	1.2829	1.25471	5.88034	0.94794	1.46852	1.62598	0.10726	0.0634	0.50191	0.04844	2.22767	1.15696	0.03645	0.92567	0.128	0	0.87463	0.39446	0	1.10441	1.82608
k__Bacteria|p__Deinococcus_Thermus|c__Deinococci	0.12104	0.15948	0.72704	1.2829	1.25471	5.88034	0.94794	1.46852	1.62598	0.10726	0.0634	0.50191	0.04844	2.22767	1.15696	0.03645	0.92567	0.128	0	0.87463	0.39446	0	1.10441	1.82608
k__Bacteria|p__Deinococcus_Thermus|c__Deinococci|o__Deinococcales	0.12104	0.15948	0.72704	1.2829	1.25471	5.88034	0.94794	1.46852	1.62598	0.10726	0.0634	0.50191	0.04844	2.22767	1.15696	0.03645	0.92567	0.128	0	0.87463	0.39446	0	1.10441	1.82608
k__Bacteria|p__Deinococcus_Thermus|c__Deinococci|o__Deinococcales|f__Deinococcaceae	0.12104	0.15948	0.61697	0.71403	1.25471	5.88034	0.74083	1.46852	0.95888	0.10726	0.0634	0.50191	0.04844	0.43186	1.09807	0.03645	0.7934	0.128	0	0.81688	0.39446	0	1.10441	1.82608
k__Bacteria|p__Deinococcus_Thermus|c__Deinococci|o__Deinococcales|f__Deinococcaceae|g__Deinococcus	0.12104	0.15948	0.61697	0.71403	1.25471	5.88034	0.74083	1.46852	0.95888	0.10726	0.0634	0.50191	0.04844	0.43186	1.09807	0.03645	0.7934	0.128	0	0.81688	0.39446	0	1.10441	1.82608
k__Bacteria|p__Deinococcus_Thermus|c__Deinococci|o__Deinococcales|f__Deinococcaceae|g__Deinococcus|s__Deinococcus_aquatilis	0	0	0	0	0	0.04629	0.01813	0.03549	0.05574	0	0	0.08571	0	0.00503	0	0	0.01292	0	0	0.01069	0	0	0	0
k__Bacteria|p__Deinococcus_Thermus|c__Deinococci|o__Deinococcales|f__Deinococcaceae|g__Deinococcus|s__Deinococcus_aquatilis|t__GCF_000378445	0	0	0	0	0	0.04629	0.01813	0.03549	0.05574	0	0	0.08571	0	0.00503	0	0	0.01292	0	0	0.01069	0	0	0	0
k__Bacteria|p__Deinococcus_Thermus|c__Deinococci|o__Deinococcales|f__Deinococcaceae|g__Deinococcus|s__Deinococcus_gobiensis	0	0	0	0	0.0018	0	0.01418	0.03005	0.01393	0	0	0	0	0	0	0	0	0	0	0	0	0	0	0
k__Bacteria|p__Deinococcus_Thermus|c__Deinococci|o__Deinococcales|f__Deinococcaceae|g__Deinococcus|s__Deinococcus_gobiensis|t__GCF_000252445	0	0	0	0	0.0018	0	0.01418	0.03005	0.01393	0	0	0	0	0	0	0	0	0	0	0	0	0	0	0
k__Bacteria|p__Deinococcus_Thermus|c__Deinococci|o__Deinococcales|f__Deinococcaceae|g__Deinococcus|s__Deinococcus_radiodurans	0	0	0	0	0	0	0	0	0	0	0	0	0	0	0	0	0	0	0	0	0.03466	0	0	0
k__Bacteria|p__Deinococcus_Thermus|c__Deinococci|o__Deinococcales|f__Deinococcaceae|g__Deinococcus|s__Deinococcus_radiodurans|t__GCF_000008565	0	0	0	0	0	0	0	0	0	0	0	0	0	0	0	0	0	0	0	0	0.03466	0	0	0
k__Bacteria|p__Deinococcus_Thermus|c__Deinococci|o__Deinococcales|f__Deinococcaceae|g__Deinococcus|s__Deinococcus_unclassified	0.12104	0.15948	0.61697	0.71403	1.25292	5.83405	0.70522	1.40298	0.88921	0.10726	0.0634	0.41621	0.04844	0.42683	1.09807	0.03645	0.78048	0.128	0	0.80619	0.35979	0	1.10441	1.82608
k__Bacteria|p__Deinococcus_Thermus|c__Deinococci|o__Deinococcales|f__Deinococcaceae|g__Deinococcus|s__Deinococcus_wulumuqiensis	0	0	0	0	0	0	0.0033	0	0	0	0	0	0	0	0	0	0	0	0	0	0	0	0	0
k__Bacteria|p__Deinococcus_Thermus|c__Deinococci|o__Deinococcales|f__Deinococcaceae|g__Deinococcus|s__Deinococcus_wulumuqiensis|t__GCF_000348665	0	0	0	0	0	0	0.0033	0	0	0	0	0	0	0	0	0	0	0	0	0	0	0	0	0
k__Bacteria|p__Deinococcus_Thermus|c__Deinococci|o__Deinococcales|f__Deinococcales_unclassified	0	0	0.11007	0.56887	0	0	0.20711	0	0.6671	0	0	0	0	1.79581	0.05889	0	0.13227	0	0	0.05775	0	0	0	0
k__Bacteria|p__Firmicutes	14.3378	15.2863	13.5321	19.905	23.6978	6.32864	14.9165	17.5563	24.5485	4.25633	4.76947	27.4465	8.21003	17.0449	16.0523	4.92459	17.6355	6.50154	2.16406	21.5149	2.97058	0.25696	15.1315	15.5585
k__Bacteria|p__Firmicutes|c__Bacilli	12.669	13.905	11.1263	13.3038	19.8054	5.53274	11.9161	14.8996	21.4001	3.73315	3.95211	23.6313	7.64152	13.5088	12.0131	3.44415	6.61996	5.91132	2.09577	17.9699	2.64425	0	13.2861	8.44922
k__Bacteria|p__Firmicutes|c__Bacilli|o__Bacillales	5.89993	7.67537	4.35797	3.38242	11.4071	3.52714	5.28962	6.86043	8.62917	2.24965	1.73986	7.14041	2.97809	8.63568	7.05071	1.50595	2.96031	2.4379	0.9996	11.5363	1.72618	0	8.57751	6.99513
k__Bacteria|p__Firmicutes|c__Bacilli|o__Bacillales|f__Bacillaceae	0.03659	0	0.01525	0	0	0	0.01235	0	0	0	0	0	0	0	0	0.00441	0	0	0	0	0	0	0	0
k__Bacteria|p__Firmicutes|c__Bacilli|o__Bacillales|f__Bacillaceae|g__Bacillus	0	0	0	0	0	0	0.0118	0	0	0	0	0	0	0	0	0.00441	0	0	0	0	0	0	0	0
k__Bacteria|p__Firmicutes|c__Bacilli|o__Bacillales|f__Bacillaceae|g__Bacillus|s__Bacillus_cereus_thuringiensis	0	0	0	0	0	0	0.0118	0	0	0	0	0	0	0	0	0.00441	0	0	0	0	0	0	0	0
k__Bacteria|p__Firmicutes|c__Bacilli|o__Bacillales|f__Bacillaceae|g__Bacillus|s__Bacillus_cereus_thuringiensis|t__Bacillus_cereus_thuringiensis_unclassified	0	0	0	0	0	0	0.0118	0	0	0	0	0	0	0	0	0.00441	0	0	0	0	0	0	0	0
k__Bacteria|p__Firmicutes|c__Bacilli|o__Bacillales|f__Bacillaceae|g__Marinococcus	0.03659	0	0.01525	0	0	0	0.00056	0	0	0	0	0	0	0	0	0	0	0	0	0	0	0	0	0
k__Bacteria|p__Firmicutes|c__Bacilli|o__Bacillales|f__Bacillaceae|g__Marinococcus|s__Marinococcus_halotolerans	0.03659	0	0.01525	0	0	0	0.00056	0	0	0	0	0	0	0	0	0	0	0	0	0	0	0	0	0
k__Bacteria|p__Firmicutes|c__Bacilli|o__Bacillales|f__Bacillaceae|g__Marinococcus|s__Marinococcus_halotolerans|t__GCF_000420725	0.03659	0	0.01525	0	0	0	0.00056	0	0	0	0	0	0	0	0	0	0	0	0	0	0	0	0	0
k__Bacteria|p__Firmicutes|c__Bacilli|o__Bacillales|f__Bacillales_noname	0.41115	0.43416	0.48039	0.16043	0.52651	0.05415	0.40119	0.32874	0.56078	0.08083	0.05697	0.27388	0.22106	0.06005	0.03364	0.10372	0.07349	0.11275	0.01644	0.09677	0.03775	0	0	0
k__Bacteria|p__Firmicutes|c__Bacilli|o__Bacillales|f__Bacillales_noname|g__Exiguobacterium	0	0	0.02342	0.04903	0.03041	0	0.11753	0.13018	0.15478	0	0	0	0	0	0	0	0	0	0	0	0	0	0	0
k__Bacteria|p__Firmicutes|c__Bacilli|o__Bacillales|f__Bacillales_noname|g__Exiguobacterium|s__Exiguobacterium_pavilionensis	0	0	0	0	0	0	0.03309	0.00131	0.06611	0	0	0	0	0	0	0	0	0	0	0	0	0	0	0
k__Bacteria|p__Firmicutes|c__Bacilli|o__Bacillales|f__Bacillales_noname|g__Exiguobacterium|s__Exiguobacterium_pavilionensis|t__GCF_000416965	0	0	0	0	0	0	0.03309	0.00131	0.06611	0	0	0	0	0	0	0	0	0	0	0	0	0	0	0
k__Bacteria|p__Firmicutes|c__Bacilli|o__Bacillales|f__Bacillales_noname|g__Exiguobacterium|s__Exiguobacterium_unclassified	0	0	0.02342	0.04903	0.03041	0	0.08443	0.12887	0.08867	0	0	0	0	0	0	0	0	0	0	0	0	0	0	0
k__Bacteria|p__Firmicutes|c__Bacilli|o__Bacillales|f__Bacillales_noname|g__Gemella	0.41115	0.43416	0.45697	0.1114	0.49609	0.05415	0.28366	0.19855	0.40601	0.08083	0.05697	0.27388	0.22106	0.06005	0.03364	0.10372	0.07349	0.11275	0.01644	0.09677	0.03775	0	0	0
k__Bacteria|p__Firmicutes|c__Bacilli|o__Bacillales|f__Bacillales_noname|g__Gemella|s__Gemella_haemolysans	0.25625	0.33859	0.17072	0.1114	0.28297	0.00624	0.18329	0.06681	0.26465	0.03902	0.05697	0.24051	0.22106	0.0457	0.03364	0.02515	0.04956	0.06346	0	0.09512	0	0	0	0
k__Bacteria|p__Firmicutes|c__Bacilli|o__Bacillales|f__Bacillales_noname|g__Gemella|s__Gemella_haemolysans|t__Gemella_haemolysans_unclassified	0.25625	0.33859	0.17072	0.1114	0.28297	0.00624	0.18329	0.06681	0.26465	0.03902	0.05697	0.24051	0.22106	0.0457	0.03364	0.02515	0.04956	0.06346	0	0.09512	0	0	0	0
k__Bacteria|p__Firmicutes|c__Bacilli|o__Bacillales|f__Bacillales_noname|g__Gemella|s__Gemella_morbillorum	0.0053	0.01743	0.02126	0	0.01291	0	0.02837	0	0	0	0	0	0	0	0	0.01735	0	0	0	0	0	0	0	0
k__Bacteria|p__Firmicutes|c__Bacilli|o__Bacillales|f__Bacillales_noname|g__Gemella|s__Gemella_morbillorum|t__GCF_000185645	0.0053	0.01743	0.02126	0	0.01291	0	0.02837	0	0	0	0	0	0	0	0	0.01735	0	0	0	0	0	0	0	0
k__Bacteria|p__Firmicutes|c__Bacilli|o__Bacillales|f__Bacillales_noname|g__Gemella|s__Gemella_sanguinis	0.0308	0	0.12189	0	0.02708	0	0.072	0.10532	0.04531	0	0	0.01176	0	0	0	0.00787	0	0	0	0	0	0	0	0
k__Bacteria|p__Firmicutes|c__Bacilli|o__Bacillales|f__Bacillales_noname|g__Gemella|s__Gemella_sanguinis|t__GCF_000204335	0.0308	0	0.12189	0	0.02708	0	0.072	0.10532	0.04531	0	0	0.01176	0	0	0	0.00787	0	0	0	0	0	0	0	0
k__Bacteria|p__Firmicutes|c__Bacilli|o__Bacillales|f__Bacillales_noname|g__Gemella|s__Gemella_unclassified	0.1188	0.07814	0.14311	0	0.17313	0.04791	0	0.02642	0.09604	0.04181	0	0.02161	0	0.01435	0	0.05335	0.02394	0.04929	0.01644	0.00165	0.03775	0	0	0
k__Bacteria|p__Firmicutes|c__Bacilli|o__Bacillales|f__Staphylococcaceae	5.45219	7.24121	3.86233	3.22199	10.8806	3.47298	4.87608	6.53169	8.06838	2.16882	1.68289	6.86653	2.75703	8.57563	7.01706	1.39782	2.88682	2.32515	0.98316	11.4395	1.68843	0	8.57751	6.99513
k__Bacteria|p__Firmicutes|c__Bacilli|o__Bacillales|f__Staphylococcaceae|g__Salinicoccus	0	0	0	0	0	0	0.00449	0	0	0	0	0	0	0	0	0	0	0	0	0	0	0	0	0
k__Bacteria|p__Firmicutes|c__Bacilli|o__Bacillales|f__Staphylococcaceae|g__Salinicoccus|s__Salinicoccus_unclassified	0	0	0	0	0	0	0.00449	0	0	0	0	0	0	0	0	0	0	0	0	0	0	0	0	0
k__Bacteria|p__Firmicutes|c__Bacilli|o__Bacillales|f__Staphylococcaceae|g__Staphylococcus	5.45219	7.24121	3.86233	3.22199	10.8806	3.47298	4.87159	6.53169	8.06838	2.16882	1.68289	6.86653	2.75703	8.57563	7.01706	1.39782	2.88682	2.32515	0.98316	11.4395	1.68843	0	8.57751	6.99513
k__Bacteria|p__Firmicutes|c__Bacilli|o__Bacillales|f__Staphylococcaceae|g__Staphylococcus|s__Staphylococcus_arlettae	0	0	0	0	0	0	0	0	0.00555	0	0	0	0	0	0	0	0	0	0	0	0	0	0	0
k__Bacteria|p__Firmicutes|c__Bacilli|o__Bacillales|f__Staphylococcaceae|g__Staphylococcus|s__Staphylococcus_arlettae|t__GCF_000295715	0	0	0	0	0	0	0	0	0.00555	0	0	0	0	0	0	0	0	0	0	0	0	0	0	0
k__Bacteria|p__Firmicutes|c__Bacilli|o__Bacillales|f__Staphylococcaceae|g__Staphylococcus|s__Staphylococcus_aureus	0.12963	0.34298	0.00664	0	0.06632	0	0.16062	0.24844	0.08274	0.00477	0.0127	0.05978	0	0	0.06249	0.01988	0.02271	0	0	0.09259	0.02726	0	0	0
k__Bacteria|p__Firmicutes|c__Bacilli|o__Bacillales|f__Staphylococcaceae|g__Staphylococcus|s__Staphylococcus_aureus|t__Staphylococcus_aureus_unclassified	0.12963	0.34298	0.00664	0	0.06632	0	0.16062	0.24844	0.08274	0.00477	0.0127	0.05978	0	0	0.06249	0.01988	0.02271	0	0	0.09259	0.02726	0	0	0
k__Bacteria|p__Firmicutes|c__Bacilli|o__Bacillales|f__Staphylococcaceae|g__Staphylococcus|s__Staphylococcus_caprae_capitis	1.29987	0.95504	0.73953	0.60441	1.339	2.26172	1.31559	1.68629	1.36963	0.21167	0.26713	0.66826	0.49665	1.39184	0.95624	0.34041	0.36887	0.36784	0.43954	1.22566	0.2937	0	0.38622	0.30159
k__Bacteria|p__Firmicutes|c__Bacilli|o__Bacillales|f__Staphylococcaceae|g__Staphylococcus|s__Staphylococcus_caprae_capitis|t__Staphylococcus_caprae_capitis_unclassified	1.29987	0.95504	0.73953	0.60441	1.339	2.26172	1.31559	1.68629	1.36963	0.21167	0.26713	0.66826	0.49665	1.39184	0.95624	0.34041	0.36887	0.36784	0.43954	1.22566	0.2937	0	0.38622	0.30159
k__Bacteria|p__Firmicutes|c__Bacilli|o__Bacillales|f__Staphylococcaceae|g__Staphylococcus|s__Staphylococcus_epidermidis	2.45725	4.76232	1.91008	1.38738	5.77608	1.1814	1.4209	1.74708	3.30747	1.42108	0.59789	2.39498	1.98391	2.5841	1.81301	0.82815	0.84284	1.11588	0.49091	3.63955	1.07101	0	2.24308	2.70897
k__Bacteria|p__Firmicutes|c__Bacilli|o__Bacillales|f__Staphylococcaceae|g__Staphylococcus|s__Staphylococcus_epidermidis|t__Staphylococcus_epidermidis_unclassified	2.45725	4.76232	1.91008	1.38738	5.77608	1.1814	1.4209	1.74708	3.30747	1.42108	0.59789	2.39498	1.98391	2.5841	1.81301	0.82815	0.84284	1.11588	0.49091	3.63955	1.07101	0	2.24308	2.70897
k__Bacteria|p__Firmicutes|c__Bacilli|o__Bacillales|f__Staphylococcaceae|g__Staphylococcus|s__Staphylococcus_equorum	0.03421	0.00867	0.02076	0	0	0	0.00623	0.00167	0	0	0	0	0	0	0	0	0	0	0	0	0	0	0	0
k__Bacteria|p__Firmicutes|c__Bacilli|o__Bacillales|f__Staphylococcaceae|g__Staphylococcus|s__Staphylococcus_equorum|t__Staphylococcus_equorum_unclassified	0.03421	0.00867	0.02076	0	0	0	0.00623	0.00167	0	0	0	0	0	0	0	0	0	0	0	0	0	0	0	0
k__Bacteria|p__Firmicutes|c__Bacilli|o__Bacillales|f__Staphylococcaceae|g__Staphylococcus|s__Staphylococcus_haemolyticus	0.15153	0.00323	0.02442	0.04976	0.35173	0	0.29943	0.28108	0.71361	0	0.2725	0.18859	0	0.57099	0.37207	0.01719	0.0853	0.03464	0	0.76691	0	0	0	0.24003
k__Bacteria|p__Firmicutes|c__Bacilli|o__Bacillales|f__Staphylococcaceae|g__Staphylococcus|s__Staphylococcus_haemolyticus|t__Staphylococcus_haemolyticus_unclassified	0.15153	0.00323	0.02442	0.04976	0.35173	0	0.29943	0.28108	0.71361	0	0.2725	0.18859	0	0.57099	0.37207	0.01719	0.0853	0.03464	0	0.76691	0	0	0	0.24003
k__Bacteria|p__Firmicutes|c__Bacilli|o__Bacillales|f__Staphylococcaceae|g__Staphylococcus|s__Staphylococcus_hominis	0.88326	0.98631	0.81081	0.68493	2.09791	0.02986	0.99032	1.57009	1.38598	0.5313	0.49501	3.21865	0.27648	3.38921	2.64595	0.18102	1.32339	0.45004	0.05271	4.7519	0.29645	0	5.48967	2.49132
k__Bacteria|p__Firmicutes|c__Bacilli|o__Bacillales|f__Staphylococcaceae|g__Staphylococcus|s__Staphylococcus_hominis|t__Staphylococcus_hominis_unclassified	0.88326	0.98631	0.81081	0.68493	2.09791	0.02986	0.99032	1.57009	1.38598	0.5313	0.49501	3.21865	0.27648	3.38921	2.64595	0.18102	1.32339	0.45004	0.05271	4.7519	0.29645	0	5.48967	2.49132
k__Bacteria|p__Firmicutes|c__Bacilli|o__Bacillales|f__Staphylococcaceae|g__Staphylococcus|s__Staphylococcus_lugdunensis	0	0	0	0	0	0	0.02863	0	0	0	0	0	0	0	0	0	0	0	0	0	0	0	0	0
k__Bacteria|p__Firmicutes|c__Bacilli|o__Bacillales|f__Staphylococcaceae|g__Staphylococcus|s__Staphylococcus_lugdunensis|t__Staphylococcus_lugdunensis_unclassified	0	0	0	0	0	0	0.02863	0	0	0	0	0	0	0	0	0	0	0	0	0	0	0	0	0
k__Bacteria|p__Firmicutes|c__Bacilli|o__Bacillales|f__Staphylococcaceae|g__Staphylococcus|s__Staphylococcus_massiliensis	0	0	0	0	0	0	0.05781	0	0.04649	0	0	0	0	0	0	0	0	0	0	0	0	0	0	0
k__Bacteria|p__Firmicutes|c__Bacilli|o__Bacillales|f__Staphylococcaceae|g__Staphylococcus|s__Staphylococcus_massiliensis|t__Staphylococcus_massiliensis_unclassified	0	0	0	0	0	0	0.05781	0	0.04649	0	0	0	0	0	0	0	0	0	0	0	0	0	0	0
k__Bacteria|p__Firmicutes|c__Bacilli|o__Bacillales|f__Staphylococcaceae|g__Staphylococcus|s__Staphylococcus_pasteuri	0.05799	0	0.02889	0	0.0086	0	0.03119	0	0.01679	0	0	0	0	0	0	0	0	0	0	0	0	0	0	0
k__Bacteria|p__Firmicutes|c__Bacilli|o__Bacillales|f__Staphylococcaceae|g__Staphylococcus|s__Staphylococcus_pasteuri|t__GCF_000494875	0.05799	0	0.02889	0	0.0086	0	0.03119	0	0.01679	0	0	0	0	0	0	0	0	0	0	0	0	0	0	0
k__Bacteria|p__Firmicutes|c__Bacilli|o__Bacillales|f__Staphylococcaceae|g__Staphylococcus|s__Staphylococcus_pettenkoferi	0.06311	0.02633	0.09671	0.14217	0.49215	0	0.20353	0.67672	0.64698	0	0	0.26929	0	0.54855	1.07963	0	0.18278	0	0	0.51422	0	0	0.45855	1.25322
k__Bacteria|p__Firmicutes|c__Bacilli|o__Bacillales|f__Staphylococcaceae|g__Staphylococcus|s__Staphylococcus_pettenkoferi|t__GCF_000260275	0.06311	0.02633	0.09671	0.14217	0.49215	0	0.20353	0.67672	0.64698	0	0	0.26929	0	0.54855	1.07963	0	0.18278	0	0	0.51422	0	0	0.45855	1.25322
k__Bacteria|p__Firmicutes|c__Bacilli|o__Bacillales|f__Staphylococcaceae|g__Staphylococcus|s__Staphylococcus_saprophyticus	0.07018	0	0	0.33628	0.57518	0	0.19824	0.17255	0.27201	0	0	0.02473	0	0.06903	0	0	0.01339	0.35676	0	0.14508	0	0	0	0
k__Bacteria|p__Firmicutes|c__Bacilli|o__Bacillales|f__Staphylococcaceae|g__Staphylococcus|s__Staphylococcus_saprophyticus|t__Staphylococcus_saprophyticus_unclassified	0.07018	0	0	0.33628	0.57518	0	0.19824	0.17255	0.27201	0	0	0.02473	0	0.06903	0	0	0.01339	0.35676	0	0.14508	0	0	0	0
k__Bacteria|p__Firmicutes|c__Bacilli|o__Bacillales|f__Staphylococcaceae|g__Staphylococcus|s__Staphylococcus_simulans	0	0	0	0	0	0	0	0	0	0	0	0	0	0	0.07253	0	0	0	0	0.10554	0	0	0	0
k__Bacteria|p__Firmicutes|c__Bacilli|o__Bacillales|f__Staphylococcaceae|g__Staphylococcus|s__Staphylococcus_simulans|t__Staphylococcus_simulans_unclassified	0	0	0	0	0	0	0	0	0	0	0	0	0	0	0.07253	0	0	0	0	0.10554	0	0	0	0
k__Bacteria|p__Firmicutes|c__Bacilli|o__Bacillales|f__Staphylococcaceae|g__Staphylococcus|s__Staphylococcus_warneri	0.30517	0.15633	0.22448	0.01706	0.17358	0	0.15911	0.14776	0.22114	0	0.03765	0.04225	0	0.02191	0.01514	0.01116	0.04754	0	0	0.19804	0	0	0	0
k__Bacteria|p__Firmicutes|c__Bacilli|o__Bacillales|f__Staphylococcaceae|g__Staphylococcus|s__Staphylococcus_warneri|t__Staphylococcus_warneri_unclassified	0.30517	0.15633	0.22448	0.01706	0.17358	0	0.15911	0.14776	0.22114	0	0.03765	0.04225	0	0.02191	0.01514	0.01116	0.04754	0	0	0.19804	0	0	0	0
k__Bacteria|p__Firmicutes|c__Bacilli|o__Lactobacillales	6.76906	6.22962	6.7683	9.92139	8.39835	2.0056	6.62644	8.03922	12.7709	1.4835	2.21226	16.4909	4.66343	4.8731	4.96236	1.9382	3.65965	3.47343	1.09617	6.4336	0.91806	0	4.70857	1.45409
k__Bacteria|p__Firmicutes|c__Bacilli|o__Lactobacillales|f__Aerococcaceae	0.21497	0.24576	0.14505	0.17297	0.85999	0.00425	0.60962	0.42757	0.84595	0.09012	0.06151	1.32051	0.04387	0.33365	0.81492	0.05849	0.2704	0.05161	0	0.96968	0.02289	0	0	0
k__Bacteria|p__Firmicutes|c__Bacilli|o__Lactobacillales|f__Aerococcaceae|g__Abiotrophia	0.07211	0.14108	0.11776	0.06424	0.14865	0	0.11328	0.01491	0.03157	0.07752	0.06151	0.7507	0.04387	0.07869	0.13006	0.05573	0.01817	0.05161	0	0.00521	0.02289	0	0	0
k__Bacteria|p__Firmicutes|c__Bacilli|o__Lactobacillales|f__Aerococcaceae|g__Abiotrophia|s__Abiotrophia_defectiva	0.07211	0.14108	0.11776	0.06424	0.14865	0	0.11328	0.01491	0.03157	0.07752	0.06151	0.7507	0.04387	0.07869	0.13006	0.05573	0.01817	0.05161	0	0.00521	0.02289	0	0	0
k__Bacteria|p__Firmicutes|c__Bacilli|o__Lactobacillales|f__Aerococcaceae|g__Abiotrophia|s__Abiotrophia_defectiva|t__GCF_000160075	0.07211	0.14108	0.11776	0.06424	0.14865	0	0.11328	0.01491	0.03157	0.07752	0.06151	0.7507	0.04387	0.07869	0.13006	0.05573	0.01817	0.05161	0	0.00521	0.02289	0	0	0
k__Bacteria|p__Firmicutes|c__Bacilli|o__Lactobacillales|f__Aerococcaceae|g__Aerococcus	0.08195	0.10468	0.0273	0.01165	0.31091	0.00425	0.21745	0.27784	0.50903	0	0	0.14379	0	0.12061	0.3704	0.00276	0.22616	0	0	0.69491	0	0	0	0
k__Bacteria|p__Firmicutes|c__Bacilli|o__Lactobacillales|f__Aerococcaceae|g__Aerococcus|s__Aerococcus_viridans	0.08195	0.10468	0.0273	0.01165	0.31091	0.00425	0.21745	0.27784	0.50903	0	0	0.14379	0	0.12061	0.3704	0.00276	0.22616	0	0	0.69491	0	0	0	0
k__Bacteria|p__Firmicutes|c__Bacilli|o__Lactobacillales|f__Aerococcaceae|g__Aerococcus|s__Aerococcus_viridans|t__Aerococcus_viridans_unclassified	0.08195	0.10468	0.0273	0.01165	0.31091	0.00425	0.21745	0.27784	0.50903	0	0	0.14379	0	0.12061	0.3704	0.00276	0.22616	0	0	0.69491	0	0	0	0
k__Bacteria|p__Firmicutes|c__Bacilli|o__Lactobacillales|f__Aerococcaceae|g__Facklamia	0.0609	0	0	0.09708	0.40043	0	0.2789	0.13482	0.30535	0.01261	0	0.42602	0	0.13435	0.31447	0	0.02607	0	0	0.26956	0	0	0	0
k__Bacteria|p__Firmicutes|c__Bacilli|o__Lactobacillales|f__Aerococcaceae|g__Facklamia|s__Facklamia_hominis	0	0	0	0	0.16852	0	0.01438	0	0.00627	0	0	0.01106	0	0	0	0	0	0	0	0.01103	0	0	0	0
k__Bacteria|p__Firmicutes|c__Bacilli|o__Lactobacillales|f__Aerococcaceae|g__Facklamia|s__Facklamia_hominis|t__Facklamia_hominis_unclassified	0	0	0	0	0.16852	0	0.01438	0	0.00627	0	0	0.01106	0	0	0	0	0	0	0	0.01103	0	0	0	0
k__Bacteria|p__Firmicutes|c__Bacilli|o__Lactobacillales|f__Aerococcaceae|g__Facklamia|s__Facklamia_ignava	0	0	0	0	0.05155	0	0.04546	0.04943	0.1444	0.01261	0	0.29931	0	0.06025	0.11464	0	0	0	0	0.08206	0	0	0	0
k__Bacteria|p__Firmicutes|c__Bacilli|o__Lactobacillales|f__Aerococcaceae|g__Facklamia|s__Facklamia_ignava|t__GCF_000301055	0	0	0	0	0.05155	0	0.04546	0.04943	0.1444	0.01261	0	0.29931	0	0.06025	0.11464	0	0	0	0	0.08206	0	0	0	0
k__Bacteria|p__Firmicutes|c__Bacilli|o__Lactobacillales|f__Aerococcaceae|g__Facklamia|s__Facklamia_languida	0.01678	0	0	0	0.15066	0	0.21906	0.08538	0.15469	0	0	0.01478	0	0.0741	0.05967	0	0	0	0	0.09695	0	0	0	0
k__Bacteria|p__Firmicutes|c__Bacilli|o__Lactobacillales|f__Aerococcaceae|g__Facklamia|s__Facklamia_languida|t__GCF_000245795	0.01678	0	0	0	0.15066	0	0.21906	0.08538	0.15469	0	0	0.01478	0	0.0741	0.05967	0	0	0	0	0.09695	0	0	0	0
k__Bacteria|p__Firmicutes|c__Bacilli|o__Lactobacillales|f__Aerococcaceae|g__Facklamia|s__Facklamia_unclassified	0.04412	0	0	0.09708	0.0297	0	0	0	0	0	0	0.10086	0	0	0.14016	0	0.02607	0	0	0.07953	0	0	0	0
k__Bacteria|p__Firmicutes|c__Bacilli|o__Lactobacillales|f__Carnobacteriaceae	0.60602	0.3422	0.34918	0.08996	0.38197	0.03206	0.35935	0.25436	0.51883	0.14896	0.09284	0.35618	0.23339	0.10927	0.05312	0.28355	0.13791	0.30875	0.19217	0.31932	0.0703	0	0	0.13564
k__Bacteria|p__Firmicutes|c__Bacilli|o__Lactobacillales|f__Carnobacteriaceae|g__Alloiococcus	0.01972	0	0.0062	0	0.02219	0	0	0	0	0.01128	0	0	0	0	0	0.11723	0	0	0	0	0	0	0	0
k__Bacteria|p__Firmicutes|c__Bacilli|o__Lactobacillales|f__Carnobacteriaceae|g__Alloiococcus|s__Alloiococcus_otitis	0.01972	0	0.0062	0	0.02219	0	0	0	0	0.01128	0	0	0	0	0	0.11723	0	0	0	0	0	0	0	0
k__Bacteria|p__Firmicutes|c__Bacilli|o__Lactobacillales|f__Carnobacteriaceae|g__Alloiococcus|s__Alloiococcus_otitis|t__GCF_000315445	0.01972	0	0.0062	0	0.02219	0	0	0	0	0.01128	0	0	0	0	0	0.11723	0	0	0	0	0	0	0	0
k__Bacteria|p__Firmicutes|c__Bacilli|o__Lactobacillales|f__Carnobacteriaceae|g__Dolosigranulum	0.14732	0.02581	0.02176	0.01172	0.17934	0	0.10476	0.20867	0.10175	0.07503	0.03356	0.0123	0.01599	0.02718	0.05312	0.08299	0.07452	0.20839	0	0.10619	0.01781	0	0	0
k__Bacteria|p__Firmicutes|c__Bacilli|o__Lactobacillales|f__Carnobacteriaceae|g__Dolosigranulum|s__Dolosigranulum_pigrum	0.14732	0.02581	0.02176	0.01172	0.17934	0	0.10476	0.20867	0.10175	0.07503	0.03356	0.0123	0.01599	0.02718	0.05312	0.08299	0.07452	0.20839	0	0.10619	0.01781	0	0	0
k__Bacteria|p__Firmicutes|c__Bacilli|o__Lactobacillales|f__Carnobacteriaceae|g__Dolosigranulum|s__Dolosigranulum_pigrum|t__GCF_000245815	0.14732	0.02581	0.02176	0.01172	0.17934	0	0.10476	0.20867	0.10175	0.07503	0.03356	0.0123	0.01599	0.02718	0.05312	0.08299	0.07452	0.20839	0	0.10619	0.01781	0	0	0
k__Bacteria|p__Firmicutes|c__Bacilli|o__Lactobacillales|f__Carnobacteriaceae|g__Granulicatella	0.43898	0.31639	0.32122	0.07824	0.18043	0.03206	0.25459	0.04569	0.41708	0.06265	0.05928	0.34388	0.2174	0.08209	0	0.08332	0.06339	0.10036	0.19217	0.21313	0.05249	0	0	0.13564
k__Bacteria|p__Firmicutes|c__Bacilli|o__Lactobacillales|f__Carnobacteriaceae|g__Granulicatella|s__Granulicatella_adiacens	0.1588	0.06212	0.10784	0.0094	0.06052	0	0.12493	0.02343	0.03915	0.01041	0	0.2989	0	0	0	0.07271	0.02297	0	0	0	0	0	0	0
k__Bacteria|p__Firmicutes|c__Bacilli|o__Lactobacillales|f__Carnobacteriaceae|g__Granulicatella|s__Granulicatella_adiacens|t__GCF_000160675	0.1588	0.06212	0.10784	0.0094	0.06052	0	0.12493	0.02343	0.03915	0.01041	0	0.2989	0	0	0	0.07271	0.02297	0	0	0	0	0	0	0
k__Bacteria|p__Firmicutes|c__Bacilli|o__Lactobacillales|f__Carnobacteriaceae|g__Granulicatella|s__Granulicatella_elegans	0.00928	0.15199	0.08692	0	0.05579	0	0.04283	0	0.14082	0.00102	0	0.04498	0	0	0	0.01061	0.02385	0	0	0	0	0	0	0
k__Bacteria|p__Firmicutes|c__Bacilli|o__Lactobacillales|f__Carnobacteriaceae|g__Granulicatella|s__Granulicatella_elegans|t__GCF_000162475	0.00928	0.15199	0.08692	0	0.05579	0	0.04283	0	0.14082	0.00102	0	0.04498	0	0	0	0.01061	0.02385	0	0	0	0	0	0	0
k__Bacteria|p__Firmicutes|c__Bacilli|o__Lactobacillales|f__Carnobacteriaceae|g__Granulicatella|s__Granulicatella_unclassified	0.27089	0.10229	0.12646	0.06884	0.06413	0.03206	0.08683	0.02227	0.23711	0.05122	0.05928	0	0.2174	0.08209	0	0	0.01657	0.10036	0.19217	0.21313	0.05249	0	0	0.13564
k__Bacteria|p__Firmicutes|c__Bacilli|o__Lactobacillales|f__Enterococcaceae	0.01652	0	0	0	0	0	0.00537	0	0.12671	0	0	0.11649	0	0	0	0	0	0	0	0	0	0	0	0
k__Bacteria|p__Firmicutes|c__Bacilli|o__Lactobacillales|f__Enterococcaceae|g__Catellicoccus	0	0	0	0	0	0	0	0	0.11305	0	0	0	0	0	0	0	0	0	0	0	0	0	0	0
k__Bacteria|p__Firmicutes|c__Bacilli|o__Lactobacillales|f__Enterococcaceae|g__Catellicoccus|s__Catellicoccus_marimammalium	0	0	0	0	0	0	0	0	0.11305	0	0	0	0	0	0	0	0	0	0	0	0	0	0	0
k__Bacteria|p__Firmicutes|c__Bacilli|o__Lactobacillales|f__Enterococcaceae|g__Catellicoccus|s__Catellicoccus_marimammalium|t__GCF_000313915	0	0	0	0	0	0	0	0	0.11305	0	0	0	0	0	0	0	0	0	0	0	0	0	0	0
k__Bacteria|p__Firmicutes|c__Bacilli|o__Lactobacillales|f__Enterococcaceae|g__Enterococcus	0.01652	0	0	0	0	0	0.00537	0	0.01366	0	0	0	0	0	0	0	0	0	0	0	0	0	0	0
k__Bacteria|p__Firmicutes|c__Bacilli|o__Lactobacillales|f__Enterococcaceae|g__Enterococcus|s__Enterococcus_casseliflavus	0	0	0	0	0	0	0	0	0.00098	0	0	0	0	0	0	0	0	0	0	0	0	0	0	0
k__Bacteria|p__Firmicutes|c__Bacilli|o__Lactobacillales|f__Enterococcaceae|g__Enterococcus|s__Enterococcus_casseliflavus|t__Enterococcus_casseliflavus_unclassified	0	0	0	0	0	0	0	0	0.00098	0	0	0	0	0	0	0	0	0	0	0	0	0	0	0
k__Bacteria|p__Firmicutes|c__Bacilli|o__Lactobacillales|f__Enterococcaceae|g__Enterococcus|s__Enterococcus_cecorum	0.01652	0	0	0	0	0	0	0	0	0	0	0	0	0	0	0	0	0	0	0	0	0	0	0
k__Bacteria|p__Firmicutes|c__Bacilli|o__Lactobacillales|f__Enterococcaceae|g__Enterococcus|s__Enterococcus_cecorum|t__Enterococcus_cecorum_unclassified	0.01652	0	0	0	0	0	0	0	0	0	0	0	0	0	0	0	0	0	0	0	0	0	0	0
k__Bacteria|p__Firmicutes|c__Bacilli|o__Lactobacillales|f__Enterococcaceae|g__Enterococcus|s__Enterococcus_faecalis	0	0	0	0	0	0	0	0	0.00114	0	0	0	0	0	0	0	0	0	0	0	0	0	0	0
k__Bacteria|p__Firmicutes|c__Bacilli|o__Lactobacillales|f__Enterococcaceae|g__Enterococcus|s__Enterococcus_faecalis|t__Enterococcus_faecalis_unclassified	0	0	0	0	0	0	0	0	0.00114	0	0	0	0	0	0	0	0	0	0	0	0	0	0	0
k__Bacteria|p__Firmicutes|c__Bacilli|o__Lactobacillales|f__Enterococcaceae|g__Enterococcus|s__Enterococcus_faecium	0	0	0	0	0	0	0.00537	0	0.0011	0	0	0	0	0	0	0	0	0	0	0	0	0	0	0
k__Bacteria|p__Firmicutes|c__Bacilli|o__Lactobacillales|f__Enterococcaceae|g__Enterococcus|s__Enterococcus_faecium|t__Enterococcus_faecium_unclassified	0	0	0	0	0	0	0.00537	0	0.0011	0	0	0	0	0	0	0	0	0	0	0	0	0	0	0
k__Bacteria|p__Firmicutes|c__Bacilli|o__Lactobacillales|f__Enterococcaceae|g__Enterococcus|s__Enterococcus_hirae	0	0	0	0	0	0	0	0	0.01045	0	0	0	0	0	0	0	0	0	0	0	0	0	0	0
k__Bacteria|p__Firmicutes|c__Bacilli|o__Lactobacillales|f__Enterococcaceae|g__Enterococcus|s__Enterococcus_hirae|t__Enterococcus_hirae_unclassified	0	0	0	0	0	0	0	0	0.01045	0	0	0	0	0	0	0	0	0	0	0	0	0	0	0
k__Bacteria|p__Firmicutes|c__Bacilli|o__Lactobacillales|f__Enterococcaceae|g__Tetragenococcus	0	0	0	0	0	0	0	0	0	0	0	0.11649	0	0	0	0	0	0	0	0	0	0	0	0
k__Bacteria|p__Firmicutes|c__Bacilli|o__Lactobacillales|f__Enterococcaceae|g__Tetragenococcus|s__Tetragenococcus_halophilus	0	0	0	0	0	0	0	0	0	0	0	0.11649	0	0	0	0	0	0	0	0	0	0	0	0
k__Bacteria|p__Firmicutes|c__Bacilli|o__Lactobacillales|f__Enterococcaceae|g__Tetragenococcus|s__Tetragenococcus_halophilus|t__GCF_000283615	0	0	0	0	0	0	0	0	0	0	0	0.11649	0	0	0	0	0	0	0	0	0	0	0	0
k__Bacteria|p__Firmicutes|c__Bacilli|o__Lactobacillales|f__Lactobacillaceae	0.86335	0.41391	0.26034	0.96842	1.38337	0.11743	1.22632	0.56433	4.8422	0	0.00232	1.03106	0.00606	1.65956	0.6024	0	1.22637	1.21969	0	2.02414	0	0	2.07873	0.0361
k__Bacteria|p__Firmicutes|c__Bacilli|o__Lactobacillales|f__Lactobacillaceae|g__Lactobacillus	0.86335	0.41391	0.26034	0.96842	1.38337	0.11743	1.1896	0.56433	4.8422	0	0.00232	1.03106	0.00606	1.65956	0.6024	0	1.22637	1.21969	0	2.02414	0	0	2.07873	0.0361
k__Bacteria|p__Firmicutes|c__Bacilli|o__Lactobacillales|f__Lactobacillaceae|g__Lactobacillus|s__Lactobacillus_animalis	0	0	0	0	0	0	0.02116	0.01399	0.07462	0	0	0	0	0	0	0	0	0	0	0	0	0	0	0
k__Bacteria|p__Firmicutes|c__Bacilli|o__Lactobacillales|f__Lactobacillaceae|g__Lactobacillus|s__Lactobacillus_animalis|t__GCF_000183825	0	0	0	0	0	0	0.02116	0.01399	0.07462	0	0	0	0	0	0	0	0	0	0	0	0	0	0	0
k__Bacteria|p__Firmicutes|c__Bacilli|o__Lactobacillales|f__Lactobacillaceae|g__Lactobacillus|s__Lactobacillus_brevis	0	0	0	0	0	0	0.00105	0	0.03011	0	0	0	0	0	0	0	0	0	0	0	0	0	0	0
k__Bacteria|p__Firmicutes|c__Bacilli|o__Lactobacillales|f__Lactobacillaceae|g__Lactobacillus|s__Lactobacillus_brevis|t__Lactobacillus_brevis_unclassified	0	0	0	0	0	0	0.00105	0	0.03011	0	0	0	0	0	0	0	0	0	0	0	0	0	0	0
k__Bacteria|p__Firmicutes|c__Bacilli|o__Lactobacillales|f__Lactobacillaceae|g__Lactobacillus|s__Lactobacillus_casei_paracasei	0	0	0	0	0.02511	0	0.0005	0	0.03669	0	0	0	0	0	0	0	0	0	0	0	0	0	0	0
k__Bacteria|p__Firmicutes|c__Bacilli|o__Lactobacillales|f__Lactobacillaceae|g__Lactobacillus|s__Lactobacillus_casei_paracasei|t__Lactobacillus_casei_paracasei_unclassified	0	0	0	0	0.02511	0	0.0005	0	0.03669	0	0	0	0	0	0	0	0	0	0	0	0	0	0	0
k__Bacteria|p__Firmicutes|c__Bacilli|o__Lactobacillales|f__Lactobacillaceae|g__Lactobacillus|s__Lactobacillus_crispatus	0.56412	0.36252	0.13699	0.33739	0.59302	0.06467	0.3733	0.21747	1.83678	0	0.00232	0.37949	0	0.54157	0.13351	0	0.12254	0.08949	0	1.38242	0	0	0.1879	0.0361
k__Bacteria|p__Firmicutes|c__Bacilli|o__Lactobacillales|f__Lactobacillaceae|g__Lactobacillus|s__Lactobacillus_crispatus|t__Lactobacillus_crispatus_unclassified	0.56412	0.36252	0.13699	0.33739	0.59302	0.06467	0.3733	0.21747	1.83678	0	0.00232	0.37949	0	0.54157	0.13351	0	0.12254	0.08949	0	1.38242	0	0	0.1879	0.0361
k__Bacteria|p__Firmicutes|c__Bacilli|o__Lactobacillales|f__Lactobacillaceae|g__Lactobacillus|s__Lactobacillus_delbrueckii	0.02041	0	0	0.109	0	0	0.01345	0	0.02902	0	0	0	0	0	0	0	0.01468	0	0	0	0	0	0	0
k__Bacteria|p__Firmicutes|c__Bacilli|o__Lactobacillales|f__Lactobacillaceae|g__Lactobacillus|s__Lactobacillus_delbrueckii|t__Lactobacillus_delbrueckii_unclassified	0.02041	0	0	0.109	0	0	0.01345	0	0.02902	0	0	0	0	0	0	0	0.01468	0	0	0	0	0	0	0
k__Bacteria|p__Firmicutes|c__Bacilli|o__Lactobacillales|f__Lactobacillaceae|g__Lactobacillus|s__Lactobacillus_gasseri	0	0	0	0	0	0	0.02016	0	0	0	0	0.00829	0.00606	0	0	0	0	0	0	0	0	0	0	0
k__Bacteria|p__Firmicutes|c__Bacilli|o__Lactobacillales|f__Lactobacillaceae|g__Lactobacillus|s__Lactobacillus_gasseri|t__Lactobacillus_gasseri_unclassified	0	0	0	0	0	0	0.02016	0	0	0	0	0.00829	0.00606	0	0	0	0	0	0	0	0	0	0	0
k__Bacteria|p__Firmicutes|c__Bacilli|o__Lactobacillales|f__Lactobacillaceae|g__Lactobacillus|s__Lactobacillus_helveticus	0	0	0	0	0.05628	0	0.12423	0.10809	0.67514	0	0	0	0	0	0	0	0	0	0	0	0	0	0	0
k__Bacteria|p__Firmicutes|c__Bacilli|o__Lactobacillales|f__Lactobacillaceae|g__Lactobacillus|s__Lactobacillus_helveticus|t__Lactobacillus_helveticus_unclassified	0	0	0	0	0.05628	0	0.12423	0.10809	0.67514	0	0	0	0	0	0	0	0	0	0	0	0	0	0	0
k__Bacteria|p__Firmicutes|c__Bacilli|o__Lactobacillales|f__Lactobacillaceae|g__Lactobacillus|s__Lactobacillus_iners	0.18287	0.05139	0.11898	0.52203	0.69426	0.05276	0.57959	0.18696	1.87963	0	0	0.55201	0	1.11799	0.46889	0	0.41678	0.89773	0	0.63226	0	0	1.89082	0
k__Bacteria|p__Firmicutes|c__Bacilli|o__Lactobacillales|f__Lactobacillaceae|g__Lactobacillus|s__Lactobacillus_iners|t__Lactobacillus_iners_unclassified	0.18287	0.05139	0.11898	0.52203	0.69426	0.05276	0.57959	0.18696	1.87963	0	0	0.55201	0	1.11799	0.46889	0	0.41678	0.89773	0	0.63226	0	0	1.89082	0
k__Bacteria|p__Firmicutes|c__Bacilli|o__Lactobacillales|f__Lactobacillaceae|g__Lactobacillus|s__Lactobacillus_ingluviei	0.02174	0	0.00437	0	0	0	0	0	0	0	0	0	0	0	0	0	0	0	0	0	0	0	0	0
k__Bacteria|p__Firmicutes|c__Bacilli|o__Lactobacillales|f__Lactobacillaceae|g__Lactobacillus|s__Lactobacillus_ingluviei|t__GCF_000312405	0.02174	0	0.00437	0	0	0	0	0	0	0	0	0	0	0	0	0	0	0	0	0	0	0	0	0
k__Bacteria|p__Firmicutes|c__Bacilli|o__Lactobacillales|f__Lactobacillaceae|g__Lactobacillus|s__Lactobacillus_jensenii	0	0	0	0	0	0	0.00658	0.00522	0.01615	0	0	0	0	0	0	0	0.00478	0	0	0.00946	0	0	0	0
k__Bacteria|p__Firmicutes|c__Bacilli|o__Lactobacillales|f__Lactobacillaceae|g__Lactobacillus|s__Lactobacillus_jensenii|t__Lactobacillus_jensenii_unclassified	0	0	0	0	0	0	0.00658	0.00522	0.01615	0	0	0	0	0	0	0	0.00478	0	0	0.00946	0	0	0	0
k__Bacteria|p__Firmicutes|c__Bacilli|o__Lactobacillales|f__Lactobacillaceae|g__Lactobacillus|s__Lactobacillus_murinus	0	0	0	0	0	0	0	0	0.03165	0	0	0	0	0	0	0	0	0	0	0	0	0	0	0
k__Bacteria|p__Firmicutes|c__Bacilli|o__Lactobacillales|f__Lactobacillaceae|g__Lactobacillus|s__Lactobacillus_murinus|t__GCF_000364205	0	0	0	0	0	0	0	0	0.03165	0	0	0	0	0	0	0	0	0	0	0	0	0	0	0
k__Bacteria|p__Firmicutes|c__Bacilli|o__Lactobacillales|f__Lactobacillaceae|g__Lactobacillus|s__Lactobacillus_plantarum	0	0	0	0	0.01471	0	0.04698	0.0326	0.15054	0	0	0	0	0	0	0	0	0	0	0	0	0	0	0
k__Bacteria|p__Firmicutes|c__Bacilli|o__Lactobacillales|f__Lactobacillaceae|g__Lactobacillus|s__Lactobacillus_plantarum|t__Lactobacillus_plantarum_unclassified	0	0	0	0	0.01471	0	0.04698	0.0326	0.15054	0	0	0	0	0	0	0	0	0	0	0	0	0	0	0
k__Bacteria|p__Firmicutes|c__Bacilli|o__Lactobacillales|f__Lactobacillaceae|g__Lactobacillus|s__Lactobacillus_reuteri	0	0	0	0	0	0	0.00261	0	0.03775	0	0	0	0	0	0	0	0	0	0	0	0	0	0	0
k__Bacteria|p__Firmicutes|c__Bacilli|o__Lactobacillales|f__Lactobacillaceae|g__Lactobacillus|s__Lactobacillus_reuteri|t__Lactobacillus_reuteri_unclassified	0	0	0	0	0	0	0.00261	0	0.03775	0	0	0	0	0	0	0	0	0	0	0	0	0	0	0
k__Bacteria|p__Firmicutes|c__Bacilli|o__Lactobacillales|f__Lactobacillaceae|g__Lactobacillus|s__Lactobacillus_rhamnosus	0	0	0	0	0	0	0	0	0.01557	0	0	0	0	0	0	0	0	0	0	0	0	0	0	0
k__Bacteria|p__Firmicutes|c__Bacilli|o__Lactobacillales|f__Lactobacillaceae|g__Lactobacillus|s__Lactobacillus_rhamnosus|t__Lactobacillus_rhamnosus_unclassified	0	0	0	0	0	0	0	0	0.01557	0	0	0	0	0	0	0	0	0	0	0	0	0	0	0
k__Bacteria|p__Firmicutes|c__Bacilli|o__Lactobacillales|f__Lactobacillaceae|g__Lactobacillus|s__Lactobacillus_ruminis	0	0	0	0	0	0	0	0	0	0	0	0.09127	0	0	0	0	0.66759	0	0	0	0	0	0	0
k__Bacteria|p__Firmicutes|c__Bacilli|o__Lactobacillales|f__Lactobacillaceae|g__Lactobacillus|s__Lactobacillus_ruminis|t__Lactobacillus_ruminis_unclassified	0	0	0	0	0	0	0	0	0	0	0	0.09127	0	0	0	0	0.66759	0	0	0	0	0	0	0
k__Bacteria|p__Firmicutes|c__Bacilli|o__Lactobacillales|f__Lactobacillaceae|g__Lactobacillus|s__Lactobacillus_sakei	0.02679	0	0	0	0	0	0	0	0	0	0	0	0	0	0	0	0	0	0	0	0	0	0	0
k__Bacteria|p__Firmicutes|c__Bacilli|o__Lactobacillales|f__Lactobacillaceae|g__Lactobacillus|s__Lactobacillus_sakei|t__Lactobacillus_sakei_unclassified	0.02679	0	0	0	0	0	0	0	0	0	0	0	0	0	0	0	0	0	0	0	0	0	0	0
k__Bacteria|p__Firmicutes|c__Bacilli|o__Lactobacillales|f__Lactobacillaceae|g__Lactobacillus|s__Lactobacillus_salivarius	0.04741	0	0	0	0	0	0	0	0	0	0	0	0	0	0	0	0	0	0	0	0	0	0	0
k__Bacteria|p__Firmicutes|c__Bacilli|o__Lactobacillales|f__Lactobacillaceae|g__Lactobacillus|s__Lactobacillus_salivarius|t__Lactobacillus_salivarius_unclassified	0.04741	0	0	0	0	0	0	0	0	0	0	0	0	0	0	0	0	0	0	0	0	0	0	0
k__Bacteria|p__Firmicutes|c__Bacilli|o__Lactobacillales|f__Lactobacillaceae|g__Lactobacillus|s__Lactobacillus_sanfranciscensis	0	0	0	0	0	0	0	0	0.02854	0	0	0	0	0	0	0	0	0	0	0	0	0	0	0
k__Bacteria|p__Firmicutes|c__Bacilli|o__Lactobacillales|f__Lactobacillaceae|g__Lactobacillus|s__Lactobacillus_sanfranciscensis|t__GCF_000225325	0	0	0	0	0	0	0	0	0.02854	0	0	0	0	0	0	0	0	0	0	0	0	0	0	0
k__Bacteria|p__Firmicutes|c__Bacilli|o__Lactobacillales|f__Lactobacillaceae|g__Lactobacillus|s__Lactobacillus_sp_7_1_47FAA	0	0	0	0	0	0	0	0	0	0	0	0	0	0	0	0	0	0.23247	0	0	0	0	0	0
k__Bacteria|p__Firmicutes|c__Bacilli|o__Lactobacillales|f__Lactobacillaceae|g__Lactobacillus|s__Lactobacillus_sp_7_1_47FAA|t__GCF_000227195	0	0	0	0	0	0	0	0	0	0	0	0	0	0	0	0	0	0.23247	0	0	0	0	0	0
k__Bacteria|p__Firmicutes|c__Bacilli|o__Lactobacillales|f__Lactobacillaceae|g__Pediococcus	0	0	0	0	0	0	0.03672	0	0	0	0	0	0	0	0	0	0	0	0	0	0	0	0	0
k__Bacteria|p__Firmicutes|c__Bacilli|o__Lactobacillales|f__Lactobacillaceae|g__Pediococcus|s__Pediococcus_pentosaceus	0	0	0	0	0	0	0.00664	0	0	0	0	0	0	0	0	0	0	0	0	0	0	0	0	0
k__Bacteria|p__Firmicutes|c__Bacilli|o__Lactobacillales|f__Lactobacillaceae|g__Pediococcus|s__Pediococcus_pentosaceus|t__Pediococcus_pentosaceus_unclassified	0	0	0	0	0	0	0.00664	0	0	0	0	0	0	0	0	0	0	0	0	0	0	0	0	0
k__Bacteria|p__Firmicutes|c__Bacilli|o__Lactobacillales|f__Lactobacillaceae|g__Pediococcus|s__Pediococcus_unclassified	0	0	0	0	0	0	0.03007	0	0	0	0	0	0	0	0	0	0	0	0	0	0	0	0	0
k__Bacteria|p__Firmicutes|c__Bacilli|o__Lactobacillales|f__Leuconostocaceae	0.08739	0	0.00875	0	0.30138	0.43218	0.22499	0.10938	0.55711	0	0	0.36922	0	0.13355	0.2302	0.00673	0	0	0	0.09751	0	0	0	0
k__Bacteria|p__Firmicutes|c__Bacilli|o__Lactobacillales|f__Leuconostocaceae|g__Leuconostoc	0.08739	0	0.00875	0	0.20965	0.43218	0.17642	0.08669	0.38501	0	0	0.26641	0	0.13355	0.13227	0.00673	0	0	0	0	0	0	0	0
k__Bacteria|p__Firmicutes|c__Bacilli|o__Lactobacillales|f__Leuconostocaceae|g__Leuconostoc|s__Leuconostoc_carnosum	0	0	0	0	0	0	0.04049	0	0	0	0	0	0	0.04701	0	0	0	0	0	0	0	0	0	0
k__Bacteria|p__Firmicutes|c__Bacilli|o__Lactobacillales|f__Leuconostocaceae|g__Leuconostoc|s__Leuconostoc_carnosum|t__Leuconostoc_carnosum_unclassified	0	0	0	0	0	0	0.04049	0	0	0	0	0	0	0.04701	0	0	0	0	0	0	0	0	0	0
k__Bacteria|p__Firmicutes|c__Bacilli|o__Lactobacillales|f__Leuconostocaceae|g__Leuconostoc|s__Leuconostoc_citreum	0	0	0	0	0	0	0.06643	0.03719	0.07908	0	0	0	0	0.01381	0	0	0	0	0	0	0	0	0	0
k__Bacteria|p__Firmicutes|c__Bacilli|o__Lactobacillales|f__Leuconostocaceae|g__Leuconostoc|s__Leuconostoc_citreum|t__Leuconostoc_citreum_unclassified	0	0	0	0	0	0	0.06643	0.03719	0.07908	0	0	0	0	0.01381	0	0	0	0	0	0	0	0	0	0
k__Bacteria|p__Firmicutes|c__Bacilli|o__Lactobacillales|f__Leuconostocaceae|g__Leuconostoc|s__Leuconostoc_gelidum	0	0	0	0	0.02517	0.19823	0.00446	0	0	0	0	0	0	0	0	0.00673	0	0	0	0	0	0	0	0
k__Bacteria|p__Firmicutes|c__Bacilli|o__Lactobacillales|f__Leuconostocaceae|g__Leuconostoc|s__Leuconostoc_gelidum|t__Leuconostoc_gelidum_unclassified	0	0	0	0	0.02517	0.19823	0.00446	0	0	0	0	0	0	0	0	0.00673	0	0	0	0	0	0	0	0
k__Bacteria|p__Firmicutes|c__Bacilli|o__Lactobacillales|f__Leuconostocaceae|g__Leuconostoc|s__Leuconostoc_mesenteroides	0.08739	0	0	0	0.09368	0	0.02342	0.00808	0.07982	0	0	0	0	0	0	0	0	0	0	0	0	0	0	0
k__Bacteria|p__Firmicutes|c__Bacilli|o__Lactobacillales|f__Leuconostocaceae|g__Leuconostoc|s__Leuconostoc_mesenteroides|t__Leuconostoc_mesenteroides_unclassified	0.08739	0	0	0	0.09368	0	0.02342	0.00808	0.07982	0	0	0	0	0	0	0	0	0	0	0	0	0	0	0
k__Bacteria|p__Firmicutes|c__Bacilli|o__Lactobacillales|f__Leuconostocaceae|g__Leuconostoc|s__Leuconostoc_pseudomesenteroides	0	0	0.00875	0	0.09081	0	0.04161	0.04142	0.22611	0	0	0.26641	0	0	0	0	0	0	0	0	0	0	0	0
k__Bacteria|p__Firmicutes|c__Bacilli|o__Lactobacillales|f__Leuconostocaceae|g__Leuconostoc|s__Leuconostoc_pseudomesenteroides|t__Leuconostoc_pseudomesenteroides_unclassified	0	0	0.00875	0	0.09081	0	0.04161	0.04142	0.22611	0	0	0.26641	0	0	0	0	0	0	0	0	0	0	0	0
k__Bacteria|p__Firmicutes|c__Bacilli|o__Lactobacillales|f__Leuconostocaceae|g__Leuconostoc|s__Leuconostoc_unclassified	0	0	0	0	0	0.23395	0	0	0	0	0	0	0	0.07273	0.13227	0	0	0	0	0	0	0	0	0
k__Bacteria|p__Firmicutes|c__Bacilli|o__Lactobacillales|f__Leuconostocaceae|g__Weissella	0	0	0	0	0.09172	0	0.04857	0.02269	0.1721	0	0	0.10281	0	0	0.09792	0	0	0	0	0.09751	0	0	0	0
k__Bacteria|p__Firmicutes|c__Bacilli|o__Lactobacillales|f__Leuconostocaceae|g__Weissella|s__Weissella_cibaria	0	0	0	0	0	0	0.00716	0	0	0	0	0	0	0	0	0	0	0	0	0	0	0	0	0
k__Bacteria|p__Firmicutes|c__Bacilli|o__Lactobacillales|f__Leuconostocaceae|g__Weissella|s__Weissella_cibaria|t__GCF_000193635	0	0	0	0	0	0	0.00716	0	0	0	0	0	0	0	0	0	0	0	0	0	0	0	0	0
k__Bacteria|p__Firmicutes|c__Bacilli|o__Lactobacillales|f__Leuconostocaceae|g__Weissella|s__Weissella_confusa	0	0	0	0	0	0	0	0.01072	0.03263	0	0	0.0252	0	0	0	0	0	0	0	0	0	0	0	0
k__Bacteria|p__Firmicutes|c__Bacilli|o__Lactobacillales|f__Leuconostocaceae|g__Weissella|s__Weissella_confusa|t__GCF_000239955	0	0	0	0	0	0	0	0.01072	0.03263	0	0	0.0252	0	0	0	0	0	0	0	0	0	0	0	0
k__Bacteria|p__Firmicutes|c__Bacilli|o__Lactobacillales|f__Leuconostocaceae|g__Weissella|s__Weissella_paramesenteroides	0	0	0	0	0.0136	0	0.04141	0.01197	0.13947	0	0	0	0	0	0	0	0	0	0	0	0	0	0	0
k__Bacteria|p__Firmicutes|c__Bacilli|o__Lactobacillales|f__Leuconostocaceae|g__Weissella|s__Weissella_paramesenteroides|t__GCF_000160575	0	0	0	0	0.0136	0	0.04141	0.01197	0.13947	0	0	0	0	0	0	0	0	0	0	0	0	0	0	0
k__Bacteria|p__Firmicutes|c__Bacilli|o__Lactobacillales|f__Leuconostocaceae|g__Weissella|s__Weissella_unclassified	0	0	0	0	0.07813	0	0	0	0	0	0	0.07761	0	0	0.09792	0	0	0	0	0.09751	0	0	0	0
k__Bacteria|p__Firmicutes|c__Bacilli|o__Lactobacillales|f__Streptococcaceae	4.98083	5.22774	6.00497	8.69005	5.47165	1.41968	4.20078	6.68359	5.88013	1.24442	2.05559	13.2974	4.38011	2.63706	3.26173	1.58944	2.02496	1.89338	0.904	3.02295	0.82487	0	2.62984	1.28234
k__Bacteria|p__Firmicutes|c__Bacilli|o__Lactobacillales|f__Streptococcaceae|g__Lactococcus	0.22632	0.14746	0.06119	0	0.52476	0.18836	0.27764	0.8111	0.72407	0	0	0.14571	0	0.34482	0.15576	0.37831	0.14867	0	0	0.33137	0	0	0	0
k__Bacteria|p__Firmicutes|c__Bacilli|o__Lactobacillales|f__Streptococcaceae|g__Lactococcus|s__Lactococcus_lactis	0.22632	0.14746	0.06119	0	0.52476	0.18836	0.27764	0.8111	0.72407	0	0	0.14571	0	0.34482	0.15576	0.37831	0.14867	0	0	0.33137	0	0	0	0
k__Bacteria|p__Firmicutes|c__Bacilli|o__Lactobacillales|f__Streptococcaceae|g__Lactococcus|s__Lactococcus_lactis|t__Lactococcus_lactis_unclassified	0.22632	0.14746	0.06119	0	0.52476	0.18836	0.27764	0.8111	0.72407	0	0	0.14571	0	0.34482	0.15576	0.37831	0.14867	0	0	0.33137	0	0	0	0
k__Bacteria|p__Firmicutes|c__Bacilli|o__Lactobacillales|f__Streptococcaceae|g__Streptococcus	4.75451	5.08028	5.94378	8.69005	4.94689	1.23132	3.92315	5.87249	5.15606	1.24442	2.05559	13.1517	4.38011	2.29224	3.10596	1.21113	1.87629	1.89338	0.904	2.69159	0.82487	0	2.62984	1.28234
k__Bacteria|p__Firmicutes|c__Bacilli|o__Lactobacillales|f__Streptococcaceae|g__Streptococcus|s__Streptococcus_agalactiae	0.01735	0	0	0	0	0	0	0	0	0	0	0	0	0	0	0	0	0	0	0	0	0	0	0
k__Bacteria|p__Firmicutes|c__Bacilli|o__Lactobacillales|f__Streptococcaceae|g__Streptococcus|s__Streptococcus_agalactiae|t__Streptococcus_agalactiae_unclassified	0.01735	0	0	0	0	0	0	0	0	0	0	0	0	0	0	0	0	0	0	0	0	0	0	0
k__Bacteria|p__Firmicutes|c__Bacilli|o__Lactobacillales|f__Streptococcaceae|g__Streptococcus|s__Streptococcus_anginosus	0.01854	0.0556	0.04489	0	0.03454	0	0.22113	0.00952	0	0	0	0	0	0.01409	0	0.06974	0	0	0	0	0	0	0	0
k__Bacteria|p__Firmicutes|c__Bacilli|o__Lactobacillales|f__Streptococcaceae|g__Streptococcus|s__Streptococcus_anginosus|t__Streptococcus_anginosus_unclassified	0.01854	0.0556	0.04489	0	0.03454	0	0.22113	0.00952	0	0	0	0	0	0.01409	0	0.06974	0	0	0	0	0	0	0	0
k__Bacteria|p__Firmicutes|c__Bacilli|o__Lactobacillales|f__Streptococcaceae|g__Streptococcus|s__Streptococcus_australis	0.18678	0.10705	0.8986	0	0.14486	0	0.21941	0.05369	0.11228	0.03411	0	0.06648	0.06492	0.05243	0	0.05559	0.00186	0.06677	0.05527	0.04385	0	0	0	0
k__Bacteria|p__Firmicutes|c__Bacilli|o__Lactobacillales|f__Streptococcaceae|g__Streptococcus|s__Streptococcus_australis|t__Streptococcus_australis_unclassified	0.18678	0.10705	0.8986	0	0.14486	0	0.21941	0.05369	0.11228	0.03411	0	0.06648	0.06492	0.05243	0	0.05559	0.00186	0.06677	0.05527	0.04385	0	0	0	0
k__Bacteria|p__Firmicutes|c__Bacilli|o__Lactobacillales|f__Streptococcaceae|g__Streptococcus|s__Streptococcus_cristatus	0.05778	0.06397	0.20187	0.18938	0	0	0.04114	0	0.00716	0	0	0	0	0	0	0.07063	0	0	0	0	0	0	0	0
k__Bacteria|p__Firmicutes|c__Bacilli|o__Lactobacillales|f__Streptococcaceae|g__Streptococcus|s__Streptococcus_cristatus|t__Streptococcus_cristatus_unclassified	0.05778	0.06397	0.20187	0.18938	0	0	0.04114	0	0.00716	0	0	0	0	0	0	0.07063	0	0	0	0	0	0	0	0
k__Bacteria|p__Firmicutes|c__Bacilli|o__Lactobacillales|f__Streptococcaceae|g__Streptococcus|s__Streptococcus_dysgalactiae	0	0	0	0	0	0	0.00469	0	0	0	0	0	0	0	0	0	0	0	0	0	0	0	0	0
k__Bacteria|p__Firmicutes|c__Bacilli|o__Lactobacillales|f__Streptococcaceae|g__Streptococcus|s__Streptococcus_dysgalactiae|t__Streptococcus_dysgalactiae_unclassified	0	0	0	0	0	0	0.00469	0	0	0	0	0	0	0	0	0	0	0	0	0	0	0	0	0
k__Bacteria|p__Firmicutes|c__Bacilli|o__Lactobacillales|f__Streptococcaceae|g__Streptococcus|s__Streptococcus_gordonii	0.22672	0.5934	0.21626	0.24821	0.46352	0	0.05237	0.05414	0.05933	0.0519	0.09432	0.16116	0.03824	0	0.13371	0.03516	0.11318	0.02037	0	0.05337	0	0	0	0
k__Bacteria|p__Firmicutes|c__Bacilli|o__Lactobacillales|f__Streptococcaceae|g__Streptococcus|s__Streptococcus_gordonii|t__GCF_000017005	0.22672	0.5934	0.21626	0.24821	0.46352	0	0.05237	0.05414	0.05933	0.0519	0.09432	0.16116	0.03824	0	0.13371	0.03516	0.11318	0.02037	0	0.05337	0	0	0	0
k__Bacteria|p__Firmicutes|c__Bacilli|o__Lactobacillales|f__Streptococcaceae|g__Streptococcus|s__Streptococcus_infantis	0.13336	0.06136	0.57093	0.17154	0.33246	0	0.27414	0.13101	0.08	0.17198	0.20624	0.14618	0.12445	0	0.0443	0.04325	0.13938	0	0	0	0.03182	0	0	0
k__Bacteria|p__Firmicutes|c__Bacilli|o__Lactobacillales|f__Streptococcaceae|g__Streptococcus|s__Streptococcus_infantis|t__Streptococcus_infantis_unclassified	0.13336	0.06136	0.57093	0.17154	0.33246	0	0.27414	0.13101	0.08	0.17198	0.20624	0.14618	0.12445	0	0.0443	0.04325	0.13938	0	0	0	0.03182	0	0	0
k__Bacteria|p__Firmicutes|c__Bacilli|o__Lactobacillales|f__Streptococcaceae|g__Streptococcus|s__Streptococcus_intermedius	0.01107	0.00576	0	0	0.00909	0	0.02868	0.0031	0.04481	0	0	0	0	0	0	0.05487	0	0	0	0	0	0	0	0
k__Bacteria|p__Firmicutes|c__Bacilli|o__Lactobacillales|f__Streptococcaceae|g__Streptococcus|s__Streptococcus_intermedius|t__Streptococcus_intermedius_unclassified	0.01107	0.00576	0	0	0.00909	0	0.02868	0.0031	0.04481	0	0	0	0	0	0	0.05487	0	0	0	0	0	0	0	0
k__Bacteria|p__Firmicutes|c__Bacilli|o__Lactobacillales|f__Streptococcaceae|g__Streptococcus|s__Streptococcus_mitis_oralis_pneumoniae	0.32164	1.37996	1.18339	1.60166	0.61371	0.48563	0.31212	0.61194	1.43286	0.44784	0.70262	0.37712	1.18629	1.0343	0.93875	0.09562	0.68161	0.77816	0.60704	1.45126	0.21253	0	0.35735	0.69678
k__Bacteria|p__Firmicutes|c__Bacilli|o__Lactobacillales|f__Streptococcaceae|g__Streptococcus|s__Streptococcus_mitis_oralis_pneumoniae|t__Streptococcus_mitis_oralis_pneumoniae_unclassified	0.32164	1.37996	1.18339	1.60166	0.61371	0.48563	0.31212	0.61194	1.43286	0.44784	0.70262	0.37712	1.18629	1.0343	0.93875	0.09562	0.68161	0.77816	0.60704	1.45126	0.21253	0	0.35735	0.69678
k__Bacteria|p__Firmicutes|c__Bacilli|o__Lactobacillales|f__Streptococcaceae|g__Streptococcus|s__Streptococcus_mutans	0	0	0.10528	2.80391	0	0	0	0	0.02427	0	0	0	0	0	0	0.00657	0	0	0	0	0	0	0	0
k__Bacteria|p__Firmicutes|c__Bacilli|o__Lactobacillales|f__Streptococcaceae|g__Streptococcus|s__Streptococcus_mutans|t__Streptococcus_mutans_unclassified	0	0	0.10528	2.80391	0	0	0	0	0.02427	0	0	0	0	0	0	0.00657	0	0	0	0	0	0	0	0
k__Bacteria|p__Firmicutes|c__Bacilli|o__Lactobacillales|f__Streptococcaceae|g__Streptococcus|s__Streptococcus_oligofermentans	0	0	0.0024	0	0	0	0	0	0	0	0	0	0	0	0	0.00434	0	0	0	0	0	0	0	0
k__Bacteria|p__Firmicutes|c__Bacilli|o__Lactobacillales|f__Streptococcaceae|g__Streptococcus|s__Streptococcus_oligofermentans|t__GCF_000385925	0	0	0.0024	0	0	0	0	0	0	0	0	0	0	0	0	0.00434	0	0	0	0	0	0	0	0
k__Bacteria|p__Firmicutes|c__Bacilli|o__Lactobacillales|f__Streptococcaceae|g__Streptococcus|s__Streptococcus_parasanguinis	0.9927	0.39207	0.98413	0.64296	0.86843	0.18839	0.45556	1.1666	0.65015	0.08137	0.25071	0.55919	1.37836	0.25108	0.45796	0.23154	0.21426	0.24126	0	0.22638	0.05235	0	1.05418	0.16831
k__Bacteria|p__Firmicutes|c__Bacilli|o__Lactobacillales|f__Streptococcaceae|g__Streptococcus|s__Streptococcus_parasanguinis|t__Streptococcus_parasanguinis_unclassified	0.9927	0.39207	0.98413	0.64296	0.86843	0.18839	0.45556	1.1666	0.65015	0.08137	0.25071	0.55919	1.37836	0.25108	0.45796	0.23154	0.21426	0.24126	0	0.22638	0.05235	0	1.05418	0.16831
k__Bacteria|p__Firmicutes|c__Bacilli|o__Lactobacillales|f__Streptococcaceae|g__Streptococcus|s__Streptococcus_peroris	0	0	0	0	0	0	0.13514	0	0	0	0	0	0	0	0	0	0	0	0	0	0	0	0	0
k__Bacteria|p__Firmicutes|c__Bacilli|o__Lactobacillales|f__Streptococcaceae|g__Streptococcus|s__Streptococcus_peroris|t__GCF_000187585	0	0	0	0	0	0	0.13514	0	0	0	0	0	0	0	0	0	0	0	0	0	0	0	0	0
k__Bacteria|p__Firmicutes|c__Bacilli|o__Lactobacillales|f__Streptococcaceae|g__Streptococcus|s__Streptococcus_salivarius	0.53521	0.35971	0.57338	0.70901	0.79848	0.2156	0.55855	0.7485	0.72666	0.11568	0.27839	0.63114	0.18133	0.26529	0.4288	0.17399	0.15713	0.185	0	0.27014	0.08846	0	0.76588	0.13698
k__Bacteria|p__Firmicutes|c__Bacilli|o__Lactobacillales|f__Streptococcaceae|g__Streptococcus|s__Streptococcus_salivarius|t__Streptococcus_salivarius_unclassified	0.53521	0.35971	0.57338	0.70901	0.79848	0.2156	0.55855	0.7485	0.72666	0.11568	0.27839	0.63114	0.18133	0.26529	0.4288	0.17399	0.15713	0.185	0	0.27014	0.08846	0	0.76588	0.13698
k__Bacteria|p__Firmicutes|c__Bacilli|o__Lactobacillales|f__Streptococcaceae|g__Streptococcus|s__Streptococcus_sanguinis	1.52646	0.94244	0.91833	0.30466	0.74588	0.14582	0.9013	0.21648	0.32611	0.33368	0.29874	10.6039	0.41694	0.22113	0.69544	0.21932	0.16879	0.43056	0.13017	0.23733	0.09594	0	0	0.1167
k__Bacteria|p__Firmicutes|c__Bacilli|o__Lactobacillales|f__Streptococcaceae|g__Streptococcus|s__Streptococcus_sanguinis|t__Streptococcus_sanguinis_unclassified	1.52646	0.94244	0.91833	0.30466	0.74588	0.14582	0.9013	0.21648	0.32611	0.33368	0.29874	10.6039	0.41694	0.22113	0.69544	0.21932	0.16879	0.43056	0.13017	0.23733	0.09594	0	0	0.1167
k__Bacteria|p__Firmicutes|c__Bacilli|o__Lactobacillales|f__Streptococcaceae|g__Streptococcus|s__Streptococcus_thermophilus	0.579	1.11897	0.18125	1.7858	0.78843	0.13557	0.69123	2.8775	1.63584	0.00787	0.04246	0.59949	0.25893	0.38589	0.29176	0.10536	0.29764	0.17126	0.11152	0.35573	0.34377	0	0	0.16358
k__Bacteria|p__Firmicutes|c__Bacilli|o__Lactobacillales|f__Streptococcaceae|g__Streptococcus|s__Streptococcus_thermophilus|t__Streptococcus_thermophilus_unclassified	0.579	1.11897	0.18125	1.7858	0.78843	0.13557	0.69123	2.8775	1.63584	0.00787	0.04246	0.59949	0.25893	0.38589	0.29176	0.10536	0.29764	0.17126	0.11152	0.35573	0.34377	0	0	0.16358
k__Bacteria|p__Firmicutes|c__Bacilli|o__Lactobacillales|f__Streptococcaceae|g__Streptococcus|s__Streptococcus_tigurinus	0.07799	0	0.00641	0.23292	0.14749	0	0.02768	0	0	0	0	0.00707	0	0	0	0.02286	0.10245	0	0	0	0	0	0	0
k__Bacteria|p__Firmicutes|c__Bacilli|o__Lactobacillales|f__Streptococcaceae|g__Streptococcus|s__Streptococcus_tigurinus|t__Streptococcus_tigurinus_unclassified	0.07799	0	0.00641	0.23292	0.14749	0	0.02768	0	0	0	0	0.00707	0	0	0	0.02286	0.10245	0	0	0	0	0	0	0
k__Bacteria|p__Firmicutes|c__Bacilli|o__Lactobacillales|f__Streptococcaceae|g__Streptococcus|s__Streptococcus_vestibularis	0.0699	0	0.05668	0	0	0.06032	0	0	0.05658	0	0.18212	0	0.73065	0.06802	0.11525	0.0223	0	0	0	0.05353	0	0	0.45243	0
k__Bacteria|p__Firmicutes|c__Bacilli|o__Lactobacillales|f__Streptococcaceae|g__Streptococcus|s__Streptococcus_vestibularis|t__Streptococcus_vestibularis_unclassified	0.0699	0	0.05668	0	0	0.06032	0	0	0.05658	0	0.18212	0	0.73065	0.06802	0.11525	0.0223	0	0	0	0.05353	0	0	0.45243	0
k__Bacteria|p__Firmicutes|c__Clostridia	0.59325	0.51174	0.97772	2.11917	2.96419	0.56543	1.92231	1.27526	1.94764	0.2815	0.12264	3.11873	0.1109	3.11479	3.63908	0.14097	9.70412	0.2956	0	3.27434	0.13149	0	1.42566	6.73829
k__Bacteria|p__Firmicutes|c__Clostridia|o__Clostridiales	0.59325	0.51174	0.97772	2.11917	2.96419	0.56543	1.92231	1.27526	1.94764	0.2815	0.12264	3.11873	0.1109	3.11479	3.63908	0.14097	9.70412	0.2956	0	3.27434	0.13149	0	1.42566	6.73829
k__Bacteria|p__Firmicutes|c__Clostridia|o__Clostridiales|f__Clostridiaceae	0	0	0	0	0	0	0	0	0.0291	0	0	0	0	0	0	0	0	0	0	0	0	0	0	0
k__Bacteria|p__Firmicutes|c__Clostridia|o__Clostridiales|f__Clostridiaceae|g__Clostridium	0	0	0	0	0	0	0	0	0.0291	0	0	0	0	0	0	0	0	0	0	0	0	0	0	0
k__Bacteria|p__Firmicutes|c__Clostridia|o__Clostridiales|f__Clostridiaceae|g__Clostridium|s__Clostridium_perfringens	0	0	0	0	0	0	0	0	0.0291	0	0	0	0	0	0	0	0	0	0	0	0	0	0	0
k__Bacteria|p__Firmicutes|c__Clostridia|o__Clostridiales|f__Clostridiaceae|g__Clostridium|s__Clostridium_perfringens|t__Clostridium_perfringens_unclassified	0	0	0	0	0	0	0	0	0.0291	0	0	0	0	0	0	0	0	0	0	0	0	0	0	0
k__Bacteria|p__Firmicutes|c__Clostridia|o__Clostridiales|f__Clostridiales_Family_XIII_Incertae_Sedis	0	0	0	0	0.03376	0	0.06751	0.00979	0	0	0.07786	0.02924	0	0	0.0562	0.01622	0	0	0	0	0	0	0	0
k__Bacteria|p__Firmicutes|c__Clostridia|o__Clostridiales|f__Clostridiales_Family_XIII_Incertae_Sedis|g__Clostridiales_Family_XIII_Incertae_Sedis_noname	0	0	0	0	0	0	0.00641	0	0	0	0	0	0	0	0	0	0	0	0	0	0	0	0	0
k__Bacteria|p__Firmicutes|c__Clostridia|o__Clostridiales|f__Clostridiales_Family_XIII_Incertae_Sedis|g__Clostridiales_Family_XIII_Incertae_Sedis_noname|s__Eubacterium_infirmum	0	0	0	0	0	0	0.00641	0	0	0	0	0	0	0	0	0	0	0	0	0	0	0	0	0
k__Bacteria|p__Firmicutes|c__Clostridia|o__Clostridiales|f__Clostridiales_Family_XIII_Incertae_Sedis|g__Clostridiales_Family_XIII_Incertae_Sedis_noname|s__Eubacterium_infirmum|t__GCF_000242675	0	0	0	0	0	0	0.00641	0	0	0	0	0	0	0	0	0	0	0	0	0	0	0	0	0
k__Bacteria|p__Firmicutes|c__Clostridia|o__Clostridiales|f__Clostridiales_Family_XIII_Incertae_Sedis|g__Clostridiales_Family_XIII_Incertae_Sedis_unclassified	0	0	0	0	0.03376	0	0.0611	0.00979	0	0	0.07786	0.02924	0	0	0.0562	0.01622	0	0	0	0	0	0	0	0
k__Bacteria|p__Firmicutes|c__Clostridia|o__Clostridiales|f__Clostridiales_Family_XI_Incertae_Sedis	0.3296	0.50562	0.94136	0.37084	2.4653	0.30634	0.88059	0.41892	1.22905	0.25807	0.00322	1.10306	0.09715	2.00625	1.62499	0.07692	0.61369	0.04219	0	2.5116	0.1184	0	1.1844	2.19766
k__Bacteria|p__Firmicutes|c__Clostridia|o__Clostridiales|f__Clostridiales_Family_XI_Incertae_Sedis|g__Anaerococcus	0.15827	0.15159	0.21722	0.14391	0.75624	0.10617	0.25965	0.15576	0.37301	0.16619	0	0.49677	0	0.99191	0.45486	0.0341	0.2329	0	0	1.34549	0.0512	0	0.81086	1.43075
k__Bacteria|p__Firmicutes|c__Clostridia|o__Clostridiales|f__Clostridiales_Family_XI_Incertae_Sedis|g__Anaerococcus|s__Anaerococcus_hydrogenalis	0	0	0.02545	0	0.11395	0	0.01828	0	0	0	0	0.00216	0	0	0	0	0	0	0	0	0	0	0	0
k__Bacteria|p__Firmicutes|c__Clostridia|o__Clostridiales|f__Clostridiales_Family_XI_Incertae_Sedis|g__Anaerococcus|s__Anaerococcus_hydrogenalis|t__Anaerococcus_hydrogenalis_unclassified	0	0	0.02545	0	0.11395	0	0.01828	0	0	0	0	0.00216	0	0	0	0	0	0	0	0	0	0	0	0
k__Bacteria|p__Firmicutes|c__Clostridia|o__Clostridiales|f__Clostridiales_Family_XI_Incertae_Sedis|g__Anaerococcus|s__Anaerococcus_obesiensis	0	0	0	0	0	0	0.00799	0	0	0	0	0.02262	0	0	0	0	0	0	0	0	0	0	0	0
k__Bacteria|p__Firmicutes|c__Clostridia|o__Clostridiales|f__Clostridiales_Family_XI_Incertae_Sedis|g__Anaerococcus|s__Anaerococcus_obesiensis|t__GCF_000311745	0	0	0	0	0	0	0.00799	0	0	0	0	0.02262	0	0	0	0	0	0	0	0	0	0	0	0
k__Bacteria|p__Firmicutes|c__Clostridia|o__Clostridiales|f__Clostridiales_Family_XI_Incertae_Sedis|g__Anaerococcus|s__Anaerococcus_prevotii	0.15827	0.15159	0.18763	0.14391	0.60319	0.10617	0.2131	0.15576	0.35643	0.16619	0	0.43516	0	0.98752	0.45486	0.0341	0.2329	0	0	1.30642	0.0512	0	0.81086	1.43075
k__Bacteria|p__Firmicutes|c__Clostridia|o__Clostridiales|f__Clostridiales_Family_XI_Incertae_Sedis|g__Anaerococcus|s__Anaerococcus_prevotii|t__Anaerococcus_prevotii_unclassified	0.15827	0.15159	0.18763	0.14391	0.60319	0.10617	0.2131	0.15576	0.35643	0.16619	0	0.43516	0	0.98752	0.45486	0.0341	0.2329	0	0	1.30642	0.0512	0	0.81086	1.43075
k__Bacteria|p__Firmicutes|c__Clostridia|o__Clostridiales|f__Clostridiales_Family_XI_Incertae_Sedis|g__Anaerococcus|s__Anaerococcus_vaginalis	0	0	0.00414	0	0.0391	0	0.02028	0	0.01658	0	0	0.03683	0	0.00439	0	0	0	0	0	0.03907	0	0	0	0
k__Bacteria|p__Firmicutes|c__Clostridia|o__Clostridiales|f__Clostridiales_Family_XI_Incertae_Sedis|g__Anaerococcus|s__Anaerococcus_vaginalis|t__GCF_000163295	0	0	0.00414	0	0.0391	0	0.02028	0	0.01658	0	0	0.03683	0	0.00439	0	0	0	0	0	0.03907	0	0	0	0
k__Bacteria|p__Firmicutes|c__Clostridia|o__Clostridiales|f__Clostridiales_Family_XI_Incertae_Sedis|g__Finegoldia	0.17133	0.35403	0.72414	0.22693	1.40417	0.16366	0.51546	0.23732	0.79859	0.09188	0.00322	0.55748	0.09715	0.99957	1.10485	0.04281	0.38079	0.04219	0	1.13125	0.06417	0	0.37354	0.7669
k__Bacteria|p__Firmicutes|c__Clostridia|o__Clostridiales|f__Clostridiales_Family_XI_Incertae_Sedis|g__Finegoldia|s__Finegoldia_magna	0.17133	0.35403	0.72414	0.22693	1.40417	0.16366	0.51546	0.23732	0.79859	0.09188	0.00322	0.55748	0.09715	0.99957	1.10485	0.04281	0.38079	0.04219	0	1.13125	0.06417	0	0.37354	0.7669
k__Bacteria|p__Firmicutes|c__Clostridia|o__Clostridiales|f__Clostridiales_Family_XI_Incertae_Sedis|g__Finegoldia|s__Finegoldia_magna|t__Finegoldia_magna_unclassified	0.17133	0.35403	0.72414	0.22693	1.40417	0.16366	0.51546	0.23732	0.79859	0.09188	0.00322	0.55748	0.09715	0.99957	1.10485	0.04281	0.38079	0.04219	0	1.13125	0.06417	0	0.37354	0.7669
k__Bacteria|p__Firmicutes|c__Clostridia|o__Clostridiales|f__Clostridiales_Family_XI_Incertae_Sedis|g__Parvimonas	0	0	0	0	0.00338	0.03651	0.01242	0.02296	0	0	0	0	0	0	0	0	0	0	0	0	0	0	0	0
k__Bacteria|p__Firmicutes|c__Clostridia|o__Clostridiales|f__Clostridiales_Family_XI_Incertae_Sedis|g__Parvimonas|s__Parvimonas_unclassified	0	0	0	0	0.00338	0.03651	0.01242	0.02296	0	0	0	0	0	0	0	0	0	0	0	0	0	0	0	0
k__Bacteria|p__Firmicutes|c__Clostridia|o__Clostridiales|f__Clostridiales_Family_XI_Incertae_Sedis|g__Peptoniphilus	0	0	0	0	0.30151	0	0.09306	0.00288	0.05745	0	0	0.04881	0	0.01477	0.06528	0	0	0	0	0.03486	0.00302	0	0	0
k__Bacteria|p__Firmicutes|c__Clostridia|o__Clostridiales|f__Clostridiales_Family_XI_Incertae_Sedis|g__Peptoniphilus|s__Peptoniphilus_duerdenii	0	0	0	0	0	0	0.00358	0	0	0	0	0	0	0	0	0	0	0	0	0	0	0	0	0
k__Bacteria|p__Firmicutes|c__Clostridia|o__Clostridiales|f__Clostridiales_Family_XI_Incertae_Sedis|g__Peptoniphilus|s__Peptoniphilus_duerdenii|t__GCF_000146345	0	0	0	0	0	0	0.00358	0	0	0	0	0	0	0	0	0	0	0	0	0	0	0	0	0
k__Bacteria|p__Firmicutes|c__Clostridia|o__Clostridiales|f__Clostridiales_Family_XI_Incertae_Sedis|g__Peptoniphilus|s__Peptoniphilus_harei	0	0	0	0	0.10654	0	0.04116	0.00288	0.05745	0	0	0.04881	0	0.01477	0.04703	0	0	0	0	0.03486	0	0	0	0
k__Bacteria|p__Firmicutes|c__Clostridia|o__Clostridiales|f__Clostridiales_Family_XI_Incertae_Sedis|g__Peptoniphilus|s__Peptoniphilus_harei|t__GCF_000183565	0	0	0	0	0.10654	0	0.04116	0.00288	0.05745	0	0	0.04881	0	0.01477	0.04703	0	0	0	0	0.03486	0	0	0	0
k__Bacteria|p__Firmicutes|c__Clostridia|o__Clostridiales|f__Clostridiales_Family_XI_Incertae_Sedis|g__Peptoniphilus|s__Peptoniphilus_lacrimalis	0	0	0	0	0.06256	0	0	0	0	0	0	0	0	0	0.01825	0	0	0	0	0	0	0	0	0
k__Bacteria|p__Firmicutes|c__Clostridia|o__Clostridiales|f__Clostridiales_Family_XI_Incertae_Sedis|g__Peptoniphilus|s__Peptoniphilus_lacrimalis|t__Peptoniphilus_lacrimalis_unclassified	0	0	0	0	0.06256	0	0	0	0	0	0	0	0	0	0.01825	0	0	0	0	0	0	0	0	0
k__Bacteria|p__Firmicutes|c__Clostridia|o__Clostridiales|f__Clostridiales_Family_XI_Incertae_Sedis|g__Peptoniphilus|s__Peptoniphilus_rhinitidis	0	0	0	0	0.1324	0	0.04833	0	0	0	0	0	0	0	0	0	0	0	0	0	0.00302	0	0	0
k__Bacteria|p__Firmicutes|c__Clostridia|o__Clostridiales|f__Clostridiales_Family_XI_Incertae_Sedis|g__Peptoniphilus|s__Peptoniphilus_rhinitidis|t__GCF_000246925	0	0	0	0	0.1324	0	0.04833	0	0	0	0	0	0	0	0	0	0	0	0	0	0.00302	0	0	0
k__Bacteria|p__Firmicutes|c__Clostridia|o__Clostridiales|f__Clostridiales_noname	0	0	0	0	0.01128	0	0	0	0	0	0	0	0	0	0	0	0	0	0	0	0	0	0	0
k__Bacteria|p__Firmicutes|c__Clostridia|o__Clostridiales|f__Clostridiales_noname|g__Clostridiales_noname	0	0	0	0	0.01128	0	0	0	0	0	0	0	0	0	0	0	0	0	0	0	0	0	0	0
k__Bacteria|p__Firmicutes|c__Clostridia|o__Clostridiales|f__Clostridiales_noname|g__Clostridiales_noname|s__Clostridiales_genomosp_BVAB3	0	0	0	0	0.01128	0	0	0	0	0	0	0	0	0	0	0	0	0	0	0	0	0	0	0
k__Bacteria|p__Firmicutes|c__Clostridia|o__Clostridiales|f__Clostridiales_noname|g__Clostridiales_noname|s__Clostridiales_genomosp_BVAB3|t__GCF_000025225	0	0	0	0	0.01128	0	0	0	0	0	0	0	0	0	0	0	0	0	0	0	0	0	0	0
k__Bacteria|p__Firmicutes|c__Clostridia|o__Clostridiales|f__Eubacteriaceae	0.08134	0.00612	0.00269	0	0.13379	0.17463	0.18199	0.28002	0.16965	0	0	0.24348	0.01374	0.1097	0.01954	0.00781	4.10017	0	0	0.34071	0	0	0	0.6659
k__Bacteria|p__Firmicutes|c__Clostridia|o__Clostridiales|f__Eubacteriaceae|g__Eubacterium	0.08134	0.00612	0.00269	0	0.13379	0.17463	0.18199	0.28002	0.16965	0	0	0.24348	0.01374	0.1097	0.01954	0.00781	4.10017	0	0	0.34071	0	0	0	0.6659
k__Bacteria|p__Firmicutes|c__Clostridia|o__Clostridiales|f__Eubacteriaceae|g__Eubacterium|s__Eubacterium_brachy	0	0	0.00187	0	0.00669	0.17463	0.04163	0.14576	0	0	0	0	0.01374	0	0	0.00781	0	0	0	0	0	0	0	0
k__Bacteria|p__Firmicutes|c__Clostridia|o__Clostridiales|f__Eubacteriaceae|g__Eubacterium|s__Eubacterium_brachy|t__GCF_000488855	0	0	0.00187	0	0.00669	0.17463	0.04163	0.14576	0	0	0	0	0.01374	0	0	0.00781	0	0	0	0	0	0	0	0
k__Bacteria|p__Firmicutes|c__Clostridia|o__Clostridiales|f__Eubacteriaceae|g__Eubacterium|s__Eubacterium_hallii	0	0	0	0	0	0	0.00763	0	0	0	0	0.0817	0	0	0	0	0.22321	0	0	0	0	0	0	0
k__Bacteria|p__Firmicutes|c__Clostridia|o__Clostridiales|f__Eubacteriaceae|g__Eubacterium|s__Eubacterium_hallii|t__GCF_000173975	0	0	0	0	0	0	0.00763	0	0	0	0	0.0817	0	0	0	0	0.22321	0	0	0	0	0	0	0
k__Bacteria|p__Firmicutes|c__Clostridia|o__Clostridiales|f__Eubacteriaceae|g__Eubacterium|s__Eubacterium_ramulus	0	0	0	0	0	0	0	0	0	0	0	0.10856	0	0	0	0	0.12203	0	0	0	0	0	0	0
k__Bacteria|p__Firmicutes|c__Clostridia|o__Clostridiales|f__Eubacteriaceae|g__Eubacterium|s__Eubacterium_ramulus|t__GCF_000469345	0	0	0	0	0	0	0	0	0	0	0	0.10856	0	0	0	0	0.12203	0	0	0	0	0	0	0
k__Bacteria|p__Firmicutes|c__Clostridia|o__Clostridiales|f__Eubacteriaceae|g__Eubacterium|s__Eubacterium_rectale	0.07138	0.00612	0.00083	0	0.1271	0	0.13273	0.13425	0.16965	0	0	0.05321	0	0.1097	0.01954	0	3.75494	0	0	0.34071	0	0	0	0.52198
k__Bacteria|p__Firmicutes|c__Clostridia|o__Clostridiales|f__Eubacteriaceae|g__Eubacterium|s__Eubacterium_rectale|t__Eubacterium_rectale_unclassified	0.07138	0.00612	0.00083	0	0.1271	0	0.13273	0.13425	0.16965	0	0	0.05321	0	0.1097	0.01954	0	3.75494	0	0	0.34071	0	0	0	0.52198
k__Bacteria|p__Firmicutes|c__Clostridia|o__Clostridiales|f__Eubacteriaceae|g__Eubacterium|s__Eubacterium_siraeum	0.00996	0	0	0	0	0	0	0	0	0	0	0	0	0	0	0	0	0	0	0	0	0	0	0.14391
k__Bacteria|p__Firmicutes|c__Clostridia|o__Clostridiales|f__Eubacteriaceae|g__Eubacterium|s__Eubacterium_siraeum|t__Eubacterium_siraeum_unclassified	0.00996	0	0	0	0	0	0	0	0	0	0	0	0	0	0	0	0	0	0	0	0	0	0	0.14391
k__Bacteria|p__Firmicutes|c__Clostridia|o__Clostridiales|f__Lachnospiraceae	0	0	0.00207	1.56116	0.00802	0.08445	0.40875	0.25671	0.27638	0	0	0.64935	0	0.38076	0.76045	0.03122	1.81495	0	0	0	0	0	0	0.1781
k__Bacteria|p__Firmicutes|c__Clostridia|o__Clostridiales|f__Lachnospiraceae|g__Blautia	0	0	0	0	0	0.08445	0.29294	0.23871	0.27079	0	0	0.31253	0	0.30599	0.54919	0	0.33625	0	0	0	0	0	0	0
k__Bacteria|p__Firmicutes|c__Clostridia|o__Clostridiales|f__Lachnospiraceae|g__Blautia|s__Blautia_hansenii	0	0	0	0	0	0	0.00867	0.00146	0.00889	0	0	0	0	0	0	0	0	0	0	0	0	0	0	0
[truncated: 574 more rows]

## Sheet: TopSpecies_NegAnalysis
This table contains the average abundances of taxa found across a 16S sequencing plate containing the MBTA touchscreen and a subset of train samples, along with saliva, skin, and adipose samples.
[truncated: 43 more rows]
