# Supplementary material for: Urban Transit System Microbial Communities Differ by Surface Type and Interaction with Humans and the Environment
Source: mSystems. 2016 Jun 28;1(3):e00018-16. doi: 10.1128/mSystems.00018-16 (PMC5069760; doi:10.1128/mSystems.00018-16)
Supplement: Table S3 [file sys003162033st8.xlsx]

## Sheet: surfacelocation_lefse
Features	Logarithmic value of highest mean among all classes	Class (with highest mean)	Logarithmic LDA Score	p-value
k__Bacteria_p__Actinobacteria_c__Actinobacteria_o__Actinomycetales_f__Gordoniaceae_g__Gordonia_s__	1.45841		-
k__Bacteria_p__Actinobacteria_c__Thermoleophilia_o__Solirubrobacterales_f__Solirubrobacteraceae	3.02384	out	2.52813	0.0144941
k__Bacteria_p__Proteobacteria_c__Betaproteobacteria_o__Burkholderiales_f__Oxalobacteraceae	3.79712	out	3.24037	0.0295852
k__Bacteria_p__Actinobacteria_c__Actinobacteria_o__Actinomycetales_f__Gordoniaceae_g__Gordonia	1.45841		-
k__Bacteria_p__Acidobacteria_c__DA052_o__Ellin6513_f___g__	1.87589		0.0495166
k__Bacteria_p__Bacteroidetes_c__Flavobacteriia_o__Flavobacteriales_f__Flavobacteriaceae_g__Capnocytophaga_s__	2.27172		-
k__Bacteria_p__Gemmatimonadetes_c__Gemmatimonadetes	2.3755		-
k__Bacteria_p__Proteobacteria_c__Gammaproteobacteria_o__Enterobacteriales_f__Enterobacteriaceae_g__Yersinia	1.75818		-
k__Bacteria_p__Proteobacteria_c__Alphaproteobacteria_o__Caulobacterales_f__Caulobacteraceae_g__Brevundimonas_s__diminuta	2.1198		-
k__Bacteria_p__Proteobacteria_c__Gammaproteobacteria_o__Pseudomonadales_f__Moraxellaceae_g__Psychrobacter_s__pulmonis	2.29941	inout	2.10621	0.00915179
k__Bacteria_p__Actinobacteria_c__Actinobacteria_o__Actinomycetales_f__Nakamurellaceae	2.85358	out	2.37288	0.0109547
k__Bacteria_p__Acidobacteria_c___Chloracidobacteria__o__RB41_f__Ellin6075	2.68072	out	2.4057	0.00497561
k__Bacteria_p__Proteobacteria_c__Alphaproteobacteria_o__Rhizobiales_f__Methylocystaceae	3.78688	out	3.43887	0.00209316
k__Bacteria_p__Proteobacteria_c__Betaproteobacteria_o__Burkholderiales_f__Comamonadaceae_g__Polaromonas_s__	2.39744	out	2.05823	0.0243668
k__Bacteria_p__Firmicutes_c__Bacilli_o__Lactobacillales_f__Aerococcaceae_g__Alloiococcus_s__	2.35881	inout	2.13202	0.00932949
k__Bacteria_p__Actinobacteria_c__Actinobacteria_o__Actinomycetales_f__Micrococcaceae_g__Rothia_s__dentocariosa	2.75814		-
k__Bacteria_p__Proteobacteria_c__Alphaproteobacteria_o__Rhizobiales_f__Methylobacteriaceae	3.98909	out	3.51105	0.0126781
k__Bacteria_p__Firmicutes	4.70962	inout	4.11417	0.0122761
k__Bacteria_p__Proteobacteria_c__Betaproteobacteria_o__Burkholderiales_f__Oxalobacteraceae_g__	3.77391	out	3.2074	0.0271971
k__Bacteria_p__Proteobacteria_c__Gammaproteobacteria_o__Vibrionales	3.1027		-
k__Bacteria_p__Bacteroidetes_c__Flavobacteriia_o__Flavobacteriales_f__Flavobacteriaceae_g__Capnocytophaga	2.27172		-
k__Bacteria_p__Proteobacteria_c__Gammaproteobacteria_o__Vibrionales_f__Pseudoalteromonadaceae	2.05857		0.00518794
k__Bacteria_p__Proteobacteria_c__Gammaproteobacteria_o__Xanthomonadales_f__Xanthomonadaceae_g___s__	2.46313		-
k__Bacteria_p__Actinobacteria_c__Actinobacteria_o__Actinomycetales_f__Streptomycetaceae_g__Streptomyces	2.58548	out	2.37267	0.00550972
k__Bacteria_p__Actinobacteria_c__Actinobacteria_o__Actinomycetales_f__Micrococcaceae_g__Arthrobacter_s__	2.75388		-
k__Bacteria_p__Firmicutes_c__Bacilli_o__Lactobacillales_f__Lactobacillaceae_g__Lactobacillus	3.22029	inout	2.79118	0.00671611
k__Bacteria_p__Bacteroidetes_c__Bacteroidia_o__Bacteroidales_f__Porphyromonadaceae_g__Porphyromonas_s__	2.47676	-
k__Bacteria_p__Firmicutes_c__Clostridia_o__Clostridiales_f__Veillonellaceae_g__Dialister_s__	2.25084		-
k__Bacteria_p__Proteobacteria_c__Gammaproteobacteria_o__Pseudomonadales_f__Moraxellaceae_g__Acinetobacter_s__lwoffii	3.01621		-
k__Bacteria_p__Proteobacteria_c__Epsilonproteobacteria_o__Campylobacterales_f__Campylobacteraceae_g__Campylobacter	1.91928		-
k__Bacteria_p__Firmicutes_c__Clostridia_o__Clostridiales_f__Clostridiaceae_g__Clostridium_s__	2.52416		-
k__Bacteria_p__Proteobacteria_c__Alphaproteobacteria_o__Rhizobiales_f__Bartonellaceae_g___s__	2.93988	-
k__Bacteria_p__Proteobacteria_c__Gammaproteobacteria_o__Pseudomonadales_f__Moraxellaceae_g__	3.25377		-
k__Bacteria_p__Firmicutes_c__Clostridia_o__Clostridiales_f__Clostridiaceae_g__	2.35407		-
k__Bacteria_p___Thermi_	3.28532	out	2.67675	0.00502562
k__Bacteria_p__Firmicutes_c__Bacilli_o__Lactobacillales_f__Leuconostocaceae_g___s__	3.05249	under	2.67092	0.00843197
k__Bacteria_p__Proteobacteria_c__Gammaproteobacteria_o__Pasteurellales_f__Pasteurellaceae_g__Aggregatibacter_s__segnis	1.99367		-
k__Bacteria_p__Proteobacteria_c__Gammaproteobacteria_o__Enterobacteriales_f__Enterobacteriaceae_g__Erwinia_s__dispersa	2.51576		-
k__Bacteria_p__Actinobacteria_c__Actinobacteria_o__Actinomycetales_f___g__	3.40046		-
k__Bacteria_p__Proteobacteria_c__Alphaproteobacteria_o__Rhizobiales_f__Hyphomicrobiaceae_g__Devosia_s__	2.7386	out	2.24492	0.0227608
k__Bacteria_p__Proteobacteria_c__Gammaproteobacteria_o__Vibrionales_f__Vibrionaceae_g__Photobacterium	3.09449		-
k__Bacteria_p__Proteobacteria_c__Gammaproteobacteria_o__Pseudomonadales	4.0751	under	3.44983	0.0162952
k__Bacteria_p__Proteobacteria_c__Alphaproteobacteria_o__Rhizobiales_f__Beijerinckiaceae_g__Beijerinckia_s__	3.15738	out	2.86409	0.00112476
k__Bacteria_p__Firmicutes_c__Clostridia_o__Clostridiales_f___g__	2.45587	inout	2.14957	0.0208527
k__Bacteria_p__Proteobacteria_c__Gammaproteobacteria_o__Pseudomonadales_f__Moraxellaceae_g__Acinetobacter_s__johnsonii	2.3289	under	2.04847	0.0239804
k__Bacteria_p__Proteobacteria_c__Betaproteobacteria_o__Burkholderiales_f__Oxalobacteraceae_g__Janthinobacterium_s__	2.31813		-
k__Bacteria_p__Bacteroidetes_c__Bacteroidia_o__Bacteroidales_f__Porphyromonadaceae_g__Porphyromonas	2.51392		-
k__Bacteria_p__Proteobacteria_c__Alphaproteobacteria_o__Sphingomonadales_f__Sphingomonadaceae	4.15432	out	3.6007	0.00831902
k__Bacteria_p__Actinobacteria_c__Actinobacteria_o__Actinomycetales_f__Nocardioidaceae_g__Aeromicrobium	2.40083		0.0407162
k__Bacteria_p__Actinobacteria_c__Actinobacteria_o__Actinomycetales_f__Cellulomonadaceae_g__Cellulomonas	2.88609		-
k__Bacteria_p__Proteobacteria_c__Alphaproteobacteria_o__Rhizobiales	4.3506	out	3.88497	0.00932949
k__Bacteria_p__Proteobacteria_c__Betaproteobacteria_o__Burkholderiales_f__Oxalobacteraceae_g___s__	3.77391	out	3.21129	0.0271971
k__Bacteria_p__Actinobacteria_c__Actinobacteria_o__Actinomycetales_f__Streptomycetaceae	2.68737	out	2.43503	0.00263076
k__Bacteria_p__Firmicutes_c__Clostridia_o__Clostridiales_f___Tissierellaceae__g__Peptoniphilus	2.81902	inout	2.4182	0.0125145
k__Bacteria_p__Chloroflexi_c__Thermomicrobia_o__JG30_KF_CM45_f__	2.31104	out	2.05577	0.0184874
k__Bacteria_p__Actinobacteria_c__Actinobacteria_o__Actinomycetales_f__Brevibacteriaceae_g__Brevibacterium	3.13557	under	2.7988	0.011288
k__Bacteria_p__Proteobacteria_c__Alphaproteobacteria_o__Rhizobiales_f__Brucellaceae	2.24986		-
k__Bacteria_p__Bacteroidetes_c__Sphingobacteriia_o__Sphingobacteriales_f__Sphingobacteriaceae_g__Pedobacter	2.83488	out	2.38797	0.00850388
k__Bacteria_p__Proteobacteria_c__Alphaproteobacteria_o__Sphingomonadales_f__Erythrobacteraceae_g__	2.75309		-
k__Bacteria_p__Actinobacteria_c__Thermoleophilia_o__Solirubrobacterales_f__Conexibacteraceae_g__	2.98399	out	2.62058	0.00602771
k__Bacteria_p__Proteobacteria_c__Gammaproteobacteria_o__Alteromonadales_f__Shewanellaceae_g__Shewanella_s__	1.86783		-
k__Bacteria_p__Fusobacteria_c__Fusobacteriia_o__Fusobacteriales_f__Leptotrichiaceae_g__Leptotrichia_s__	3.15934		-
k__Bacteria_p__Firmicutes_c__Bacilli_o__Bacillales_f__Staphylococcaceae_g__Salinicoccus	2.49821	inout	2.17252	0.0179444
k__Bacteria_p__Bacteroidetes_c__Cytophagia_o__Cytophagales_f__Cytophagaceae_g__Pontibacter	2.4238		-
k__Bacteria_p__Verrucomicrobia_c___Spartobacteria__o___Chthoniobacterales__f___Chthoniobacteraceae_	2.30746	out	2.13515	0.0156374
k__Bacteria_p__Actinobacteria_c__Actinobacteria_o__Actinomycetales_f__Micrococcaceae_g___s__	3.56433		-
k__Bacteria_p__Actinobacteria_c__Actinobacteria_o__Actinomycetales_f__Micrococcaceae_g__Micrococcus	3.03445		-
k__Bacteria_p__Proteobacteria_c__Betaproteobacteria_o__Rhodocyclales	2.05529		-
k__Bacteria_p__Proteobacteria_c__Betaproteobacteria_o__Neisseriales_f__Neisseriaceae_g__Kingella_s__	1.79844		-
k__Bacteria_p__Proteobacteria_c__Alphaproteobacteria_o__Sphingomonadales_f__Sphingomonadaceae_g__	3.36992	out	2.83355	0.0078723
k__Bacteria_p__Proteobacteria_c__Gammaproteobacteria_o__Alteromonadales_f___Chromatiaceae__g__	2.47022	under	2.24436	0.00233687
k__Bacteria_p__Firmicutes_c__Bacilli_o__Bacillales_f__Planococcaceae_g__Planomicrobium	2.66148	inout	2.34166	0.0100052
k__Bacteria_p__Actinobacteria_c__Actinobacteria_o__Actinomycetales_f__Actinomycetaceae_g__	1.71955		-
k__Bacteria_p__Actinobacteria_c__Thermoleophilia_o__Solirubrobacterales_f__Patulibacteraceae	2.46352	out	2.16668	0.0163484
k__Bacteria_p__Firmicutes_c__Clostridia_o__Clostridiales_f___g___s__	2.45587	inout	2.15011	0.0208527
k__Bacteria_p__Proteobacteria_c__Deltaproteobacteria	2.4732		-
k__Bacteria_p__Actinobacteria_c__Actinobacteria_o__Actinomycetales_f__Intrasporangiaceae_g__Terracoccus	2.46141		-
k__Bacteria_p__Firmicutes_c__Clostridia_o__Clostridiales_f__Clostridiaceae	2.77665		-
k__Bacteria_p__Proteobacteria_c__Alphaproteobacteria_o__Caulobacterales_f__Caulobacteraceae_g__Mycoplana	2.5048		-
k__Bacteria_p__Proteobacteria_c__Alphaproteobacteria_o__Rhodobacterales_f__Rhodobacteraceae_g__Rubellimicrobium	2.92961		-
k__Bacteria_p__Proteobacteria_c__Betaproteobacteria_o__Neisseriales_f__Neisseriaceae_g__Neisseria_s__	3.05674	inout	2.69841	0.0213831
k__Bacteria_p__Actinobacteria_c__Actinobacteria_o__Actinomycetales_f___g___s__	3.40046		-
k__Bacteria_p__Proteobacteria_c__Gammaproteobacteria_o__Xanthomonadales_f__Xanthomonadaceae_g__Stenotrophomonas_s__	2.11641		0.0243668
k__Bacteria_p__Firmicutes_c__Bacilli_o__Gemellales	3.17848		-
k__Bacteria_p__Proteobacteria_c__Alphaproteobacteria_o__Rhizobiales_f__Aurantimonadaceae_g__	2.78155	out	2.4168	0.00917365
k__Bacteria_p__Proteobacteria_c__Alphaproteobacteria_o__Caulobacterales_f__Caulobacteraceae_g__Phenylobacterium_s__	2.36157	out	2.05123	0.00973169
k__Bacteria_p__Actinobacteria_c__Actinobacteria_o__Actinomycetales_f__Mycobacteriaceae	2.63931	out	2.38171	0.00277775
k__Bacteria_p__Firmicutes_c__Bacilli_o__Turicibacterales_f__Turicibacteraceae_g__Turicibacter	1.97867		-
k__Bacteria_p__Actinobacteria_c__Actinobacteria_o__Actinomycetales_f__Intrasporangiaceae_g__Knoellia	2.84972	out	2.33162	0.0211441
k__Bacteria_p__Actinobacteria_c__Coriobacteriia_o__Coriobacteriales_f__Coriobacteriaceae_g__Atopobium	2.33679		-
k__Bacteria_p__Actinobacteria_c__Actinobacteria_o__Actinomycetales_f__Sporichthyaceae_g___s__	2.44618		-
k__Bacteria_p__Firmicutes_c__Bacilli_o__Bacillales_f__Staphylococcaceae_g__Staphylococcus_s__	4.11885		-
k__Bacteria_p__Proteobacteria_c__Alphaproteobacteria_o__Sphingomonadales_f__Sphingomonadaceae_g__Novosphingobium	2.75327		-
k__Bacteria_p__Proteobacteria_c__Gammaproteobacteria_o__Pseudomonadales_f__Moraxellaceae_g__Moraxella	2.08463		-
k__Bacteria_p__Firmicutes_c__Clostridia_o__Clostridiales_f__Veillonellaceae_g__Veillonella_s__	2.78183		-
k__Bacteria_p__Actinobacteria_c__Actinobacteria_o__Bifidobacteriales_f__Bifidobacteriaceae_g__Gardnerella	2.63536		-
k__Bacteria_p__Proteobacteria_c__Gammaproteobacteria_o__Alteromonadales_f__Psychromonadaceae_g__Psychromonas	2.26466		-
k__Bacteria_p__Bacteroidetes_c__Bacteroidia_o__Bacteroidales_f__Prevotellaceae_g__Prevotella_s__	3.14235		-
k__Bacteria_p__Actinobacteria_c__Actinobacteria_o__Bifidobacteriales_f__Bifidobacteriaceae_g__Bifidobacterium	2.63026	under	2.38494	0.0239089
k__Bacteria_p__Actinobacteria_c__Actinobacteria_o__Actinomycetales_f__Geodermatophilaceae_g__Blastococcus	3.33766	out	2.86375	0.0156101
k__Bacteria_p__Proteobacteria_c__Alphaproteobacteria_o__Rhizobiales_f__Methylobacteriaceae_g__Methylobacterium	3.91461	out	3.37519	0.00965181
k__Bacteria_p__Actinobacteria_c__Acidimicrobiia_o__Acidimicrobiales_f___g___s__	2.15071		-
k__Bacteria_p__Acidobacteria_c__DA052_o__Ellin6513_f__	1.87589	under	2.03173	0.0495166
k__Bacteria_p__Proteobacteria_c__Alphaproteobacteria_o__Sphingomonadales_f__Sphingomonadaceae_g__Sphingomonas	3.98646	out	3.47657	0.00965181
k__Bacteria_p__Actinobacteria_c__Actinobacteria_o__Actinomycetales_f__Brevibacteriaceae_g__Brevibacterium_s__aureum	2.07849		-
k__Bacteria_p__Proteobacteria_c__Alphaproteobacteria_o__Rhizobiales_f__Bartonellaceae_g__	2.93988	-
k__Bacteria_p__Firmicutes_c__Bacilli_o__Lactobacillales_f__Leuconostocaceae	3.26237	under	2.83236	0.0137329
k__Bacteria_p__Proteobacteria_c__Betaproteobacteria_o__Burkholderiales_f___g__	2.70134	out	2.33274	0.0401941
k__Bacteria_p__Proteobacteria_c__Gammaproteobacteria_o__Xanthomonadales	2.79775		-
k__Bacteria_p__Firmicutes_c__Clostridia_o__Clostridiales_f___Tissierellaceae_	3.56113	under	3.1183	0.00969288
k__Bacteria_p__Acidobacteria	3.30592	out	2.9363	0.00579883
k__Bacteria_p__Firmicutes_c__Bacilli_o__Bacillales_f__Planococcaceae_g__Paenisporosarcina	2.20749		-
k__Bacteria_p__Proteobacteria_c__Alphaproteobacteria_o__Caulobacterales_f__Caulobacteraceae_g__Brevundimonas	2.1198		-
k__Bacteria_p__Actinobacteria_c__Actinobacteria_o__Actinomycetales_f__Cellulomonadaceae_g__	2.10736		-
k__Bacteria_p__Bacteroidetes_c__Cytophagia	3.89185		-
k__Bacteria_p__Actinobacteria_c__Actinobacteria_o__Actinomycetales_f__Propionibacteriaceae_g__Propionibacterium	1.42919		-
k__Bacteria_p__Actinobacteria_c__Actinobacteria_o__Actinomycetales_f__Pseudonocardiaceae_g__Pseudonocardia	2.90844	out	2.4903	0.0126781
k__Bacteria_p__Proteobacteria_c__Betaproteobacteria_o__Burkholderiales_f__Burkholderiaceae_g__Lautropia	2.77605		-
k__Bacteria_p__Firmicutes_c__Bacilli_o__Bacillales_f__Paenibacillaceae_g__Paenibacillus_s__	2.37698		-
k__Bacteria_p__Actinobacteria_c__Actinobacteria_o__Actinomycetales_f__Micromonosporaceae_g___s__	2.3383		-
k__Bacteria_p__Firmicutes_c__Bacilli_o__Lactobacillales_f__Enterococcaceae	3.01832		-
k__Bacteria_p___Thermi__c__Deinococci	3.28532	out	2.68487	0.00502562
k__Bacteria_p__Bacteroidetes_c___Saprospirae__o___Saprospirales__f__Chitinophagaceae_g___s__	2.79499	out	2.37561	0.0269604
k__Bacteria_p__Firmicutes_c__Erysipelotrichi_o__Erysipelotrichales_f__Erysipelotrichaceae_g__Catenibacterium	2.17008	under	2.00471	0.0406757
k__Bacteria_p__Actinobacteria_c__Actinobacteria_o__Actinomycetales_f__Microbacteriaceae_g__Salinibacterium_s__	2.20379		-
k__Bacteria_p__Actinobacteria_c__Actinobacteria_o__Actinomycetales_f__Actinomycetaceae_g__Actinomyces_s__	3.49835		-
k__Bacteria_p__Firmicutes_c__Bacilli_o__Lactobacillales_f__Aerococcaceae_g__Alloiococcus	2.45336	inout	2.10433	0.0399539
k__Bacteria_p__Firmicutes_c__Clostridia_o__Clostridiales_f__Ruminococcaceae_g__Faecalibacterium_s__prausnitzii	2.29696		-
k__Bacteria_p__Actinobacteria_c__Actinobacteria_o__Actinomycetales_f__Nocardioidaceae_g__	3.35053	out	2.86407	0.00472969
k__Bacteria_p__Actinobacteria_c__Actinobacteria_o__Actinomycetales_f__Actinomycetaceae_g__Varibaculum	2.13349		0.0373877
k__Bacteria_p__Actinobacteria_c__Actinobacteria_o__Actinomycetales_f__Microbacteriaceae_g___s__	3.37315	out	2.8853	0.00209316
k__Bacteria_p__Firmicutes_c__Clostridia_o__Clostridiales_f__Lachnospiraceae_g__Blautia	1.87074	inout	2.05603	0.025506
k__Bacteria_p__Actinobacteria_c__Actinobacteria_o__Actinomycetales_f__Propionibacteriaceae_g__Propionibacterium_s__acnes	1.42919		-
k__Bacteria_p__Actinobacteria_c__Actinobacteria_o__Actinomycetales_f__Micrococcaceae_g__Nesterenkonia_s__	2.64014	under	2.33437	0.00602771
k__Bacteria_p__Proteobacteria_c__Gammaproteobacteria_o__Alteromonadales_f__Shewanellaceae_g__Shewanella	1.86783		-
k__Bacteria_p__Actinobacteria_c__Actinobacteria_o__Actinomycetales_f__Dermabacteraceae_g__Brachybacterium_s__	3.00982		-
k__Bacteria_p__Actinobacteria_c__Actinobacteria_o__Actinomycetales_f__Intrasporangiaceae_g__Phycicoccus_s__	2.4902	out	2.16295	0.0121298
k__Bacteria_p__Actinobacteria_c__Actinobacteria_o__Bifidobacteriales_f__Bifidobacteriaceae_g__Gardnerella_s__	2.63536		-
k__Bacteria_p__Proteobacteria_c__Gammaproteobacteria_o__Enterobacteriales_f__Enterobacteriaceae_g__Yersinia_s__	1.75818		-
k__Bacteria_p__Firmicutes_c__Clostridia_o__Clostridiales_f__Veillonellaceae_g__Veillonella_s__dispar	2.97684		-
k__Bacteria_p__Proteobacteria_c__Gammaproteobacteria_o__Pseudomonadales_f__Pseudomonadaceae_g__	2.56248	under	2.31388	0.00525933
k__Bacteria_p__Actinobacteria_c__Actinobacteria	4.72052	-
k__Bacteria_p__Proteobacteria_c__Alphaproteobacteria_o__Rhodospirillales_f__Rhodospirillaceae	3.27398		-
k__Bacteria_p__Firmicutes_c__Bacilli_o__Lactobacillales_f__Leuconostocaceae_g__Leuconostoc_s__	2.49995		-
k__Bacteria_p__Gemmatimonadetes_c__Gemmatimonadetes_o__Gemmatimonadales	2.32964		-
k__Bacteria_p__Proteobacteria_c__Alphaproteobacteria_o__Rhodospirillales_f__Rhodospirillaceae_g__	2.28082		-
k__Bacteria_p__Actinobacteria_c__Thermoleophilia_o__Gaiellales_f__Gaiellaceae_g___s__	2.51803	out	2.36155	0.00932949
k__Bacteria_p__Firmicutes_c__Bacilli_o__Lactobacillales_f__Streptococcaceae_g__Streptococcus	4.20228		-
k__Bacteria_p__Bacteroidetes_c__Flavobacteriia_o__Flavobacteriales_f___Weeksellaceae__g__Chryseobacterium_s__	2.44478		-
k__Bacteria_p__Proteobacteria_c__Alphaproteobacteria_o__Sphingomonadales_f___g___s__	2.45775	under	2.22543	0.0200788
k__Bacteria_p__Actinobacteria	4.73283		-
k__Bacteria_p__Proteobacteria_c__Alphaproteobacteria_o__Rhizobiales_f___g___s__	2.38237	out	2.19083	0.0396754
k__Bacteria_p__Actinobacteria_c__Actinobacteria_o__Actinomycetales_f__Cellulomonadaceae_g__Cellulomonas_s__	2.6957		-
k__Bacteria_p__Acidobacteria_c___Chloracidobacteria__o__RB41_f__Ellin6075_g__	2.68072	out	2.37778	0.00497561
k__Bacteria_p__Actinobacteria_c__Actinobacteria_o__Actinomycetales_f__Actinomycetaceae_g___s__	1.71955		-
k__Bacteria_p__Actinobacteria_c__Actinobacteria_o__Actinomycetales_f__Intrasporangiaceae_g__Kytococcus_s__	2.07337		-
k__Bacteria_p__Firmicutes_c__Bacilli_o__Bacillales_f__Staphylococcaceae_g__Macrococcus_s__	1.98644		-
k__Bacteria_p__Firmicutes_c__Clostridia_o__Clostridiales_f__Ruminococcaceae	2.92985	under	2.64297	0.00952966
k__Bacteria_p__Actinobacteria_c__Actinobacteria_o__Actinomycetales_f__Nocardioidaceae_g___s__	3.35053	out	2.86459	0.00472969
k__Bacteria_p__Actinobacteria_c__Actinobacteria_o__Actinomycetales_f__Micrococcaceae_g__Kocuria	3.2298	inout	2.66046	0.0242756
k__Bacteria_p__Proteobacteria_c__Gammaproteobacteria_o__Pseudomonadales_f__Moraxellaceae_g___s__	3.25377		-
k__Bacteria_p__Bacteroidetes_c__Cytophagia_o__Cytophagales_f__Cytophagaceae_g__Adhaeribacter_s__	2.4595	out	2.27271	0.00950979
k__Bacteria_p__Proteobacteria_c__Alphaproteobacteria_o__Rhizobiales_f__Methylobacteriaceae_g__Methylobacterium_s__komagatae	2.8837	out	2.52055	0.00932949
k__Bacteria_p__Firmicutes_c__Clostridia_o__Clostridiales_f__Ruminococcaceae_g__Faecalibacterium	2.29696		-
k__Bacteria_p__Firmicutes_c__Clostridia_o__Clostridiales_f__Ruminococcaceae_g__Ruminococcus_s__	2.45349		-
k__Bacteria_p__Bacteroidetes_c__Sphingobacteriia_o__Sphingobacteriales	3.05302	out	2.60408	0.00979754
k__Bacteria_p__Proteobacteria_c__Alphaproteobacteria_o__Sphingomonadales_f__Sphingomonadaceae_g__Sphingomonas_s__yabuuchiae	2.37874	out	2.19367	0.00692531
k__Bacteria_p__Actinobacteria_c__Actinobacteria_o__Actinomycetales_f__Microbacteriaceae_g__Rathayibacter_s__caricis	2.03587		-
k__Bacteria_p__Proteobacteria_c__Gammaproteobacteria_o__Xanthomonadales_f__Xanthomonadaceae_g__Lysobacter_s__	2.03602		-
k__Bacteria_p__Actinobacteria_c__Acidimicrobiia_o__Acidimicrobiales_f__	2.15071		-
k__Bacteria_p__Bacteroidetes_c___Saprospirae__o___Saprospirales_	2.93717	out	2.50936	0.0103328
k__Bacteria_p___Thermi__c__Deinococci_o__Deinococcales_f__Trueperaceae	2.43573		-
k__Bacteria_p__Actinobacteria_c__Actinobacteria_o__Actinomycetales_f__Geodermatophilaceae_g__Blastococcus_s__aggregatus	3.33766	out	2.83384	0.0156101
k__Bacteria_p__Proteobacteria_c__Gammaproteobacteria_o__Oceanospirillales_f__Halomonadaceae_g__Halomonas_s__	2.96676	under	2.66941	0.00145811
k__Bacteria_p__Acidobacteria_c__DA052	1.87589		0.0495166
k__Bacteria_p__Firmicutes_c__Bacilli_o__Bacillales_f__Staphylococcaceae_g___s__	2.0668		-
k__Bacteria_p__Firmicutes_c__Clostridia_o__Clostridiales_f__Peptostreptococcaceae_g__Peptostreptococcus_s__	1.63734		-
k__Bacteria_p__Proteobacteria_c__Betaproteobacteria_o__Burkholderiales_f__Comamonadaceae_g__	3.29928		-
k__Bacteria_p__Bacteroidetes_c___Saprospirae__o___Saprospirales__f__Chitinophagaceae_g__	2.79499	out	2.37103	0.0269604
k__Bacteria_p__Proteobacteria_c__Alphaproteobacteria_o__Rhizobiales_f__Beijerinckiaceae	3.2519	out	2.88357	0.00831902
k__Bacteria_p__Proteobacteria_c__Alphaproteobacteria_o__Rhizobiales_f__Bradyrhizobiaceae_g___s__	2.50246	out	2.1712	0.0188117
k__Bacteria_p__Proteobacteria_c__Gammaproteobacteria_o__Pseudomonadales_f__Moraxellaceae_g__Acinetobacter_s__rhizosphaerae	2.40149		-
k__Bacteria_p__Firmicutes_c__Bacilli_o__Lactobacillales_f__Carnobacteriaceae_g__Carnobacterium	2.03435		-
k__Bacteria_p__Actinobacteria_c__Actinobacteria_o__Actinomycetales_f__Frankiaceae	2.91178	out	2.55328	0.00472969
k__Bacteria_p__Proteobacteria_c__Alphaproteobacteria_o__Sphingomonadales_f__Sphingomonadaceae_g__Sphingobium	2.15058		-
k__Bacteria_p__Firmicutes_c__Clostridia_o__Clostridiales_f___Tissierellaceae__g__Peptoniphilus_s__	2.81902	inout	2.41693	0.0125145
k__Bacteria_p__Bacteroidetes_c__Sphingobacteriia_o__Sphingobacteriales_f__Sphingobacteriaceae	3.05141	out	2.56994	0.0146067
k__Bacteria_p__Proteobacteria_c__Alphaproteobacteria_o__Rhizobiales_f__Beijerinckiaceae_g___s__	2.54327		-
k__Bacteria_p__Actinobacteria_c__Actinobacteria_o__Bifidobacteriales_f__Bifidobacteriaceae_g__Bifidobacterium_s__longum	1.97667	inout	2.02295	0.0391276
k__Bacteria_p__Bacteroidetes_c__Bacteroidia_o__Bacteroidales_f__Prevotellaceae_g__Prevotella_s__melaninogenica	2.99131		-
k__Bacteria_p__Proteobacteria_c__Gammaproteobacteria_o__Alteromonadales_f___Chromatiaceae__g___s__	2.47022	under	2.25295	0.00233687
k__Bacteria_p__Proteobacteria_c__Gammaproteobacteria_o__Pasteurellales	3.31377		-
k__Bacteria_p__Proteobacteria_c__Gammaproteobacteria_o__Alteromonadales_f___Chromatiaceae_	2.69708	under	2.41643	0.00237393
k__Bacteria_p__Firmicutes_c__Clostridia_o__Clostridiales_f__Lachnospiraceae_g__Dorea	1.88262		0.0162517
k__Bacteria_p__Firmicutes_c__Bacilli_o__Lactobacillales_f___g__	1.71884		-
k__Bacteria_p__Firmicutes_c__Bacilli_o__Bacillales_f__Planococcaceae_g__Planomicrobium_s__	2.66148	inout	2.34099	0.0100052
k__Bacteria_p__Proteobacteria_c__Gammaproteobacteria_o__Oceanospirillales_f__Halomonadaceae	3.06926	under	2.76252	0.00148406
k__Bacteria_p__Firmicutes_c__Bacilli_o__Lactobacillales_f__Lactobacillaceae_g__	2.24835	under	2.02321	0.00800114
k__Bacteria_p__Firmicutes_c__Clostridia_o__Clostridiales_f__Veillonellaceae	3.33937		-
k__Bacteria_p__Actinobacteria_c__Actinobacteria_o__Actinomycetales_f__Microbacteriaceae_g__Curtobacterium_s__	2.69822	out	2.29462	0.0202348
k__Bacteria_p__Firmicutes_c__Clostridia_o__Clostridiales_f__Clostridiaceae_g__Clostridium	2.53123		-
k__Bacteria_p__Proteobacteria_c__Gammaproteobacteria_o__Alteromonadales_f___Chromatiaceae__g__Rheinheimera	1.94905	under	2.20013	0.0104031
k__Bacteria_p__Firmicutes_c__Clostridia_o__Clostridiales_f__Veillonellaceae_g__Megasphaera	2.11158		-
k__Bacteria_p__Firmicutes_c__Clostridia_o__Clostridiales_f___Tissierellaceae__g__Finegoldia_s__	3.05936	under	2.62413	0.00965181
k__Bacteria_p__Chloroflexi_c__Thermomicrobia	2.31104	out	2.0487	0.0184874
k__Bacteria_p__Proteobacteria_c__Gammaproteobacteria_o__Aeromonadales_f__Aeromonadaceae_g__	2.30969	under	2.05248	0.00472969
k__Bacteria_p__Firmicutes_c__Clostridia_o__Clostridiales_f__Veillonellaceae_g__Veillonella	3.15785		-
k__Bacteria_p__Actinobacteria_c__Actinobacteria_o__Actinomycetales_f__Williamsiaceae_g__Williamsia	2.48935		-
k__Bacteria_p__Proteobacteria_c__Gammaproteobacteria_o__Xanthomonadales_f__Sinobacteraceae_g__	1.90738		-
k__Bacteria_p__Proteobacteria_c__Betaproteobacteria_o__Burkholderiales_f__Burkholderiaceae	2.87256		-
k__Bacteria_p__Cyanobacteria_c__Oscillatoriophycideae_o__Chroococcales_f__Xenococcaceae_g__	2.52613		-
k__Bacteria_p__Proteobacteria_c__Gammaproteobacteria_o__Alteromonadales_f__Alteromonadaceae	2.56018	under	2.34338	0.00420246
k__Bacteria_p__Proteobacteria_c__Betaproteobacteria_o__Rhodocyclales_f__Rhodocyclaceae_g___s__	1.87848		-
k__Bacteria_p__Firmicutes_c__Bacilli_o__Bacillales_f__Staphylococcaceae_g__Staphylococcus	4.20762		-
k__Bacteria_p__Firmicutes_c__Clostridia_o__Clostridiales_f___Tissierellaceae__g__1_68_s__	1.97366		-
k__Bacteria_p__Proteobacteria_c__Gammaproteobacteria_o__Vibrionales_f__Vibrionaceae	3.10127		-
k__Bacteria_p__Proteobacteria_c__Betaproteobacteria_o__Burkholderiales_f__Comamonadaceae_g__Comamonas_s__	2.27086		-
k__Bacteria_p__Proteobacteria_c__Alphaproteobacteria_o__Rhodospirillales_f__Acetobacteraceae_g__Roseomonas	2.87709	out	2.41499	0.00952966
k__Bacteria_p__Firmicutes_c__Bacilli_o__Bacillales_f__Listeriaceae	1.9946	inout	2.04292	0.0287366
k__Bacteria_p__Actinobacteria_c__Actinobacteria_o__Actinomycetales_f__Dietziaceae_g__Dietzia_s__	2.75787	inout	2.35336	0.0350966
k__Bacteria_p__Proteobacteria_c__Gammaproteobacteria_o__Pasteurellales_f__Pasteurellaceae_g__Haemophilus	3.28415		-
k__Bacteria_p__Actinobacteria_c__Actinobacteria_o__Actinomycetales_f__Microbacteriaceae_g__	3.37315	out	2.85651	0.00209316
k__Bacteria_p__Firmicutes_c__Bacilli_o__Lactobacillales_f__	1.71884		-
k__Bacteria_p__Firmicutes_c__Bacilli_o__Bacillales_f__Planococcaceae_g__Paenisporosarcina_s__	2.20749		-
k__Bacteria_p__Actinobacteria_c__Actinobacteria_o__Actinomycetales_f__Cellulomonadaceae_g___s__	2.10736		-
k__Bacteria_p__Actinobacteria_c__Actinobacteria_o__Actinomycetales_f__Streptomycetaceae_g__Streptomyces_s__	2.58548	out	2.37325	0.00550972
k__Bacteria_p__Actinobacteria_c__Actinobacteria_o__Actinomycetales_f__Micrococcaceae_g__Nesterenkonia	2.64014	under	2.35855	0.00602771
k__Bacteria_p__Proteobacteria_c__Gammaproteobacteria_o__Enterobacteriales_f__Enterobacteriaceae_g__Erwinia_s__	3.20856	inout	2.79772	0.0394088
k__Bacteria_p__Proteobacteria_c__Alphaproteobacteria_o__Rhizobiales_f__Methylobacteriaceae_g__Methylobacterium_s__	3.75044	out	3.21953	0.00775327
k__Bacteria_p__Verrucomicrobia	2.45701		-
k__Bacteria_p__Actinobacteria_c__Thermoleophilia_o__Solirubrobacterales_f__Patulibacteraceae_g___s__	2.4534	out	2.13796	0.0163484
k__Bacteria_p__Chloroflexi	2.58554	out	2.09761	0.0253348
k__Bacteria_p__Proteobacteria_c__Gammaproteobacteria_o__Pseudomonadales_f__Moraxellaceae_g__Acinetobacter_s__schindleri	2.59867	under	2.15466	0.0482447
k__Bacteria_p__Firmicutes_c__Clostridia_o__Clostridiales_f__Lachnospiraceae_g__Coprococcus_s__	2.13526		-
k__Bacteria_p__Fusobacteria_c__Fusobacteriia_o__Fusobacteriales_f__Leptotrichiaceae_g__Sneathia_s__	1.72877		-
k__Bacteria_p__Firmicutes_c__Clostridia_o__Clostridiales_f___Tissierellaceae__g__WAL_1855D	2.12715	inout	2.04106	0.0264535
k__Bacteria_p__Proteobacteria_c__Gammaproteobacteria_o__Alteromonadales	3.04832	under	2.66854	0.00850388
k__Bacteria_p___Thermi__c__Deinococci_o__Deinococcales_f__Deinococcaceae_g__Deinococcus	3.21912	out	2.64482	0.0393203
k__Bacteria_p__Firmicutes_c__Bacilli_o__Bacillales_f__Staphylococcaceae_g__Staphylococcus_s__succinus	3.32406	inout	2.96048	0.0063396
k__Bacteria_p__Actinobacteria_c__Actinobacteria_o__Actinomycetales_f__Microbacteriaceae	3.59751	out	3.01197	0.00932949
k__Bacteria_p__Firmicutes_c__Clostridia_o__Clostridiales_f__Veillonellaceae_g__Veillonella_s__parvula	1.89714		-
k__Bacteria_p__Proteobacteria_c__Betaproteobacteria_o__Burkholderiales_f___g___s__	2.70134	out	2.30033	0.0401941
k__Bacteria_p__Actinobacteria_c__Actinobacteria_o__Actinomycetales_f__Intrasporangiaceae_g___s__	2.69529		-
k__Bacteria_p__Proteobacteria_c__Betaproteobacteria_o__Neisseriales_f__Neisseriaceae	3.31143		-
k__Bacteria_p__Bacteroidetes_c__Bacteroidia_o__Bacteroidales_f__Rikenellaceae_g___s__	2.00847		0.0476773
k__Bacteria_p__Bacteroidetes_c__Bacteroidia_o__Bacteroidales_f__Prevotellaceae	3.37416		-
k__Bacteria_p__Firmicutes_c__Clostridia_o__Clostridiales_f__Ruminococcaceae_g___s__	2.5609	under	2.29904	0.0252338
k__Bacteria_p__Firmicutes_c__Clostridia_o__Clostridiales_f___Mogibacteriaceae_	1.86068	inout	2.05041	0.0441585
k__Bacteria_p__Firmicutes_c__Bacilli_o__Bacillales_f__Paenibacillaceae	2.42092	out	2.18288	0.0495166
k__Bacteria_p__Cyanobacteria_c__Oscillatoriophycideae_o__Chroococcales_f__Xenococcaceae_g___s__	2.52613		-
k__Bacteria_p__Firmicutes_c__Clostridia_o__Clostridiales_f__Lachnospiraceae_g__Oribacterium	1.99744		-
k__Bacteria_p__Actinobacteria_c__Actinobacteria_o__Actinomycetales_f__Geodermatophilaceae	3.94024	out	3.42915	0.0495761
k__Bacteria_p__Firmicutes_c__Bacilli_o__Lactobacillales_f__Aerococcaceae	3.16679	inout	2.78792	0.00969288
k__Bacteria_p__Actinobacteria_c__Actinobacteria_o__Actinomycetales_f__Micrococcaceae_g__Rothia_s__aeria	2.31683		-
k__Bacteria_p__Bacteroidetes_c__Cytophagia_o__Cytophagales_f__Cytophagaceae_g__Adhaeribacter	2.4595	out	2.28743	0.00950979
k__Bacteria_p__Actinobacteria_c__Actinobacteria_o__Actinomycetales_f__Kineosporiaceae_g__Kineococcus_s__	2.71804	out	2.28937	0.0232956
k__Bacteria_p__Acidobacteria_c__DA052_o__Ellin6513	1.87589	under	2.00163	0.0495166
k__Bacteria_p__Acidobacteria_c__DA052_o__Ellin6513_f___g___s__	1.87589	under	2.01291	0.0495166
k__Bacteria_p__Proteobacteria_c__Alphaproteobacteria_o__Rhizobiales_f__Bradyrhizobiaceae_g__Bradyrhizobium_s__	3.04303	out	2.68037	0.00421742
k__Bacteria_p__Actinobacteria_c__Actinobacteria_o__Actinomycetales_f__Geodermatophilaceae_g___s__	2.97883		-
k__Bacteria_p__Proteobacteria_c__Gammaproteobacteria_o__Alteromonadales_f__Psychromonadaceae	2.26466		-
k__Bacteria_p__Proteobacteria_c__Betaproteobacteria_o__Burkholderiales_f__Comamonadaceae_g__Variovorax	2.72721		-
k__Bacteria_p__Proteobacteria_c__Alphaproteobacteria_o__Rhizobiales_f__Methylocystaceae_g___s__	3.78631	out	3.4309	0.00209316
k__Bacteria_p__Firmicutes_c__Bacilli_o__Lactobacillales_f__Aerococcaceae_g__Marinilactibacillus	2.46023	inout	2.17934	0.0127452
k__Bacteria_p__Firmicutes_c__Clostridia_o__Clostridiales_f__Lachnospiraceae_g__	2.8923	inout	2.55568	0.0322233
k__Bacteria_p__Firmicutes_c__Clostridia_o__Clostridiales_f__Lachnospiraceae_g__Oribacterium_s__	1.99744		-
k__Bacteria_p__Proteobacteria_c__Betaproteobacteria_o__Burkholderiales_f__Burkholderiaceae_g__Lautropia_s__	2.77605		-
k__Bacteria_p__Proteobacteria_c__Alphaproteobacteria_o__Sphingomonadales_f__	2.45775	under	2.21647	0.0200788
k__Bacteria_p__Actinobacteria_c__Actinobacteria_o__Actinomycetales_f__Nocardiaceae_g__Rhodococcus_s__fascians	2.57831		-
k__Bacteria_p__Actinobacteria_c__Thermoleophilia_o__Solirubrobacterales_f__Conexibacteraceae_g___s__	2.98399	out	2.65819	0.00602771
k__Bacteria_p__Firmicutes_c__Clostridia_o__Clostridiales_f__Peptostreptococcaceae_g__Peptostreptococcus	1.75601		-
k__Bacteria_p__Firmicutes_c__Bacilli_o__Turicibacterales_f__Turicibacteraceae	1.97867		-
k__Bacteria_p__Proteobacteria_c__Alphaproteobacteria_o__Sphingomonadales_f__Sphingomonadaceae_g__Novosphingobium_s__	2.60633		-
k__Bacteria_p__Bacteroidetes_c__Flavobacteriia	2.93501		-
k__Bacteria_p__Actinobacteria_c__Actinobacteria_o__Actinomycetales_f__Actinomycetaceae_g__Varibaculum_s__	2.13349		0.0373877
k__Bacteria_p__Proteobacteria_c__Alphaproteobacteria_o__Sphingomonadales_f___g__	2.45775	under	2.22459	0.0200788
k__Bacteria_p__Bacteroidetes_c__Bacteroidia_o__Bacteroidales_f__Rikenellaceae	2.03308		0.0476773
k__Bacteria_p__Proteobacteria_c__Alphaproteobacteria_o__Caulobacterales_f__Caulobacteraceae_g___s__	3.092	out	2.6034	0.0295852
k__Bacteria_p__Actinobacteria_c__Actinobacteria_o__Bifidobacteriales_f__Bifidobacteriaceae_g__Bifidobacterium_s__adolescentis	2.53536	under	2.33991	0.0190901
k__Bacteria_p__Firmicutes_c__Erysipelotrichi_o__Erysipelotrichales_f__Erysipelotrichaceae_g___s__	1.45184	inout	2.12619	0.0496093
k__Bacteria_p__Firmicutes_c__Bacilli_o__Lactobacillales	4.37224		-
k__Bacteria_p__Actinobacteria_c__Actinobacteria_o__Actinomycetales_f__Brevibacteriaceae	3.13557	under	2.8065	0.011288
k__Bacteria_p__Firmicutes_c__Bacilli_o__Bacillales_f__Bacillaceae_g__Bacillus_s__	2.61792		-
k__Bacteria_p__Actinobacteria_c__Actinobacteria_o__Actinomycetales_f__Intrasporangiaceae_g__Arsenicicoccus_s__	2.54402		-
k__Bacteria_p___Thermi__c__Deinococci_o__Deinococcales_f__Trueperaceae_g__Truepera	2.43573		-
k__Bacteria_p__Proteobacteria_c__Gammaproteobacteria_o__Pseudomonadales_f__Moraxellaceae_g__Acinetobacter	3.64333	inout	3.15897	0.0242756
k__Bacteria_p__Actinobacteria_c__Actinobacteria_o__Actinomycetales_f__Nocardiaceae	2.81119		-
k__Bacteria_p__Proteobacteria_c__Betaproteobacteria_o__Neisseriales_f__Neisseriaceae_g__Neisseria	3.1727		-
k__Bacteria_p__Actinobacteria_c__Acidimicrobiia	2.50557	out	2.18342	0.0144941
k__Bacteria_p__Actinobacteria_c__Coriobacteriia_o__Coriobacteriales_f__Coriobacteriaceae	2.58779		-
k__Bacteria_p__Firmicutes_c__Bacilli_o__Lactobacillales_f__Streptococcaceae_g__Lactococcus	2.84813		-
k__Bacteria_p__Actinobacteria_c__Actinobacteria_o__Actinomycetales_f__Nakamurellaceae_g___s__	2.85358	out	2.39915	0.0109547
k__Bacteria_p__Proteobacteria_c__Betaproteobacteria_o__Neisseriales_f__Neisseriaceae_g__Kingella	1.79844		-
k__Bacteria_p__Cyanobacteria_c__Oscillatoriophycideae_o__Chroococcales	2.67468		-
k__Bacteria_p__Actinobacteria_c__Actinobacteria_o__Actinomycetales_f__Pseudonocardiaceae_g__Actinomycetospora_s__	2.77558	out	2.29177	0.0220887
k__Bacteria_p__Proteobacteria_c__Alphaproteobacteria_o__Rhodospirillales_f__Acetobacteraceae	3.81791	out	3.37419	0.00579883
k__Bacteria_p__Actinobacteria_c__Actinobacteria_o__Actinomycetales_f__Micrococcaceae_g__Rothia	3.24505		-
k__Bacteria_p__Firmicutes_c__Bacilli_o__Bacillales_f__Planococcaceae_g__Sporosarcina_s__	2.22853		-
k__Bacteria_p__Actinobacteria_c__Thermoleophilia_o__Gaiellales_f__Gaiellaceae	2.51803	out	2.38671	0.00932949
k__Bacteria_p__Actinobacteria_c__Actinobacteria_o__Actinomycetales_f__Nocardioidaceae_g__Nocardioides_s__	2.73776	out	2.31592	0.00326898
k__Bacteria_p__Actinobacteria_c__Actinobacteria_o__Actinomycetales_f__Dermabacteraceae_g__Dermabacter_s__	2.65708	under	2.30217	0.0396754
k__Bacteria_p__Proteobacteria_c__Betaproteobacteria_o__Burkholderiales_f__Burkholderiaceae_g__Burkholderia	2.39295		-
k__Bacteria_p__Actinobacteria_c__Actinobacteria_o__Actinomycetales_f__Micrococcaceae_g__Micrococcus_s__	3.03445		-
k__Bacteria_p__Firmicutes_c__Bacilli_o__Lactobacillales_f__Streptococcaceae_g__Lactococcus_s__	2.84813		-
k__Bacteria_p__Acidobacteria_c__Acidobacteriia_o__Acidobacteriales_f__Acidobacteriaceae	3.14442	out	2.84817	0.00244921
k__Bacteria_p__Firmicutes_c__Bacilli_o__Bacillales_f__Staphylococcaceae_g__Salinicoccus_s__	2.49821	inout	2.17321	0.0179444
k__Bacteria_p__Firmicutes_c__Clostridia_o__Clostridiales_f__Peptostreptococcaceae	1.92244		-
k__Bacteria_p__Actinobacteria_c__Thermoleophilia_o__Solirubrobacterales_f__Solirubrobacteraceae_g__Solirubrobacter_s__	2.63259	out	2.24273	0.0118573
k__Bacteria_p__Verrucomicrobia_c___Spartobacteria_	2.30746	out	2.14234	0.0156374
k__Bacteria_p__Bacteroidetes_c__Bacteroidia_o__Bacteroidales_f__Prevotellaceae_g__Prevotella_s__nanceiensis	1.91497		-
k__Bacteria_p__Actinobacteria_c__Actinobacteria_o__Bifidobacteriales_f__Bifidobacteriaceae_g__Bifidobacterium_s__	1.93	inout	2.00565	0.0142751
k__Bacteria_p__Bacteroidetes_c__Sphingobacteriia	3.05302	out	2.5497	0.00979754
k__Bacteria_p__Actinobacteria_c__Actinobacteria_o__Actinomycetales_f__Micrococcaceae_g__Kocuria_s__palustris	2.59999		-
k__Bacteria_p__Actinobacteria_c__Actinobacteria_o__Actinomycetales_f__Corynebacteriaceae_g__Corynebacterium	4.36673	under	3.91088	0.00871676
k__Bacteria_p__Bacteroidetes_c__Flavobacteriia_o__Flavobacteriales_f__Flavobacteriaceae_g__Flavobacterium_s__	1.4887		-
k__Bacteria_p__Bacteroidetes_c__Sphingobacteriia_o__Sphingobacteriales_f__Sphingobacteriaceae_g__Pedobacter_s__	2.82508	out	2.40392	0.00676493
k__Bacteria_p__Verrucomicrobia_c___Spartobacteria__o___Chthoniobacterales_	2.30746	out	2.13022	0.0156374
k__Bacteria_p__Actinobacteria_c__Thermoleophilia	3.56226	out	3.13571	0.00372884
k__Bacteria_p__Proteobacteria_c__Gammaproteobacteria_o__Aeromonadales_f__Aeromonadaceae	2.30969	under	2.07084	0.00472969
k__Bacteria_p__Gemmatimonadetes_c__Gemmatimonadetes_o__Gemmatimonadales_f___g__	2.32964		-
k__Bacteria_p__Proteobacteria_c__Gammaproteobacteria_o__Vibrionales_f__Vibrionaceae_g__Photobacterium_s__	3.09449		-
k__Bacteria_p__Proteobacteria_c__Gammaproteobacteria_o__Pseudomonadales_f__Moraxellaceae_g__Enhydrobacter_s__	2.83163		-
k__Bacteria_p__Proteobacteria_c__Gammaproteobacteria_o__Pseudomonadales_f__Pseudomonadaceae_g__Pseudomonas_s__viridiflava	2.67774		-
k__Bacteria_p__Fusobacteria_c__Fusobacteriia_o__Fusobacteriales_f__Leptotrichiaceae	3.17942		-
k__Bacteria_p__Actinobacteria_c__Actinobacteria_o__Actinomycetales_f__Corynebacteriaceae_g__Corynebacterium_s__durum	2.58535		-
k__Bacteria_p__Proteobacteria_c__Alphaproteobacteria_o__Sphingomonadales_f__Sphingomonadaceae_g___s__	3.36992	out	2.84926	0.0078723
k__Bacteria_p__Proteobacteria_c__Alphaproteobacteria_o__Sphingomonadales_f__Erythrobacteraceae_g___s__	2.75309		-
k__Bacteria_p__Firmicutes_c__Erysipelotrichi_o__Erysipelotrichales_f__Erysipelotrichaceae	2.36016	under	2.04391	0.0310617
k__Bacteria_p__Bacteroidetes_c__Bacteroidia_o__Bacteroidales_f___Paraprevotellaceae_	2.4206		-
k__Bacteria_p__Actinobacteria_c__Coriobacteriia_o__Coriobacteriales_f__Coriobacteriaceae_g__Collinsella	2.25273	under	2.08814	0.0250935
k__Bacteria_p__Firmicutes_c__Clostridia_o__Clostridiales_f___Tissierellaceae__g__Anaerococcus	3.18356	under	2.74177	0.0184534
k__Bacteria_p__Actinobacteria_c__Coriobacteriia_o__Coriobacteriales_f__Coriobacteriaceae_g__	2.06715		-
k__Bacteria_p___Thermi__c__Deinococci_o__Deinococcales	3.28532	out	2.66559	0.00502562
k__Bacteria_p__Proteobacteria_c__Alphaproteobacteria_o__Rhizobiales_f___g__	2.38237	out	2.17748	0.0396754
k__Bacteria_p__Actinobacteria_c__Actinobacteria_o__Actinomycetales_f__Nocardioidaceae_g__Nocardioides	2.77284	out	2.34036	0.00326898
k__Bacteria_p__Bacteroidetes_c__Cytophagia_o__Cytophagales	3.89185		-
k__Bacteria_p__Proteobacteria_c__Alphaproteobacteria_o__Caulobacterales_f__Caulobacteraceae_g__Mycoplana_s__	2.5048		-
k__Bacteria_p__Proteobacteria_c__Gammaproteobacteria_o__Pseudomonadales_f__Moraxellaceae_g__Moraxella_s__	2.08463		-
k__Bacteria_p__Firmicutes_c__Clostridia_o__Clostridiales_f__Lachnospiraceae_g__Coprococcus	2.2236		-
k__Bacteria_p__Firmicutes_c__Bacilli_o__Bacillales_f__Staphylococcaceae_g__Staphylococcus_s__equorum	2.42588		-
k__Bacteria_p__Actinobacteria_c__Actinobacteria_o__Actinomycetales_f__Pseudonocardiaceae	3.1558	out	2.67272	0.0207052
k__Bacteria_p___Thermi__c__Deinococci_o__Deinococcales_f__Trueperaceae_g__Truepera_s__	2.43573		-
k__Bacteria_p__Proteobacteria_c__Gammaproteobacteria_o__Pasteurellales_f__Pasteurellaceae_g__Aggregatibacter_s__	2.17403		-
k__Bacteria_p__Proteobacteria	4.87502	out	4.11182	0.0151189
k__Bacteria_p__Firmicutes_c__Bacilli_o__Turicibacterales	1.97867		-
k__Bacteria_p__Actinobacteria_c__Actinobacteria_o__Actinomycetales_f__Intrasporangiaceae	3.25785		-
k__Bacteria_p__Proteobacteria_c__Gammaproteobacteria_o__Alteromonadales_f___Chromatiaceae__g__Rheinheimera_s__	1.94905	under	2.20993	0.0104031
k__Bacteria_p__Actinobacteria_c__Actinobacteria_o__Actinomycetales_f__Nakamurellaceae_g__	2.85358	out	2.42646	0.0109547
k__Bacteria_p__Fusobacteria_c__Fusobacteriia_o__Fusobacteriales_f__Fusobacteriaceae_g__Fusobacterium_s__	2.67391		-
k__Bacteria_p__Firmicutes_c__Bacilli_o__Bacillales_f__Planococcaceae_g__	2.74519		-
k__Bacteria_p__Actinobacteria_c__Actinobacteria_o__Actinomycetales_f__Corynebacteriaceae	4.36673	under	3.89735	0.00871676
k__Bacteria_p__Proteobacteria_c__Gammaproteobacteria_o__Pseudomonadales_f__Moraxellaceae_g__Enhydrobacter	2.83163		-
k__Bacteria_p__Proteobacteria_c__Gammaproteobacteria_o__Aeromonadales_f__Aeromonadaceae_g___s__	2.30969	under	2.04517	0.00472969
k__Bacteria_p__Actinobacteria_c__Actinobacteria_o__Actinomycetales_f__Micrococcaceae	4.00243		-
k__Bacteria_p__Actinobacteria_c__Coriobacteriia_o__Coriobacteriales	2.58779		-
k__Bacteria_p__Bacteroidetes_c__Bacteroidia_o__Bacteroidales_f__Bacteroidaceae_g__Bacteroides_s__	2.2722	inout	2.01475	0.0225376
k__Bacteria_p__Actinobacteria_c__Actinobacteria_o__Actinomycetales_f__Corynebacteriaceae_g__Corynebacterium_s__	4.33309	under	3.8584	0.00871676
k__Bacteria_p__Actinobacteria_c__Actinobacteria_o__Actinomycetales_f__Sporichthyaceae_g__	2.44618		-
k__Bacteria_p__Proteobacteria_c__Alphaproteobacteria_o__Rhizobiales_f__Hyphomicrobiaceae_g__Rhodoplanes	2.5497	out	2.31606	0.0107514
k__Bacteria_p__Bacteroidetes_c__Flavobacteriia_o__Flavobacteriales_f__Flavobacteriaceae	2.38651		-
k__Bacteria_p__Proteobacteria_c__Epsilonproteobacteria	2.14209		-
k__Bacteria_p__Proteobacteria_c__Gammaproteobacteria_o__Pseudomonadales_f__Moraxellaceae_g__Psychrobacter	3.29059	under	3.01911	0.0078723
k__Bacteria_p__Bacteroidetes_c__Flavobacteriia_o__Flavobacteriales_f___Weeksellaceae__g__	2.34639		-
k__Bacteria_p__Firmicutes_c__Bacilli_o__Lactobacillales_f__Aerococcaceae_g__Marinilactibacillus_s__psychrotolerans	2.46023	inout	2.17796	0.0127452
k__Bacteria_p__Bacteroidetes_c__Bacteroidia_o__Bacteroidales_f__Prevotellaceae_g__Prevotella_s__copri	2.71503	under	2.5057	0.0258395
k__Bacteria_p__Firmicutes_c__Bacilli_o__Lactobacillales_f__Aerococcaceae_g__Aerococcus	2.68082	under	2.37399	0.00932949
k__Bacteria_p__Actinobacteria_c__Actinobacteria_o__Bifidobacteriales_f__Bifidobacteriaceae	2.93216	under	2.60591	0.0291598
k__Bacteria_p__Cyanobacteria_c__Oscillatoriophycideae	2.68713	under	2.28278	0.0251233
k__Bacteria_p__Actinobacteria_c__Actinobacteria_o__Actinomycetales_f__Micrococcaceae_g__Microbispora_s__rosea	3.24433		-
k__Bacteria_p__Proteobacteria_c__Alphaproteobacteria_o__Rhodospirillales_f__Rhodospirillaceae_g___s__	2.28082		-
k__Bacteria_p__Proteobacteria_c__Alphaproteobacteria_o__Sphingomonadales_f__Erythrobacteraceae	2.8635		-
k__Bacteria_p__Acidobacteria_c__Acidobacteriia	3.14442	out	2.8364	0.00244921
k__Bacteria_p__Actinobacteria_c__Coriobacteriia_o__Coriobacteriales_f__Coriobacteriaceae_g__Collinsella_s__aerofaciens	1.97569		0.0386752
k__Bacteria_p__Firmicutes_c__Clostridia_o__Clostridiales_f___Tissierellaceae__g__WAL_1855D_s__	2.12715	inout	2.04289	0.0264535
k__Bacteria_p__Actinobacteria_c__Actinobacteria_o__Bifidobacteriales	2.93216	under	2.60091	0.0291598
k__Bacteria_p__Firmicutes_c__Erysipelotrichi_o__Erysipelotrichales_f__Erysipelotrichaceae_g__Catenibacterium_s__	2.17008	under	2.01899	0.0406757
k__Bacteria_p__Actinobacteria_c__Actinobacteria_o__Actinomycetales_f__Geodermatophilaceae_g__Modestobacter	3.74487		-
k__Bacteria_p__Actinobacteria_c__Actinobacteria_o__Actinomycetales	4.71339		-
k__Bacteria_p__Proteobacteria_c__Betaproteobacteria_o__Burkholderiales_f__Comamonadaceae_g___s__	3.29928		-
k__Bacteria_p__Proteobacteria_c__Alphaproteobacteria_o__Sphingomonadales_f__Sphingomonadaceae_g__Kaistobacter_s__	3.17974	out	2.61119	0.021902
k__Bacteria_p__Proteobacteria_c__Alphaproteobacteria_o__Rhodobacterales_f__Rhodobacteraceae_g__Rubellimicrobium_s__	2.92961		-
k__Bacteria_p___Thermi__c__Deinococci_o__Deinococcales_f__Deinococcaceae	3.21912	out	2.60632	0.0393203
k__Bacteria_p__Actinobacteria_c__Actinobacteria_o__Actinomycetales_f__Pseudonocardiaceae_g__Pseudonocardia_s__	2.90844	out	2.46896	0.0126781
k__Bacteria_p__Proteobacteria_c__Alphaproteobacteria_o__Sphingomonadales_f__Sphingomonadaceae_g__Sphingomonas_s__echinoides	2.04401	out	2.17964	0.00710352
k__Bacteria_p__Actinobacteria_c__Thermoleophilia_o__Solirubrobacterales_f___g__	2.90631	out	2.52009	0.00473323
k__Bacteria_p__Firmicutes_c__Bacilli_o__Bacillales_f__Planococcaceae_g__Sporosarcina	2.22853		-
k__Bacteria_p__Actinobacteria_c__Actinobacteria_o__Actinomycetales_f__Dermabacteraceae_g__Dermabacter	2.65708	under	2.288	0.0396754
k__Bacteria_p__Proteobacteria_c__Alphaproteobacteria_o__Sphingomonadales_f__Sphingomonadaceae_g__Kaistobacter	3.17974	out	2.66794	0.021902
k__Bacteria_p__Fusobacteria_c__Fusobacteriia	3.30138		-
k__Bacteria_p__Firmicutes_c__Clostridia_o__Clostridiales_f__Lachnospiraceae_g__Dorea_s__	1.88262		0.0162517
k__Bacteria_p__Bacteroidetes_c__Cytophagia_o__Cytophagales_f__Cytophagaceae_g__Hymenobacter_s__	3.84855		-
k__Bacteria_p__Proteobacteria_c__Alphaproteobacteria_o__Sphingomonadales_f__Sphingomonadaceae_g__Sphingomonas_s__	3.83601	out	3.23665	0.0269604
k__Bacteria_p__Firmicutes_c__Bacilli_o__Lactobacillales_f__Aerococcaceae_g__Facklamia_s__	2.74355	under	2.45379	0.00738657
k__Bacteria_p__Proteobacteria_c__Alphaproteobacteria_o__Rhizobiales_f__Rhizobiaceae_g__Rhizobium_s__	2.176	out	2.22918	0.0370714
k__Bacteria_p__Proteobacteria_c__Gammaproteobacteria_o__Oceanospirillales_f__Oceanospirillaceae_g__Marinomonas	2.33175		-
k__Bacteria_p__Proteobacteria_c__Alphaproteobacteria_o__Rhizobiales_f__Bradyrhizobiaceae_g__	2.50246	out	2.18547	0.0188117
k__Bacteria_p__Proteobacteria_c__Gammaproteobacteria_o__Enterobacteriales	3.63389		-
k__Bacteria_p__Firmicutes_c__Bacilli	4.63553	under	3.97477	0.0211441
k__Bacteria_p__Proteobacteria_c__Betaproteobacteria_o__Neisseriales_f__Neisseriaceae_g__Neisseria_s__subflava	2.54256		-
k__Bacteria_p__Actinobacteria_c__Actinobacteria_o__Actinomycetales_f__Micromonosporaceae	2.34067		-
k__Bacteria_p__Firmicutes_c__Bacilli_o__Bacillales_f__Bacillaceae_g__	2.47856		-
k__Bacteria_p__Firmicutes_c__Bacilli_o__Bacillales_f__Planococcaceae_g__Planococcus	2.13991		-
k__Bacteria_p__Firmicutes_c__Bacilli_o__Bacillales	4.31029	inout	3.68524	0.031085
k__Bacteria_p__Proteobacteria_c__Alphaproteobacteria_o__Rhodobacterales_f__Rhodobacteraceae_g__Paracoccus	3.08042		-
k__Bacteria_p__Proteobacteria_c__Gammaproteobacteria_o__Enterobacteriales_f__Enterobacteriaceae_g___s__	3.30206		-
k__Bacteria_p__Proteobacteria_c__Gammaproteobacteria_o__Alteromonadales_f__Alteromonadaceae_g__Cellvibrio_s__	1.70275		-
k__Bacteria_p__Proteobacteria_c__Betaproteobacteria_o__Neisseriales_f__Neisseriaceae_g___s__	2.67178		-
k__Bacteria_p__Proteobacteria_c__Epsilonproteobacteria_o__Campylobacterales	2.14209		-
k__Bacteria_p__Firmicutes_c__Clostridia_o__Clostridiales_f___Tissierellaceae__g__1_68	1.97366		-
k__Bacteria_p__Proteobacteria_c__Betaproteobacteria	4.04826		-
k__Bacteria_p__Proteobacteria_c__Gammaproteobacteria_o__Pasteurellales_f__Pasteurellaceae_g__Actinobacillus_s__parahaemolyticus	1.38967		-
k__Bacteria_p__Proteobacteria_c__Alphaproteobacteria_o__Caulobacterales	3.29396	out	2.62887	0.0408009
k__Bacteria_p__Firmicutes_c__Bacilli_o__Lactobacillales_f__Carnobacteriaceae_g__Desemzia_s__	2.28719		-
k__Bacteria_p__Proteobacteria_c__Betaproteobacteria_o__Burkholderiales_f__Oxalobacteraceae_g__Janthinobacterium	2.36395		-
k__Bacteria_p__Proteobacteria_c__Alphaproteobacteria_o__Sphingomonadales_f__Sphingomonadaceae_g__Sphingomonas_s__wittichii	3.09585	out	2.72833	0.00952966
k__Bacteria_p__Bacteroidetes_c__Flavobacteriia_o__Flavobacteriales_f__Flavobacteriaceae_g__Flavobacterium	1.4887		-
k__Bacteria_p__Firmicutes_c__Bacilli_o__Lactobacillales_f__Leuconostocaceae_g__	3.05249	under	2.68415	0.00843197
k__Bacteria_p__Actinobacteria_c__Actinobacteria_o__Actinomycetales_f__Corynebacteriaceae_g__Corynebacterium_s__simulans	2.98615	under	2.66164	0.0158694
k__Bacteria_p__Actinobacteria_c__Actinobacteria_o__Actinomycetales_f__Micrococcaceae_g__	3.56433		-
k__Bacteria_p__Proteobacteria_c__Alphaproteobacteria_o__Rhodospirillales_f__Acetobacteraceae_g__Roseomonas_s__	2.8668	out	2.48408	0.00965181
k__Bacteria_p__Cyanobacteria	2.71559		-
k__Bacteria_p__Actinobacteria_c__Actinobacteria_o__Actinomycetales_f__Kineosporiaceae	3.18721	out	2.66173	0.0252338
k__Bacteria_p__Firmicutes_c__Clostridia_o__Clostridiales_f__Lachnospiraceae_g___s__	2.8923	inout	2.55626	0.0322233
k__Bacteria_p__Proteobacteria_c__Alphaproteobacteria_o__Rhodospirillales_f__Acetobacteraceae_g__	3.73544	out	3.25376	0.00472969
k__Bacteria_p__Proteobacteria_c__Gammaproteobacteria_o__Pseudomonadales_f__Moraxellaceae_g__Psychrobacter_s__	3.05445	under	2.80122	0.0164055
k__Bacteria_p__Proteobacteria_c__Alphaproteobacteria_o__Sphingomonadales	4.16702	out	3.5708	0.00831902
k__Bacteria_p__Actinobacteria_c__Actinobacteria_o__Actinomycetales_f__Gordoniaceae	1.45841		-
k__Bacteria_p__Firmicutes_c__Bacilli_o__Lactobacillales_f__Carnobacteriaceae_g__Granulicatella_s__	3.28484		-
k__Bacteria_p__Proteobacteria_c__Epsilonproteobacteria_o__Campylobacterales_f__Campylobacteraceae	1.94344		-
k__Bacteria_p__Proteobacteria_c__Alphaproteobacteria_o__Caulobacterales_f__Caulobacteraceae	3.29396	out	2.5948	0.0408009
k__Bacteria_p__Proteobacteria_c__Gammaproteobacteria_o__Enterobacteriales_f__Enterobacteriaceae_g__Erwinia	3.28877	inout	2.84056	0.0145958
k__Bacteria_p__Proteobacteria_c__Gammaproteobacteria_o__Pseudomonadales_f__Pseudomonadaceae_g__Pseudomonas	3.5353		-
k__Bacteria_p__Proteobacteria_c__Gammaproteobacteria_o__Oceanospirillales	3.16776	under	2.80436	0.0102174
k__Bacteria_p__Actinobacteria_c__Actinobacteria_o__Actinomycetales_f__Kineosporiaceae_g__Kineococcus	2.71804	out	2.2513	0.0232956
k__Bacteria_p__Actinobacteria_c__Coriobacteriia_o__Coriobacteriales_f__Coriobacteriaceae_g___s__	2.06715		-
k__Bacteria_p__Proteobacteria_c__Betaproteobacteria_o__Burkholderiales_f__Alcaligenaceae_g__Sutterella_s__	1.54246		-
k__Bacteria_p__Actinobacteria_c__Actinobacteria_o__Actinomycetales_f__Intrasporangiaceae_g__Terracoccus_s__	2.46141		-
k__Bacteria_p__Proteobacteria_c__Gammaproteobacteria_o__Pasteurellales_f__Pasteurellaceae_g__Actinobacillus	1.38967		-
k__Bacteria_p__Firmicutes_c__Clostridia_o__Clostridiales_f__	2.45587	inout	2.1535	0.0208527
k__Bacteria_p__Actinobacteria_c__Actinobacteria_o__Actinomycetales_f__Frankiaceae_g___s__	2.91178	out	2.54947	0.00472969
k__Bacteria_p__Proteobacteria_c__Gammaproteobacteria_o__Pasteurellales_f__Pasteurellaceae	3.31377		-
k__Bacteria_p__Proteobacteria_c__Gammaproteobacteria_o__Xanthomonadales_f__Xanthomonadaceae_g__Lysobacter	2.03602		-
k__Bacteria_p__Actinobacteria_c__Actinobacteria_o__Actinomycetales_f__Dietziaceae	2.75787	inout	2.36446	0.0350966
k__Bacteria_p__Firmicutes_c__Bacilli_o__Bacillales_f__Staphylococcaceae	4.23531		-
k__Bacteria_p__Fusobacteria_c__Fusobacteriia_o__Fusobacteriales_f__Fusobacteriaceae	2.69024		-
k__Bacteria_p__Firmicutes_c__Bacilli_o__Lactobacillales_f__Lactobacillaceae	3.24118	inout	2.79877	0.00935983
k__Bacteria_p__Actinobacteria_c__Thermoleophilia_o__Gaiellales_f__Gaiellaceae_g__	2.51803	out	2.37115	0.00932949
k__Bacteria_p__Actinobacteria_c__Thermoleophilia_o__Solirubrobacterales_f__	2.90631	out	2.50245	0.00473323
k__Bacteria_p__Proteobacteria_c__Alphaproteobacteria_o__Rhodobacterales_f__Rhodobacteraceae_g___s__	3.54357		-
k__Bacteria_p__Proteobacteria_c__Alphaproteobacteria_o__Rhizobiales_f__Aurantimonadaceae	2.78155	out	2.43116	0.00917365
k__Bacteria_p__Bacteroidetes_c__Flavobacteriia_o__Flavobacteriales_f___Weeksellaceae__g__Wautersiella_s__	1.93052		-
k__Bacteria_p__Firmicutes_c__Erysipelotrichi_o__Erysipelotrichales_f__Erysipelotrichaceae_g___Eubacterium_	1.52592		-
k__Bacteria_p__Actinobacteria_c__Actinobacteria_o__Actinomycetales_f__Actinomycetaceae_g__Actinomyces	3.49835		-
k__Bacteria_p__Proteobacteria_c__Alphaproteobacteria_o__Rhizobiales_f__Hyphomicrobiaceae_g__Devosia	2.7386	out	2.24607	0.0227608
k__Bacteria_p__Firmicutes_c__Clostridia_o__Clostridiales_f___Tissierellaceae__g__Anaerococcus_s__	3.18356	under	2.73325	0.0184534
k__Bacteria_p__Bacteroidetes_c__Bacteroidia_o__Bacteroidales_f__Bacteroidaceae	2.5554	inout	2.25298	0.0315111
k__Bacteria_p__Proteobacteria_c__Gammaproteobacteria_o__Oceanospirillales_f__Oceanospirillaceae	2.33175		-
k__Bacteria_p__Proteobacteria_c__Alphaproteobacteria_o__Rhizobiales_f__Bradyrhizobiaceae_g__Bradyrhizobium	3.04303	out	2.67548	0.00421742
k__Bacteria_p__Actinobacteria_c__Thermoleophilia_o__Solirubrobacterales_f__Patulibacteraceae_g__	2.4534	out	2.12982	0.0163484
k__Bacteria_p__Actinobacteria_c__Actinobacteria_o__Actinomycetales_f__Microbacteriaceae_g__Salinibacterium	2.20379		-
k__Bacteria_p__Fusobacteria_c__Fusobacteriia_o__Fusobacteriales	3.30138		-
k__Bacteria_p__Firmicutes_c__Bacilli_o__Bacillales_f__Bacillaceae_g__Bacillus	2.76774		-
k__Bacteria_p__Proteobacteria_c__Alphaproteobacteria_o__Rhodospirillales	3.92759	out	3.46889	0.0125992
k__Bacteria_p__Firmicutes_c__Bacilli_o__Lactobacillales_f__Aerococcaceae_g__Alloiococcus_s__otitis	1.81261		-
k__Bacteria_p__Proteobacteria_c__Gammaproteobacteria_o__Vibrionales_f__Pseudoalteromonadaceae_g__Pseudoalteromonas_s__	2.05857		0.00518794
k__Bacteria_p__Firmicutes_c__Bacilli_o__Bacillales_f__Bacillaceae_g__Bacillus_s__flexus	2.30995		-
k__Bacteria_p__Actinobacteria_c__Actinobacteria_o__Actinomycetales_f__Microbacteriaceae_g__Rathayibacter	2.03587		-
k__Bacteria_p__Gemmatimonadetes	2.39235		-
k__Bacteria_p__Firmicutes_c__Clostridia	3.94876	inout	3.52161	0.00932949
k__Bacteria_p__Acidobacteria_c___Chloracidobacteria_	2.68982	out	2.39213	0.00760952
k__Bacteria_p__Actinobacteria_c__Actinobacteria_o__Actinomycetales_f__Micrococcaceae_g__Kocuria_s__	2.99518	inout	2.51758	0.0358407
k__Bacteria_p__Proteobacteria_c__Alphaproteobacteria_o__Rhizobiales_f__Bartonellaceae	2.93988	-
k__Bacteria_p__Gemmatimonadetes_c__Gemmatimonadetes_o__Gemmatimonadales_f___g___s__	2.32964		-
k__Bacteria_p__Proteobacteria_c__Alphaproteobacteria_o__Rhodospirillales_f__Acetobacteraceae_g__Roseomonas_s__mucosa	1.77743		-
k__Bacteria_p__Firmicutes_c__Bacilli_o__Bacillales_f__Staphylococcaceae_g__Staphylococcus_s__epidermidis	2.7981		-
k__Bacteria_p__Actinobacteria_c__Thermoleophilia_o__Solirubrobacterales	3.50994	out	3.06383	0.00421742
k__Bacteria_p__Proteobacteria_c__Alphaproteobacteria_o__Rhizobiales_f__Methylobacteriaceae_g___s__	3.18666	out	2.79573	0.0175061
k__Bacteria_p__Bacteroidetes_c__Sphingobacteriia_o__Sphingobacteriales_f__Sphingobacteriaceae_g___s__	2.6009		-
k__Bacteria_p__Acidobacteria_c___Chloracidobacteria__o__RB41	2.68982	out	2.40536	0.00760952
k__Bacteria_p__Actinobacteria_c__Actinobacteria_o__Actinomycetales_f__Mycobacteriaceae_g__Mycobacterium	2.63931	out	2.36854	0.00277775
k__Bacteria_p__Bacteroidetes_c__Cytophagia_o__Cytophagales_f__Cytophagaceae	3.8905		-
k__Bacteria_p__Actinobacteria_c__Thermoleophilia_o__Solirubrobacterales_f__Solirubrobacteraceae_g__Solirubrobacter	2.63259	out	2.24877	0.0118573
k__Bacteria_p__Proteobacteria_c__Alphaproteobacteria_o__Caulobacterales_f__Caulobacteraceae_g__Phenylobacterium	2.36157	out	2.06983	0.00973169
k__Bacteria_p__Proteobacteria_c__Alphaproteobacteria_o__Rhodobacterales_f__Rhodobacteraceae_g__Amaricoccus_s__	2.35485		-
k__Bacteria_p__Firmicutes_c__Bacilli_o__Bacillales_f__Staphylococcaceae_g__	2.0668		-
k__Bacteria_p__Proteobacteria_c__Alphaproteobacteria_o__Sphingomonadales_f__Erythrobacteraceae_g__Erythrobacter	2.21469		-
k__Bacteria_p__Firmicutes_c__Bacilli_o__Bacillales_f__Planococcaceae_g___s__	2.74519		-
k__Bacteria_p__Firmicutes_c__Bacilli_o__Bacillales_f__Bacillaceae_g___s__	2.47856		-
k__Bacteria_p__Proteobacteria_c__Alphaproteobacteria_o__Rhizobiales_f__Hyphomicrobiaceae	2.9973	out	2.51752	0.0129371
k__Bacteria_p__Proteobacteria_c__Betaproteobacteria_o__Rhodocyclales_f__Rhodocyclaceae	2.05529		-
k__Bacteria_p__Actinobacteria_c__Actinobacteria_o__Actinomycetales_f__Microbacteriaceae_g__Curtobacterium	2.69822	out	2.23344	0.0202348
k__Bacteria_p__Fusobacteria_c__Fusobacteriia_o__Fusobacteriales_f__Leptotrichiaceae_g__Leptotrichia	3.15934		-
k__Bacteria_p__Firmicutes_c__Bacilli_o__Bacillales_f__Staphylococcaceae_g__Jeotgalicoccus_s__	2.6791	inout	2.40892	0.00325685
k__Bacteria_p__Bacteroidetes_c__Flavobacteriia_o__Flavobacteriales_f___Weeksellaceae__g__Cloacibacterium	2.01198	under	2.02595	0.0196204
k__Bacteria_p__Proteobacteria_c__Alphaproteobacteria_o__Rhodobacterales_f__Rhodobacteraceae_g__Paracoccus_s__	2.89064		-
k__Bacteria_p__Proteobacteria_c__Alphaproteobacteria_o__Rhizobiales_f__Rhizobiaceae_g__Agrobacterium	2.90634	under	2.25584	0.0470078
k__Bacteria_p__Proteobacteria_c__Gammaproteobacteria_o__Pseudomonadales_f__Pseudomonadaceae_g__Pseudomonas_s__stutzeri	2.70806	inout	2.34414	0.0057887
k__Bacteria_p__Actinobacteria_c__Actinobacteria_o__Actinomycetales_f__Intrasporangiaceae_g__Knoellia_s__subterranea	2.81018	out	2.25402	0.0426344
k__Bacteria_p__Firmicutes_c__Clostridia_o__Clostridiales_f__Veillonellaceae_g__Dialister	2.25084		-
k__Bacteria_p__Firmicutes_c__Bacilli_o__Lactobacillales_f__Enterococcaceae_g__Enterococcus_s__	3.01387		-
k__Bacteria_p__Proteobacteria_c__Betaproteobacteria_o__Burkholderiales_f__Oxalobacteraceae_g__Janthinobacterium_s__lividum	1.71957		-
k__Bacteria_p__Firmicutes_c__Bacilli_o__Lactobacillales_f__Lactobacillaceae_g__Lactobacillus_s__	2.96527	inout	2.57834	0.00738657
k__Bacteria_p__Bacteroidetes_c__Bacteroidia_o__Bacteroidales_f__Bacteroidaceae_g__Bacteroides_s__uniformis	1.37245		-
k__Bacteria_p__Proteobacteria_c__Alphaproteobacteria_o__Rhodobacterales_f__Rhodobacteraceae_g__Amaricoccus	2.35485		-
k__Bacteria_p__Firmicutes_c__Clostridia_o__Clostridiales_f__Lachnospiraceae_g__Blautia_s__	1.87074	inout	2.03335	0.025506
k__Bacteria_p__Proteobacteria_c__Gammaproteobacteria_o__Oceanospirillales_f__Halomonadaceae_g__Halomonas	2.98667	under	2.71087	0.00145811
k__Bacteria_p__Bacteroidetes_c__Sphingobacteriia_o__Sphingobacteriales_f__Sphingobacteriaceae_g__	2.6009		-
k__Bacteria_p__Bacteroidetes_c__Flavobacteriia_o__Flavobacteriales	2.93501		-
k__Bacteria_p__Actinobacteria_c__Actinobacteria_o__Actinomycetales_f__Intrasporangiaceae_g__Arsenicicoccus	2.54402		-
k__Bacteria_p__Proteobacteria_c__Alphaproteobacteria_o__Rhizobiales_f__Aurantimonadaceae_g___s__	2.78155	out	2.45545	0.00917365
k__Bacteria_p__Bacteroidetes_c__Bacteroidia_o__Bacteroidales_f___Paraprevotellaceae__g___Prevotella__s__	2.37753		-
k__Bacteria_p__Bacteroidetes_c___Saprospirae_	2.93717	out	2.51162	0.0103328
k__Bacteria_p__Actinobacteria_c__Actinobacteria_o__Actinomycetales_f__Cellulomonadaceae	2.95596		-
k__Bacteria_p__Firmicutes_c__Clostridia_o__Clostridiales_f__Clostridiaceae_g___s__	2.35407		-
k__Bacteria_p__Actinobacteria_c__Actinobacteria_o__Actinomycetales_f__Dermabacteraceae	3.16935	under	2.73604	0.036491
k__Bacteria_p__Acidobacteria_c__Acidobacteriia_o__Acidobacteriales	3.14442	out	2.85104	0.00244921
k__Bacteria_p__Bacteroidetes_c___Saprospirae__o___Saprospirales__f__Chitinophagaceae	2.9322	out	2.4987	0.0103328
k__Bacteria_p__Actinobacteria_c__Actinobacteria_o__Actinomycetales_f__Micromonosporaceae_g__	2.3383		-
k__Bacteria_p__Proteobacteria_c__Gammaproteobacteria_o__Alteromonadales_f__Shewanellaceae	1.86783		-
k__Bacteria_p__Proteobacteria_c__Alphaproteobacteria_o__Rhodospirillales_f__Acetobacteraceae_g___s__	3.73544	out	3.27433	0.00472969
k__Bacteria_p__Proteobacteria_c__Alphaproteobacteria_o__Rhodospirillales_f__Rhodospirillaceae_g__Skermanella	3.22934		-
k__Bacteria_p__Proteobacteria_c__Gammaproteobacteria_o__Enterobacteriales_f__Enterobacteriaceae	3.63389		-
k__Bacteria_p__Acidobacteria_c___Chloracidobacteria__o__RB41_f__Ellin6075_g___s__	2.68072	out	2.39422	0.00497561
k__Bacteria_p__Firmicutes_c__Bacilli_o__Bacillales_f___Exiguobacteraceae_	2.72608		-
k__Bacteria_p__Actinobacteria_c__Actinobacteria_o__Actinomycetales_f__Corynebacteriaceae_g__Corynebacterium_s__kroppenstedtii	2.7176		-
k__Bacteria_p__Actinobacteria_c__Actinobacteria_o__Actinomycetales_f__Intrasporangiaceae_g__Kytococcus	2.07337		-
k__Bacteria_p__Proteobacteria_c__Alphaproteobacteria_o__Rhizobiales_f__Rhizobiaceae_g__Rhizobium	2.176	out	2.22693	0.0370714
k__Bacteria_p__Proteobacteria_c__Betaproteobacteria_o__Burkholderiales_f__Comamonadaceae	3.46648		-
k__Bacteria_p__Actinobacteria_c__Actinobacteria_o__Actinomycetales_f__Mycobacteriaceae_g__Mycobacterium_s__	2.62023	out	2.347	0.00222913
k__Bacteria_p__Fusobacteria	3.30138		-
k__Bacteria_p__Firmicutes_c__Bacilli_o__Lactobacillales_f__Enterococcaceae_g__Enterococcus	3.01412		-
k__Bacteria_p__Proteobacteria_c__Betaproteobacteria_o__Burkholderiales_f__	2.70134	out	2.30813	0.0401941
k__Bacteria_p__Proteobacteria_c__Alphaproteobacteria_o__Rhizobiales_f__Bradyrhizobiaceae	3.21656	out	2.77662	0.00831902
k__Bacteria_p__Proteobacteria_c__Gammaproteobacteria_o__Pseudomonadales_f__Pseudomonadaceae_g__Pseudomonas_s__	3.32468		-
k__Bacteria_p__Firmicutes_c__Bacilli_o__Lactobacillales_f__Streptococcaceae	4.21747		-
k__Bacteria_p__Proteobacteria_c__Betaproteobacteria_o__Rhodocyclales_f__Rhodocyclaceae_g__	1.87848		-
k__Bacteria_p__Actinobacteria_c__Actinobacteria_o__Actinomycetales_f__Actinomycetaceae	3.51841		-
k__Bacteria_p__Actinobacteria_c__Thermoleophilia_o__Gaiellales	2.61722	out	2.38546	0.00525933
k__Bacteria_p__Actinobacteria_c__Actinobacteria_o__Actinomycetales_f__Dermacoccaceae	2.42405		-
k__Bacteria_p__Firmicutes_c__Bacilli_o__Bacillales_f__Paenibacillaceae_g__Paenibacillus	2.39457		-
k__Bacteria_p__Bacteroidetes	4.06298		-
k__Bacteria_p__Bacteroidetes_c__Cytophagia_o__Cytophagales_f__Cytophagaceae_g__Hymenobacter	3.84855		-
k__Bacteria_p__Firmicutes_c__Bacilli_o__Lactobacillales_f__Lactobacillaceae_g___s__	2.24835	under	2.00814	0.00800114
k__Bacteria_p__Actinobacteria_c__Actinobacteria_o__Actinomycetales_f__Micrococcaceae_g__Microbispora	3.24433		-
k__Bacteria_p__Actinobacteria_c__Actinobacteria_o__Actinomycetales_f__Nocardiaceae_g__Rhodococcus	2.72626		-
k__Bacteria_p__Firmicutes_c__Bacilli_o__Bacillales_f__Staphylococcaceae_g__Jeotgalicoccus	2.74577	inout	2.44715	0.00244921
k__Bacteria_p__Actinobacteria_c__Actinobacteria_o__Actinomycetales_f__Dermacoccaceae_g__Dermacoccus	2.42405		-
k__Bacteria_p__Firmicutes_c__Bacilli_o__Bacillales_f__Listeriaceae_g__	1.9946	inout	2.05669	0.0287366
k__Bacteria_p__Cyanobacteria_c__Oscillatoriophycideae_o__Chroococcales_f__Xenococcaceae	2.67468		-
k__Bacteria_p__Proteobacteria_c__Gammaproteobacteria_o__Xanthomonadales_f__Sinobacteraceae	2.03118	out	2.17772	0.0102105
k__Bacteria_p__Proteobacteria_c__Betaproteobacteria_o__Neisseriales	3.31143		-
k__Bacteria_p__Proteobacteria_c__Alphaproteobacteria	4.70152	out	4.18278	0.00969288
k__Bacteria_p__Proteobacteria_c__Gammaproteobacteria_o__Xanthomonadales_f__Xanthomonadaceae	2.77736		-
k__Bacteria_p__Bacteroidetes_c__Bacteroidia_o__Bacteroidales_f__Bacteroidaceae_g__Bacteroides	2.5554	inout	2.25192	0.0315111
k__Bacteria_p__Proteobacteria_c__Betaproteobacteria_o__Burkholderiales_f__Comamonadaceae_g__Variovorax_s__paradoxus	2.70282		-
k__Bacteria_p__Bacteroidetes_c__Bacteroidia_o__Bacteroidales	3.60415		-
k__Bacteria_p__Proteobacteria_c__Gammaproteobacteria_o__Oceanospirillales_f__Oceanospirillaceae_g__Marinomonas_s__	2.33175		-
k__Bacteria_p__Firmicutes_c__Bacilli_o__Bacillales_f___Exiguobacteraceae__g__Exiguobacterium_s__	2.72608		-
k__Bacteria_p__Proteobacteria_c__Gammaproteobacteria_o__Pseudomonadales_f__Pseudomonadaceae_g___s__	2.56248	under	2.32228	0.00525933
k__Bacteria_p__Actinobacteria_c__Actinobacteria_o__Actinomycetales_f__Intrasporangiaceae_g__Phycicoccus	2.4902	out	2.12552	0.0121298
k__Bacteria_p__Firmicutes_c__Bacilli_o__Lactobacillales_f___g___s__	1.71884		-
k__Bacteria_p__Firmicutes_c__Erysipelotrichi_o__Erysipelotrichales	2.36016	under	2.05935	0.0310617
k__Bacteria_p__Actinobacteria_c__Actinobacteria_o__Actinomycetales_f__Kineosporiaceae_g__	3.00709	out	2.46298	0.041885
k__Bacteria_p__Proteobacteria_c__Alphaproteobacteria_o__Sphingomonadales_f__Sphingomonadaceae_g__Sphingomonas_s__asaccharolytica	3.09387	out	2.67353	0.00965181
k__Bacteria_p__Proteobacteria_c__Gammaproteobacteria_o__Pasteurellales_f__Pasteurellaceae_g__Aggregatibacter	2.30346		-
k__Bacteria_p__Firmicutes_c__Erysipelotrichi	2.36016	under	2.08353	0.0310617
k__Bacteria_p__Firmicutes_c__Bacilli_o__Bacillales_f___Exiguobacteraceae__g__Exiguobacterium	2.72608		-
k__Bacteria_p__Actinobacteria_c__Actinobacteria_o__Actinomycetales_f__Williamsiaceae	2.48935		-
k__Bacteria_p__Proteobacteria_c__Alphaproteobacteria_o__Sphingomonadales_f__Erythrobacteraceae_g__Erythrobacter_s__	2.21469		-
k__Bacteria_p__Actinobacteria_c__Coriobacteriia_o__Coriobacteriales_f__Coriobacteriaceae_g__Atopobium_s__	2.10478		-
k__Bacteria_p__Proteobacteria_c__Gammaproteobacteria_o__Aeromonadales	2.30969	under	2.10002	0.00525933
k__Bacteria_p__Actinobacteria_c__Thermoleophilia_o__Solirubrobacterales_f__Conexibacteraceae	3.03438	out	2.64877	0.00414123
k__Bacteria_p__Firmicutes_c__Clostridia_o__Clostridiales_f__Ruminococcaceae_g__Ruminococcus	2.45349		-
k__Bacteria_p__Proteobacteria_c__Alphaproteobacteria_o__Rhizobiales_f__Beijerinckiaceae_g__	2.54327		-
k__Bacteria_p__Actinobacteria_c__Actinobacteria_o__Actinomycetales_f__Sporichthyaceae	2.44618		-
k__Bacteria_p___Thermi__c__Deinococci_o__Deinococcales_f__Deinococcaceae_g__Deinococcus_s__	3.20333	out	2.58512	0.0493168
k__Bacteria_p__Chloroflexi_c__Thermomicrobia_o__JG30_KF_CM45	2.31104	out	2.03754	0.0184874
k__Bacteria_p__Actinobacteria_c__Actinobacteria_o__Actinomycetales_f__Micrococcaceae_g__Arthrobacter	2.75388		-
k__Bacteria_p__Firmicutes_c__Bacilli_o__Bacillales_f__Staphylococcaceae_g__Jeotgalicoccus_s__psychrophilus	1.899		-
k__Bacteria_p__Proteobacteria_c__Gammaproteobacteria_o__Pasteurellales_f__Pasteurellaceae_g__Haemophilus_s__parainfluenzae	3.25075		-
k__Bacteria_p__Actinobacteria_c__Actinobacteria_o__Actinomycetales_f__Nocardioidaceae	3.4912	out	2.97415	0.00905629
k__Bacteria_p__Firmicutes_c__Bacilli_o__Turicibacterales_f__Turicibacteraceae_g__Turicibacter_s__	1.97867		-
k__Bacteria_p__Chloroflexi_c__Thermomicrobia_o__JG30_KF_CM45_f___g___s__	2.31104	out	2.06575	0.0184874
k__Bacteria_p__Proteobacteria_c__Alphaproteobacteria_o__Rhizobiales_f__Rhizobiaceae	2.93759	under	2.33109	0.0177882
k__Bacteria_p__Firmicutes_c__Bacilli_o__Lactobacillales_f__Streptococcaceae_g__Streptococcus_s__anginosus	2.08358		-
k__Bacteria_p__Firmicutes_c__Bacilli_o__Gemellales_f__Gemellaceae_g___s__	3.17726		-
k__Bacteria_p__Proteobacteria_c__Gammaproteobacteria_o__Alteromonadales_f__Psychromonadaceae_g__Psychromonas_s__	2.26466		-
k__Bacteria_p__Bacteroidetes_c__Bacteroidia	3.60415		-
k__Bacteria_p__Proteobacteria_c__Gammaproteobacteria_o__Xanthomonadales_f__Xanthomonadaceae_g__	2.46313		-
k__Bacteria_p__Actinobacteria_c__Actinobacteria_o__Actinomycetales_f__Propionibacteriaceae	1.42919		-
k__Bacteria_p__Bacteroidetes_c__Bacteroidia_o__Bacteroidales_f__Rikenellaceae_g__	2.00847		0.0476773
k__Bacteria_p__Proteobacteria_c__Gammaproteobacteria_o__Pseudomonadales_f__Pseudomonadaceae	3.56793		-
k__Bacteria_p__Gemmatimonadetes_c__Gemmatimonadetes_o__Gemmatimonadales_f__	2.32964		-
k__Bacteria_p__Acidobacteria_c__Acidobacteriia_o__Acidobacteriales_f__Acidobacteriaceae_g__	2.90541	out	2.63747	0.0028416
k__Bacteria_p__Bacteroidetes_c__Cytophagia_o__Cytophagales_f__Cytophagaceae_g__Pontibacter_s__	2.4238		-
k__Bacteria_p__Firmicutes_c__Bacilli_o__Lactobacillales_f__Carnobacteriaceae_g__Carnobacterium_s__	2.03435		-
k__Bacteria_p__Fusobacteria_c__Fusobacteriia_o__Fusobacteriales_f__Fusobacteriaceae_g__Fusobacterium	2.67391		-
k__Bacteria_p__Firmicutes_c__Bacilli_o__Lactobacillales_f__Streptococcaceae_g__Streptococcus_s__	4.20119		-
k__Bacteria_p__Bacteroidetes_c__Flavobacteriia_o__Flavobacteriales_f___Weeksellaceae__g__Cloacibacterium_s__	2.01198	under	2.03178	0.0196204
k__Bacteria_p__Proteobacteria_c__Alphaproteobacteria_o__Rhizobiales_f__	2.38237	out	2.14518	0.0396754
k__Bacteria_p__Proteobacteria_c__Betaproteobacteria_o__Neisseriales_f__Neisseriaceae_g__	2.67178		-
k__Bacteria_p__Proteobacteria_c__Alphaproteobacteria_o__Rhizobiales_f__Methylocystaceae_g__	3.78631	out	3.43608	0.00209316
k__Bacteria_p__Bacteroidetes_c__Sphingobacteriia_o__Sphingobacteriales_f__Sphingobacteriaceae_g__Sphingobacterium	1.90104		-
k__Bacteria_p__Proteobacteria_c__Gammaproteobacteria	4.31399		-
k__Bacteria_p__Actinobacteria_c__Actinobacteria_o__Actinomycetales_f__Microbacteriaceae_g__Clavibacter	1.92918		-
k__Bacteria_p__Actinobacteria_c__Actinobacteria_o__Actinomycetales_f__Microbacteriaceae_g__Frigoribacterium_s__	2.82553	out	2.50956	0.0063396
k__Bacteria_p__Firmicutes_c__Clostridia_o__Clostridiales_f__Ruminococcaceae_g__	2.5609	under	2.27584	0.0252338
k__Bacteria_p__Firmicutes_c__Clostridia_o__Clostridiales_f___Tissierellaceae__g__Parvimonas_s__	2.06225		-
k__Bacteria_p__Firmicutes_c__Bacilli_o__Lactobacillales_f__Aerococcaceae_g__Aerococcus_s__	2.68082	under	2.36055	0.00932949
k__Bacteria_p__Firmicutes_c__Bacilli_o__Lactobacillales_f__Aerococcaceae_g__Facklamia	2.74355	under	2.44373	0.00738657
k__Bacteria_p__Proteobacteria_c__Betaproteobacteria_o__Burkholderiales_f__Alcaligenaceae	1.95693		-
k__Bacteria_p__Firmicutes_c__Bacilli_o__Gemellales_f__Gemellaceae_g__	3.17726		-
k__Bacteria_p__Actinobacteria_c__Acidimicrobiia_o__Acidimicrobiales	2.50557	out	2.18391	0.0144941
k__Bacteria_p__Acidobacteria_c__Acidobacteriia_o__Acidobacteriales_f__Acidobacteriaceae_g__Terriglobus_s__	2.75435	out	2.50774	0.00497561
k__Bacteria_p__Actinobacteria_c__Actinobacteria_o__Actinomycetales_f__Frankiaceae_g__	2.91178	out	2.58119	0.00472969
k__Bacteria_p__Proteobacteria_c__Epsilonproteobacteria_o__Campylobacterales_f__Campylobacteraceae_g__Campylobacter_s__	1.70023		-
k__Bacteria_p__Firmicutes_c__Bacilli_o__Bacillales_f__Listeriaceae_g___s__	1.9946	inout	2.04551	0.0287366
k__Bacteria_p__Firmicutes_c__Clostridia_o__Clostridiales_f___Tissierellaceae__g__Finegoldia	3.05936	under	2.62396	0.00965181
k__Bacteria_p__Firmicutes_c__Bacilli_o__Bacillales_f__Planococcaceae_g__Planococcus_s__maitriensis	2.13991		-
k__Bacteria_p__Firmicutes_c__Clostridia_o__Clostridiales_f___Tissierellaceae__g__Parvimonas	2.06225		-
k__Bacteria_p__Actinobacteria_c__Acidimicrobiia_o__Acidimicrobiales_f___g__	2.15071		-
k__Bacteria_p__Proteobacteria_c__Betaproteobacteria_o__Burkholderiales_f__Comamonadaceae_g__Polaromonas	2.39744	out	2.06725	0.0243668
k__Bacteria_p__Actinobacteria_c__Actinobacteria_o__Actinomycetales_f__Kineosporiaceae_g___s__	3.00709	out	2.48081	0.041885
k__Bacteria_p__Bacteroidetes_c__Bacteroidia_o__Bacteroidales_f__Prevotellaceae_g__Prevotella	3.37416		-
k__Bacteria_p__Proteobacteria_c__Alphaproteobacteria_o__Rhizobiales_f__Methylobacteriaceae_g__Methylobacterium_s__adhaesivum	3.22287		-
k__Bacteria_p__Proteobacteria_c__Alphaproteobacteria_o__Rhizobiales_f__Hyphomicrobiaceae_g__Rhodoplanes_s__	2.5497	out	2.32057	0.0107514
k__Bacteria_p__Firmicutes_c__Clostridia_o__Clostridiales_f__Veillonellaceae_g__Megasphaera_s__	2.11158		-
k__Bacteria_p__Bacteroidetes_c__Flavobacteriia_o__Flavobacteriales_f___Weeksellaceae__g__Wautersiella	1.93052		-
k__Bacteria_p__Actinobacteria_c__Actinobacteria_o__Actinomycetales_f__Dietziaceae_g__Dietzia	2.75787	inout	2.36076	0.0350966
k__Bacteria_p__Firmicutes_c__Clostridia_o__Clostridiales	3.94876	inout	3.51041	0.00932949
k__Bacteria_p__Firmicutes_c__Bacilli_o__Bacillales_f__Planococcaceae	3.17393	inout	2.49194	0.0401941
k__Bacteria_p__Proteobacteria_c__Gammaproteobacteria_o__Xanthomonadales_f__Xanthomonadaceae_g__Stenotrophomonas	2.2717		0.0205403
k__Bacteria_p__Actinobacteria_c__Thermoleophilia_o__Solirubrobacterales_f___g___s__	2.90631	out	2.52991	0.00473323
k__Bacteria_p__Proteobacteria_c__Alphaproteobacteria_o__Rhizobiales_f__Beijerinckiaceae_g__Beijerinckia	3.15738	out	2.87146	0.00112476
k__Bacteria_p__Proteobacteria_c__Alphaproteobacteria_o__Rhodobacterales	3.76457		-
k__Bacteria_p__Bacteroidetes_c__Flavobacteriia_o__Flavobacteriales_f___Weeksellaceae__g___s__	2.34639		-
k__Bacteria_p__Actinobacteria_c__Actinobacteria_o__Actinomycetales_f__Geodermatophilaceae_g__Modestobacter_s__	3.74487		-
k__Bacteria_p__Proteobacteria_c__Alphaproteobacteria_o__Caulobacterales_f__Caulobacteraceae_g__	3.092	out	2.58338	0.0295852
k__Bacteria_p__Proteobacteria_c__Alphaproteobacteria_o__Rhodobacterales_f__Rhodobacteraceae_g__	3.54357		-
k__Bacteria_p__Actinobacteria_c__Actinobacteria_o__Actinomycetales_f__Microbacteriaceae_g__Frigoribacterium	2.82553	out	2.50579	0.0063396
k__Bacteria_p__Proteobacteria_c__Gammaproteobacteria_o__Enterobacteriales_f__Enterobacteriaceae_g__	3.30206		-
k__Bacteria_p__Firmicutes_c__Bacilli_o__Bacillales_f__Staphylococcaceae_g__Macrococcus	1.98644		-
k__Bacteria_p__Firmicutes_c__Erysipelotrichi_o__Erysipelotrichales_f__Erysipelotrichaceae_g__	1.45184	inout	2.1346	0.0496093
k__Bacteria_p__Actinobacteria_c__Thermoleophilia_o__Solirubrobacterales_f__Solirubrobacteraceae_g___s__	2.79747	out	2.29154	0.0252338
k__Bacteria_p__Proteobacteria_c__Gammaproteobacteria_o__Pseudomonadales_f__Moraxellaceae	3.93556	under	3.38925	0.015085
k__Bacteria_p__Proteobacteria_c__Alphaproteobacteria_o__Rhizobiales_f__Methylobacteriaceae_g__	3.18666	out	2.79261	0.0175061
k__Bacteria_p__Actinobacteria_c__Actinobacteria_o__Actinomycetales_f__	3.40046		-
k__Bacteria_p__Proteobacteria_c__Alphaproteobacteria_o__Sphingomonadales_f__Sphingomonadaceae_g__Sphingobium_s__	2.15058		-
k__Bacteria_p__Firmicutes_c__Bacilli_o__Lactobacillales_f__Carnobacteriaceae_g__Desemzia	2.28719		-
k__Bacteria_p__Actinobacteria_c__Thermoleophilia_o__Solirubrobacterales_f__Solirubrobacteraceae_g__	2.79747	out	2.33512	0.0252338
k__Bacteria_p__Actinobacteria_c__Actinobacteria_o__Actinomycetales_f__Intrasporangiaceae_g__	2.69529		-
k__Bacteria_p__Proteobacteria_c__Gammaproteobacteria_o__Pasteurellales_f__Pasteurellaceae_g__Haemophilus_s__	2.29626		-
k__Bacteria_p__Actinobacteria_c__Actinobacteria_o__Actinomycetales_f__Cellulomonadaceae_g__Cellulomonas_s__xylanilytica	2.43622		-
k__Bacteria_p__Proteobacteria_c__Betaproteobacteria_o__Burkholderiales_f__Alcaligenaceae_g__Sutterella	1.54246		-
k__Bacteria_p__Proteobacteria_c__Gammaproteobacteria_o__Pseudomonadales_f__Moraxellaceae_g__Acinetobacter_s__	3.43357	inout	3.01422	0.00738657
k__Bacteria_p__Acidobacteria_c__Acidobacteriia_o__Acidobacteriales_f__Acidobacteriaceae_g___s__	2.90541	out	2.62672	0.0028416
k__Bacteria_p__Actinobacteria_c__Actinobacteria_o__Actinomycetales_f__Nocardioidaceae_g__Aeromicrobium_s__	2.40083		0.0407162
k__Bacteria_p__Acidobacteria_c__Acidobacteriia_o__Acidobacteriales_f__Acidobacteriaceae_g__Terriglobus	2.75435	out	2.49871	0.00497561
k__Bacteria_p__Bacteroidetes_c__Flavobacteriia_o__Flavobacteriales_f___Weeksellaceae_	2.79064		-
k__Bacteria_p__Actinobacteria_c__Actinobacteria_o__Actinomycetales_f__Williamsiaceae_g__Williamsia_s__	2.48935		-
k__Bacteria_p__Firmicutes_c__Bacilli_o__Lactobacillales_f__Carnobacteriaceae_g__Granulicatella	3.28484		-
k__Bacteria_p__Actinobacteria_c__Coriobacteriia	2.58779		-
k__Bacteria_p__Proteobacteria_c__Alphaproteobacteria_o__Rhodospirillales_f__Rhodospirillaceae_g__Skermanella_s__	3.22934		-
k__Bacteria_p__Bacteroidetes_c__Bacteroidia_o__Bacteroidales_f__Porphyromonadaceae	2.54045		-
k__Bacteria_p__Fusobacteria_c__Fusobacteriia_o__Fusobacteriales_f__Leptotrichiaceae_g__Sneathia	1.72877		-
k__Bacteria_p__Firmicutes_c__Clostridia_o__Clostridiales_f__Lachnospiraceae	3.13749	inout	2.79145	0.015085
k__Bacteria_p__Actinobacteria_c__Actinobacteria_o__Actinomycetales_f__Pseudonocardiaceae_g__Actinomycetospora	2.77558	out	2.33734	0.0220887
k__Bacteria_p__Proteobacteria_c__Alphaproteobacteria_o__Rhodobacterales_f__Rhodobacteraceae_g__Paracoccus_s__aminovorans	2.72294		-
k__Bacteria_p__Actinobacteria_c__Actinobacteria_o__Actinomycetales_f__Micrococcaceae_g__Rothia_s__mucilaginosa	3.15987		-
k__Bacteria_p__Actinobacteria_c__Actinobacteria_o__Actinomycetales_f__Dermabacteraceae_g__Brachybacterium	3.00982		-
k__Bacteria_p__Proteobacteria_c__Betaproteobacteria_o__Burkholderiales	4.01095	out	3.32563	0.0420422
k__Bacteria_p__Firmicutes_c__Bacilli_o__Bacillales_f__Bacillaceae	2.9584		-
k__Bacteria_p__Proteobacteria_c__Deltaproteobacteria_o__Myxococcales	2.3356		-
k__Bacteria_p__Firmicutes_c__Bacilli_o__Lactobacillales_f__Lactobacillaceae_g__Lactobacillus_s__iners	2.85325		-
k__Bacteria_p__Proteobacteria_c__Gammaproteobacteria_o__Alteromonadales_f__Alteromonadaceae_g__Cellvibrio	1.70275		-
k__Bacteria_p__Proteobacteria_c__Alphaproteobacteria_o__Rhizobiales_f__Rhizobiaceae_g__Agrobacterium_s__	2.90634	under	2.32328	0.0470078
k__Bacteria_p__Proteobacteria_c__Alphaproteobacteria_o__Rhodobacterales_f__Rhodobacteraceae	3.76404		-
k__Bacteria_p__Chloroflexi_c__Thermomicrobia_o__JG30_KF_CM45_f___g__	2.31104	out	2.05936	0.0184874
k__Bacteria_p__Bacteroidetes_c__Bacteroidia_o__Bacteroidales_f___Paraprevotellaceae__g___Prevotella_	2.41419		-
k__Bacteria_p__Proteobacteria_c__Gammaproteobacteria_o__Xanthomonadales_f__Sinobacteraceae_g___s__	1.90738		-
k__Bacteria_p__Firmicutes_c__Bacilli_o__Gemellales_f__Gemellaceae	3.17848		-
k__Bacteria_p__Proteobacteria_c__Gammaproteobacteria_o__Vibrionales_f__Pseudoalteromonadaceae_g__Pseudoalteromonas	2.05857		0.00518794
k__Bacteria_p__Proteobacteria_c__Betaproteobacteria_o__Burkholderiales_f__Comamonadaceae_g__Comamonas	2.27086		-
k__Bacteria_p__Firmicutes_c__Bacilli_o__Lactobacillales_f__Carnobacteriaceae	3.35612		-
k__Bacteria_p__Firmicutes_c__Bacilli_o__Lactobacillales_f__Leuconostocaceae_g__Leuconostoc	2.60655		-
k__Bacteria_p__Actinobacteria_c__Actinobacteria_o__Actinomycetales_f__Brevibacteriaceae_g__Brevibacterium_s__	3.09572	under	2.76883	0.00738657
k__Bacteria_p__Proteobacteria_c__Gammaproteobacteria_o__Pseudomonadales_f__Pseudomonadaceae_g__Pseudomonas_s__veronii	2.68499		-
k__Bacteria_p__Actinobacteria_c__Actinobacteria_o__Actinomycetales_f__Micrococcaceae_g__Kocuria_s__rhizophila	2.50872		-
k__Bacteria_p__Actinobacteria_c__Actinobacteria_o__Actinomycetales_f__Nocardiaceae_g__Rhodococcus_s__	2.36792		-
k__Bacteria_p__Bacteroidetes_c__Flavobacteriia_o__Flavobacteriales_f___Weeksellaceae__g__Chryseobacterium	2.44478		-
k__Bacteria_p__Actinobacteria_c__Actinobacteria_o__Actinomycetales_f__Geodermatophilaceae_g__	2.97883		-
k__Bacteria_p__Actinobacteria_c__Actinobacteria_o__Actinomycetales_f__Dermacoccaceae_g__Dermacoccus_s__	2.42405		-

## Sheet: maaslin_allmetadata
	Variable	Feature	Value	Coefficient	N	N.not.0	P.value	Q.value
52	location	k__Bacteria_p__Proteobacteria_c__Gammaproteobacteria_o__Enterobacteriales_f__Enterobacteriaceae_g___s__	locationG	-0.16551	72	70	0.000664059	0.204686
59	location	k__Bacteria_p__Proteobacteria_c__Gammaproteobacteria_o__Enterobacteriales_f__Enterobacteriaceae_g__	locationG	-0.160859	72	70	0.000827116	0.233152
53	location	k__Bacteria_p__Proteobacteria_c__Gammaproteobacteria_o__Enterobacteriales_f__Enterobacteriaceae_g__	locationO	-0.163707	72	70	0.000680844	0.20742
54	location	k__Bacteria_p__Firmicutes_c__Bacilli_o__Lactobacillales_f__Leuconostocaceae	locationO	-0.106956	72	61	0.000701425	0.210428
61	location	k__Bacteria_p__Proteobacteria_c__Gammaproteobacteria_o__Enterobacteriales_f__Enterobacteriaceae_g___s__	locationO	-0.161341	72	70	0.000836989	0.234955
5	location	k__Bacteria_p__Firmicutes	locationpark	0.4341	72	72	2.54271e-06	0.00799429
12	location	k__Bacteria_p__Proteobacteria_c__Alphaproteobacteria_o__Rhizobiales	locationpark	-0.219875	72	67	5.30143e-06	0.0100697
18	location	k__Bacteria_p__Proteobacteria_c__Alphaproteobacteria_o__Sphingomonadales_f__Sphingomonadaceae	locationpark	-0.176195	72	69	3.12959e-05	0.0309517
20	location	k__Bacteria_p__Proteobacteria_c__Alphaproteobacteria_o__Sphingomonadales	locationpark	-0.190965	72	69	3.19377e-05	0.0309914
21	location	k__Bacteria_p__Proteobacteria_c__Alphaproteobacteria	locationpark	-0.297393	72	72	3.73401e-05	0.0342101
30	location	k__Bacteria_p__Actinobacteria_c__Actinobacteria_o__Actinomycetales_f__Cellulomonadaceae_g__Cellulomonas	locationpark	0.0827891	72	48	0.000103404	0.0666191
37	location	k__Bacteria_p__Proteobacteria_c__Betaproteobacteria_o__Burkholderiales_f__Comamonadaceae_g__	locationpark	-0.102195	72	68	0.000255411	0.110246
38	location	k__Bacteria_p__Proteobacteria_c__Betaproteobacteria_o__Burkholderiales_f__Comamonadaceae_g___s__	locationpark	-0.102195	72	68	0.000255411	0.110246
60	location	k__Bacteria_p__Proteobacteria_c__Alphaproteobacteria_o__Sphingomonadales_f__Sphingomonadaceae_g__Sphingomonas	locationpark	-0.141176	72	65	0.000827601	0.233152
64	location	k__Bacteria_p__Actinobacteria_c__Actinobacteria_o__Actinomycetales_f__Pseudonocardiaceae	locationpark	-0.068116	72	55	0.000863833	0.237775
68	location	k__Bacteria_p__Proteobacteria_c__Alphaproteobacteria_o__Sphingomonadales_f__Erythrobacteraceae_g__Erythrobacter	locationpark	-0.0297834	72	26	0.000925318	0.243244
69	location	k__Bacteria_p__Proteobacteria_c__Alphaproteobacteria_o__Sphingomonadales_f__Erythrobacteraceae_g__Erythrobacter_s__	locationpark	-0.0297834	72	26	0.000925318	0.243244
47	location	k__Bacteria_p__Firmicutes_c__Bacilli_o__Bacillales_f__Planococcaceae	locationR	-0.101343	72	72	0.000496065	0.171192
48	location	k__Bacteria_p__Proteobacteria_c__Gammaproteobacteria_o__Enterobacteriales_f__Enterobacteriaceae_g__	locationR	-0.167638	72	70	0.000512478	0.174376
49	location	k__Bacteria_p__Firmicutes_c__Bacilli_o__Bacillales	locationR	-0.353449	72	72	0.00057264	0.186762
51	location	k__Bacteria_p__Proteobacteria_c__Gammaproteobacteria_o__Enterobacteriales_f__Enterobacteriaceae_g___s__	locationR	-0.165353	72	70	0.000628601	0.199226
65	location	k__Bacteria_p__Firmicutes_c__Bacilli_o__Bacillales_f__Staphylococcaceae_g__Staphylococcus	locationR	-0.335483	72	72	0.000866093	0.237775
67	location	k__Bacteria_p__Firmicutes_c__Bacilli_o__Lactobacillales_f__Leuconostocaceae	locationR	-0.104386	72	61	0.000904013	0.241269
1	location	k__Bacteria_p__Proteobacteria_c__Alphaproteobacteria_o__Rhizobiales	locationriv	0.150289	72	67	6.28055e-07	0.00493651
2	location	k__Bacteria_p__Acidobacteria_c__Acidobacteriia	locationriv	0.0643315	72	41	1.17479e-06	0.00605453
3	location	k__Bacteria_p__Acidobacteria_c__Acidobacteriia_o__Acidobacteriales	locationriv	0.0643315	72	41	1.17479e-06	0.00605453
4	location	k__Bacteria_p__Acidobacteria_c__Acidobacteriia_o__Acidobacteriales_f__Acidobacteriaceae	locationriv	0.0643315	72	41	1.17479e-06	0.00605453
6	location	k__Bacteria_p__Acidobacteria_c__Acidobacteriia_o__Acidobacteriales_f__Acidobacteriaceae_g__Terriglobus	locationriv	0.0405602	72	27	3.1723e-06	0.00852429
7	location	k__Bacteria_p__Acidobacteria_c__Acidobacteriia_o__Acidobacteriales_f__Acidobacteriaceae_g__Terriglobus_s__	locationriv	0.0405602	72	27	3.1723e-06	0.00852429
8	location	k__Bacteria_p__Actinobacteria_c__Actinobacteria_o__Actinomycetales_f__Kineosporiaceae_g__Kineococcus_s__	locationriv	0.032853	72	30	3.25153e-06	0.00852429
9	location	k__Bacteria_p__Actinobacteria_c__Actinobacteria_o__Actinomycetales_f__Kineosporiaceae_g__Kineococcus	locationriv	0.032853	72	30	3.7958e-06	0.00852429
10	location	k__Bacteria_p__Actinobacteria_c__Thermoleophilia_o__Solirubrobacterales_f__Conexibacteraceae_g__	locationriv	0.0521379	72	36	4.14789e-06	0.00881146
11	location	k__Bacteria_p__Actinobacteria_c__Thermoleophilia_o__Solirubrobacterales_f__Conexibacteraceae_g___s__	locationriv	0.0521379	72	36	4.14789e-06	0.00881146
13	location	k__Bacteria_p__Actinobacteria_c__Thermoleophilia_o__Solirubrobacterales_f__Conexibacteraceae	locationriv	0.0550197	72	38	5.44571e-06	0.0100697
14	location	k__Bacteria_p__Proteobacteria_c__Alphaproteobacteria_o__Sphingomonadales_f__Sphingomonadaceae_g__Sphingomonas_s__wittichii	locationriv	0.0479797	72	37	5.9516e-06	0.0103955
15	location	k__Bacteria_p__Proteobacteria_c__Alphaproteobacteria_o__Sphingomonadales_f__Sphingomonadaceae	locationriv	0.117808	72	69	7.24146e-06	0.0116159
16	location	k__Bacteria_p__Proteobacteria_c__Alphaproteobacteria	locationriv	0.194351	72	72	1.30709e-05	0.0168579
17	location	k__Bacteria_p__Proteobacteria_c__Alphaproteobacteria_o__Rhizobiales_f__Methylobacteriaceae	locationriv	0.117824	72	63	1.57082e-05	0.0187815
19	location	k__Bacteria_p__Proteobacteria_c__Alphaproteobacteria_o__Rhizobiales_f__Methylobacteriaceae_g__Methylobacterium_s__komagatae	locationriv	0.0327814	72	26	3.1503e-05	0.0309517
22	location	k__Bacteria_p__Proteobacteria_c__Alphaproteobacteria_o__Rhizobiales_f__Methylobacteriaceae_g__Methylobacterium	locationriv	0.107696	72	62	4.28886e-05	0.0379399
23	location	k__Bacteria_p__Proteobacteria_c__Alphaproteobacteria_o__Rhizobiales_f__Beijerinckiaceae_g__Beijerinckia	locationriv	0.0552964	72	30	4.69771e-05	0.0388674
24	location	k__Bacteria_p__Proteobacteria_c__Alphaproteobacteria_o__Rhizobiales_f__Beijerinckiaceae_g__Beijerinckia_s__	locationriv	0.0552964	72	30	4.69771e-05	0.0388674
25	location	k__Bacteria_p__Proteobacteria_c__Alphaproteobacteria_o__Sphingomonadales_f__Sphingomonadaceae_g__Sphingomonas_s__asaccharolytica	locationriv	0.0527949	72	38	5.04027e-05	0.0404251
26	location	k__Bacteria_p__Actinobacteria_c__Actinobacteria_o__Actinomycetales_f__Frankiaceae	locationriv	0.0461062	72	44	6.42672e-05	0.0472094
27	location	k__Bacteria_p__Actinobacteria_c__Actinobacteria_o__Actinomycetales_f__Frankiaceae_g__	locationriv	0.0461062	72	44	6.42672e-05	0.0472094
28	location	k__Bacteria_p__Actinobacteria_c__Actinobacteria_o__Actinomycetales_f__Frankiaceae_g___s__	locationriv	0.0461062	72	44	6.42672e-05	0.0472094
29	location	k__Bacteria_p__Proteobacteria_c__Alphaproteobacteria_o__Rhizobiales_f__Methylobacteriaceae_g__Methylobacterium_s__	locationriv	0.091171	72	59	6.87286e-05	0.0500191
31	location	k__Bacteria_p__Proteobacteria_c__Alphaproteobacteria_o__Rhodospirillales_f__Acetobacteraceae_g__Roseomonas_s__	locationriv	0.0425284	72	40	0.000107709	0.068829
32	location	k__Bacteria_p__Proteobacteria_c__Alphaproteobacteria_o__Sphingomonadales	locationriv	0.107506	72	69	0.000110545	0.0700713
33	location	k__Bacteria_p__Proteobacteria_c__Alphaproteobacteria_o__Sphingomonadales_f__Sphingomonadaceae_g__Sphingomonas	locationriv	0.0998837	72	65	0.000142429	0.0789874
34	location	k__Bacteria_p__Proteobacteria_c__Alphaproteobacteria_o__Rhizobiales_f__Hyphomicrobiaceae_g__Devosia	locationriv	0.0313746	72	30	0.00015772	0.0837619
35	location	k__Bacteria_p__Proteobacteria_c__Alphaproteobacteria_o__Rhizobiales_f__Hyphomicrobiaceae_g__Devosia_s__	locationriv	0.0313746	72	30	0.00015772	0.0837619
36	location	k__Bacteria_p__Proteobacteria_c__Alphaproteobacteria_o__Rhizobiales_f__Beijerinckiaceae	locationriv	0.0508263	72	37	0.000226253	0.107403
39	location	k__Bacteria_p__Actinobacteria_c__Actinobacteria_o__Actinomycetales_f__Williamsiaceae	locationriv	0.0255294	72	40	0.00025668	0.110246
40	location	k__Bacteria_p__Actinobacteria_c__Actinobacteria_o__Actinomycetales_f__Williamsiaceae_g__Williamsia	locationriv	0.0255294	72	40	0.00025668	0.110246
41	location	k__Bacteria_p__Actinobacteria_c__Actinobacteria_o__Actinomycetales_f__Williamsiaceae_g__Williamsia_s__	locationriv	0.0255294	72	40	0.00025668	0.110246
50	location	k__Bacteria_p__Proteobacteria_c__Gammaproteobacteria_o__Oceanospirillales_f__Halomonadaceae	locationriv	-0.0444955	72	44	0.000626787	0.199226
55	location	k__Bacteria_p__Proteobacteria_c__Gammaproteobacteria_o__Vibrionales_f__Pseudoalteromonadaceae_g__Pseudoalteromonas	locationriv	-0.0279574	72	37	0.000803502	0.231736
56	location	k__Bacteria_p__Proteobacteria_c__Gammaproteobacteria_o__Vibrionales_f__Pseudoalteromonadaceae_g__Pseudoalteromonas_s__	locationriv	-0.0279574	72	37	0.000803502	0.231736
57	location	k__Bacteria_p__Proteobacteria_c__Alphaproteobacteria_o__Sphingomonadales_f__Sphingomonadaceae_g__Kaistobacter	locationriv	0.0548769	72	51	0.000817909	0.232085
58	location	k__Bacteria_p__Proteobacteria_c__Alphaproteobacteria_o__Sphingomonadales_f__Sphingomonadaceae_g__Kaistobacter_s__	locationriv	0.0548769	72	51	0.000817909	0.232085
62	location	k__Bacteria_p__Proteobacteria_c__Alphaproteobacteria_o__Sphingomonadales_f__Sphingomonadaceae_g__Sphingomonas_s__	locationriv	0.0842382	72	63	0.000847789	0.237139
63	location	k__Bacteria_p__Proteobacteria_c__Alphaproteobacteria_o__Rhizobiales_f__Bradyrhizobiaceae	locationriv	0.0528115	72	55	0.000858948	0.237775
42	location	k__Bacteria_p__Gemmatimonadetes_c__Gemmatimonadetes	locationsup	0.0279419	72	35	0.00037811	0.14888
43	location	k__Bacteria_p__Gemmatimonadetes_c__Gemmatimonadetes_o__Gemmatimonadales	locationsup	0.0286487	72	33	0.000479531	0.167516
44	location	k__Bacteria_p__Gemmatimonadetes_c__Gemmatimonadetes_o__Gemmatimonadales_f__	locationsup	0.0286487	72	33	0.000479531	0.167516
45	location	k__Bacteria_p__Gemmatimonadetes_c__Gemmatimonadetes_o__Gemmatimonadales_f___g__	locationsup	0.0286487	72	33	0.000479531	0.167516
46	location	k__Bacteria_p__Gemmatimonadetes_c__Gemmatimonadetes_o__Gemmatimonadales_f___g___s__	locationsup	0.0286487	72	33	0.000479531	0.167516
66	location	k__Bacteria_p__Actinobacteria_c__Actinobacteria_o__Bifidobacteriales_f__Bifidobacteriaceae_g__Bifidobacterium_s__	locationsup	0.0230612	72	38	0.000868213	0.237775
70	location	k__Bacteria_p__Actinobacteria_c__Actinobacteria_o__Actinomycetales_f__Micrococcaceae_g__	locationsup	0.0737735	72	66	0.000940393	0.2453
71	location	k__Bacteria_p__Actinobacteria_c__Actinobacteria_o__Actinomycetales_f__Micrococcaceae_g___s__	locationsup	0.0737735	72	66	0.000940393	0.2453
72	location	k__Bacteria_p__Gemmatimonadetes	locationsup	0.0273342	72	35	0.000942503	0.2453
73	subcategory	k__Bacteria_p__Actinobacteria_c__Actinobacteria_o__Actinomycetales_f__Micromonosporaceae_g__	subcategoryTrain	-0.0212569	72	24	1.73555e-05	0.00799429
74	subcategory	k__Bacteria_p__Actinobacteria_c__Actinobacteria_o__Actinomycetales_f__Micromonosporaceae_g___s__	subcategoryTrain	-0.0212569	72	24	1.73555e-05	0.00799429
75	subcategory	k__Bacteria_p__Proteobacteria_c__Alphaproteobacteria_o__Rhizobiales_f__Hyphomicrobiaceae_g__Rhodoplanes	subcategoryTrain	-0.0232212	72	30	0.000944777	0.0703215
76	subcategory	k__Bacteria_p__Proteobacteria_c__Alphaproteobacteria_o__Rhizobiales_f__Hyphomicrobiaceae_g__Rhodoplanes_s__	subcategoryTrain	-0.0232212	72	30	0.000944777	0.0703215
77	subcategory	k__Bacteria_p__Actinobacteria_c__Actinobacteria_o__Actinomycetales_f__Micromonosporaceae	subcategoryTrain	-0.0188254	72	26	0.00122122	0.0825204
78	surfacematerial	k__Bacteria_p__Actinobacteria_c__Actinobacteria_o__Actinomycetales_f__Corynebacteriaceae	surfacematerialpleather	-0.213419	72	72	2.81104e-05	0.0203077
79	surfacematerial	k__Bacteria_p__Actinobacteria_c__Actinobacteria_o__Actinomycetales_f__Corynebacteriaceae_g__Corynebacterium	surfacematerialpleather	-0.213419	72	72	2.81104e-05	0.0203077
80	surfacematerial	k__Bacteria_p__Actinobacteria_c__Actinobacteria_o__Actinomycetales_f__Corynebacteriaceae_g__Corynebacterium_s__	surfacematerialpleather	-0.206191	72	72	5.94331e-05	0.0342101
81	surfacematerial	k__Bacteria_p__Actinobacteria_c__Actinobacteria_o__Actinomycetales	surfacematerialpleather	-0.185001	72	72	9.6497e-05	0.0463259
82	surfacematerial	k__Bacteria_p__Proteobacteria_c__Alphaproteobacteria_o__Rhizobiales_f__Methylocystaceae_g___s__	surfacematerialpleather	-0.0573013	72	51	0.000219006	0.0789081
83	surfacematerial	k__Bacteria_p__Firmicutes_c__Bacilli_o__Bacillales_f__Planococcaceae	surfacematerialpleather	-0.0511784	72	72	0.00022832	0.0789874
84	surfacematerial	k__Bacteria_p__Proteobacteria_c__Alphaproteobacteria_o__Rhizobiales_f__Methylocystaceae	surfacematerialpleather	-0.0571517	72	51	0.000271797	0.0887817
85	surfacematerial	k__Bacteria_p__Proteobacteria_c__Alphaproteobacteria_o__Rhizobiales_f__Methylocystaceae_g__	surfacematerialpleather	-0.0555064	72	51	0.000404263	0.110246
86	surfacematerial	k__Bacteria_p__Proteobacteria_c__Betaproteobacteria_o__Burkholderiales_f__Comamonadaceae_g__Comamonas	surfacematerialpleather	0.049848	72	49	0.000742978	0.165904
87	surfacematerial	k__Bacteria_p__Proteobacteria_c__Betaproteobacteria_o__Burkholderiales_f__Comamonadaceae_g__Comamonas_s__	surfacematerialpleather	0.049848	72	49	0.000742978	0.165904
88	surfacematerial	k__Bacteria_p__Proteobacteria_c__Gammaproteobacteria_o__Pseudomonadales_f__Pseudomonadaceae_g__Pseudomonas_s__veronii	surfacematerialpleather	0.0431789	72	56	0.000754681	0.167516
89	surfacematerial	k__Bacteria_p__Proteobacteria_c__Gammaproteobacteria_o__Pseudomonadales_f__Moraxellaceae	surfacematerialpleather	0.112463	72	72	0.00079589	0.171192
90	surfacematerial	k__Bacteria_p__Proteobacteria_c__Gammaproteobacteria_o__Pseudomonadales_f__Moraxellaceae_g__Acinetobacter_s__	surfacematerialpleather	0.094186	72	71	0.000798025	0.171192
91	surfacematerial	k__Bacteria_p__Actinobacteria_c__Thermoleophilia_o__Gaiellales	surfacematerialpleather	-0.033212	72	43	0.00107782	0.206828
92	surfacematerial	k__Bacteria_p__Proteobacteria_c__Alphaproteobacteria_o__Caulobacterales_f__Caulobacteraceae_g__Mycoplana	surfacematerialpleather	0.0258217	72	43	0.00115609	0.214313
93	surfacematerial	k__Bacteria_p__Proteobacteria_c__Alphaproteobacteria_o__Caulobacterales_f__Caulobacteraceae_g__Mycoplana_s__	surfacematerialpleather	0.0258217	72	43	0.00115609	0.214313
94	surfacematerial	k__Bacteria_p__Firmicutes_c__Bacilli_o__Bacillales_f__Planococcaceae_g__Sporosarcina	surfacematerialpleather	-0.0327351	72	43	0.00130789	0.232085
95	surfacematerial	k__Bacteria_p__Firmicutes_c__Bacilli_o__Bacillales_f__Planococcaceae_g__Sporosarcina_s__	surfacematerialpleather	-0.0327351	72	43	0.00130789	0.232085
96	surfacematerial	k__Bacteria_p__Firmicutes_c__Bacilli_o__Bacillales	surfacematerialpleather	-0.154394	72	72	0.00138311	0.237775
101	surfacetype	k__Bacteria_p__Actinobacteria_c__Actinobacteria_o__Bifidobacteriales_f__Bifidobacteriaceae_g__Bifidobacterium_s__longum	surfacetypeG	-0.039106	72	49	1.23947e-07	0.00146134
102	surfacetype	k__Bacteria_p__Actinobacteria_c__Actinobacteria_o__Actinomycetales_f__Nakamurellaceae	surfacetypeG	-0.0491899	72	49	2.95893e-07	0.00208387
103	surfacetype	k__Bacteria_p__Actinobacteria_c__Actinobacteria_o__Actinomycetales_f__Nakamurellaceae_g__	surfacetypeG	-0.0491899	72	49	2.95893e-07	0.00208387
104	surfacetype	k__Bacteria_p__Actinobacteria_c__Actinobacteria_o__Actinomycetales_f__Nakamurellaceae_g___s__	surfacetypeG	-0.0491899	72	49	2.95893e-07	0.00208387
112	surfacetype	k__Bacteria_p__Proteobacteria_c__Betaproteobacteria_o__Burkholderiales_f__Oxalobacteraceae_g__	surfacetypeG	-0.0934073	72	72	3.23432e-06	0.00799429
121	surfacetype	k__Bacteria_p__Proteobacteria_c__Alphaproteobacteria	surfacetypeG	-0.152691	72	72	5.94988e-06	0.00923014
122	surfacetype	k__Bacteria_p__Proteobacteria_c__Betaproteobacteria_o__Burkholderiales_f__Oxalobacteraceae	surfacetypeG	-0.0827005	72	72	6.62389e-06	0.0098108
123	surfacetype	k__Bacteria_p__Proteobacteria_c__Betaproteobacteria_o__Burkholderiales	surfacetypeG	-0.0984084	72	72	6.65703e-06	0.0098108
126	surfacetype	k__Bacteria_p__Proteobacteria_c__Alphaproteobacteria_o__Sphingomonadales	surfacetypeG	-0.0953708	72	69	8.12936e-06	0.010418
131	surfacetype	k__Bacteria_p__Actinobacteria_c__Actinobacteria_o__Bifidobacteriales_f__Bifidobacteriaceae_g__Bifidobacterium	surfacetypeG	-0.049209	72	50	1.09197e-05	0.0123792
134	surfacetype	k__Bacteria_p__Proteobacteria_c__Betaproteobacteria_o__Burkholderiales_f__Oxalobacteraceae_g___s__	surfacetypeG	-0.0939958	72	72	1.37266e-05	0.0147124
135	surfacetype	k__Bacteria_p__Proteobacteria_c__Alphaproteobacteria_o__Rhizobiales	surfacetypeG	-0.0953674	72	67	1.46357e-05	0.0154067
136	surfacetype	k__Bacteria_p__Actinobacteria_c__Actinobacteria_o__Actinomycetales_f__Pseudonocardiaceae_g__Pseudonocardia	surfacetypeG	-0.0340501	72	46	1.58708e-05	0.0161308
137	surfacetype	k__Bacteria_p__Actinobacteria_c__Actinobacteria_o__Actinomycetales_f__Pseudonocardiaceae_g__Pseudonocardia_s__	surfacetypeG	-0.0340501	72	46	1.58708e-05	0.0161308
138	surfacetype	k__Bacteria_p__Proteobacteria_c__Alphaproteobacteria_o__Sphingomonadales_f__Sphingomonadaceae	surfacetypeG	-0.0843296	72	69	1.64092e-05	0.0163953
150	surfacetype	k__Bacteria_p__Proteobacteria_c__Alphaproteobacteria_o__Sphingomonadales_f__Sphingomonadaceae_g__Sphingomonas_s__echinoides	surfacetypeG	-0.0284363	72	35	3.77427e-05	0.0296657
151	surfacetype	k__Bacteria_p__Actinobacteria_c__Thermoleophilia_o__Gaiellales	surfacetypeG	-0.0330743	72	43	3.87804e-05	0.0300803
155	surfacetype	k__Bacteria_p__Firmicutes_c__Clostridia_o__Clostridiales_f__Veillonellaceae_g__Veillonella	surfacetypeG	0.0674831	72	69	4.86577e-05	0.0342101
163	surfacetype	k__Bacteria_p__Proteobacteria_c__Alphaproteobacteria_o__Rhodobacterales_f__Rhodobacteraceae_g__Amaricoccus	surfacetypeG	-0.0340099	72	40	6.46785e-05	0.0393072
164	surfacetype	k__Bacteria_p__Proteobacteria_c__Alphaproteobacteria_o__Rhodobacterales_f__Rhodobacteraceae_g__Amaricoccus_s__	surfacetypeG	-0.0340099	72	40	6.46785e-05	0.0393072
166	surfacetype	k__Bacteria_p__Proteobacteria_c__Alphaproteobacteria_o__Rhizobiales_f__Methylocystaceae_g___s__	surfacetypeG	-0.0475948	72	51	7.57631e-05	0.0446624
167	surfacetype	k__Bacteria_p__Actinobacteria_c__Actinobacteria_o__Actinomycetales_f__Pseudonocardiaceae	surfacetypeG	-0.0379713	72	55	7.68332e-05	0.0448447
168	surfacetype	k__Bacteria_p__Proteobacteria_c__Alphaproteobacteria_o__Rhizobiales_f__Methylocystaceae	surfacetypeG	-0.0480497	72	51	8.12055e-05	0.0463259
177	surfacetype	k__Bacteria_p__Firmicutes_c__Bacilli_o__Bacillales_f__Staphylococcaceae_g__Jeotgalicoccus	surfacetypeG	-0.048488	72	54	0.000121121	0.0615523
178	surfacetype	k__Bacteria_p__Bacteroidetes_c__Cytophagia	surfacetypeG	-0.0812839	72	67	0.000124705	0.0615778
179	surfacetype	k__Bacteria_p__Bacteroidetes_c__Cytophagia_o__Cytophagales	surfacetypeG	-0.0812839	72	67	0.000124705	0.0615778
182	surfacetype	k__Bacteria_p__Bacteroidetes_c__Cytophagia_o__Cytophagales_f__Cytophagaceae	surfacetypeG	-0.0799393	72	67	0.00013512	0.0658292
186	surfacetype	k__Bacteria_p__Firmicutes_c__Bacilli	surfacetypeG	0.145418	72	72	0.000156727	0.0703215
196	surfacetype	k__Bacteria_p__Firmicutes_c__Bacilli_o__Bacillales_f__Staphylococcaceae_g__Jeotgalicoccus_s__psychrophilus	surfacetypeG	-0.027418	72	38	0.000195009	0.0803901
198	surfacetype	k__Bacteria_p__Cyanobacteria	surfacetypeG	-0.0364025	72	40	0.000204376	0.0825204
200	surfacetype	k__Bacteria_p__Proteobacteria_c__Alphaproteobacteria_o__Rhizobiales_f__Methylobacteriaceae_g__Methylobacterium_s__	surfacetypeG	-0.0627051	72	59	0.000228635	0.0887817
205	surfacetype	k__Bacteria_p__Bacteroidetes_c__Cytophagia_o__Cytophagales_f__Cytophagaceae_g__Hymenobacter	surfacetypeG	-0.0741818	72	65	0.000241657	0.0907367
206	surfacetype	k__Bacteria_p__Bacteroidetes_c__Cytophagia_o__Cytophagales_f__Cytophagaceae_g__Hymenobacter_s__	surfacetypeG	-0.0741818	72	65	0.000241657	0.0907367
208	surfacetype	k__Bacteria_p__Firmicutes_c__Bacilli_o__Lactobacillales_f__Carnobacteriaceae_g__Carnobacterium	surfacetypeG	-0.0312779	72	38	0.000266885	0.0983306
209	surfacetype	k__Bacteria_p__Firmicutes_c__Bacilli_o__Lactobacillales_f__Carnobacteriaceae_g__Carnobacterium_s__	surfacetypeG	-0.0312779	72	38	0.000266885	0.0983306
214	surfacetype	k__Bacteria_p__Proteobacteria_c__Alphaproteobacteria_o__Caulobacterales_f__Caulobacteraceae_g__Mycoplana	surfacetypeG	-0.0265441	72	43	0.000307442	0.107403
215	surfacetype	k__Bacteria_p__Proteobacteria_c__Alphaproteobacteria_o__Caulobacterales_f__Caulobacteraceae_g__Mycoplana_s__	surfacetypeG	-0.0265441	72	43	0.000307442	0.107403
217	surfacetype	k__Bacteria_p__Firmicutes_c__Bacilli_o__Lactobacillales_f__Carnobacteriaceae_g__Granulicatella	surfacetypeG	0.068977	72	66	0.000310806	0.107403
218	surfacetype	k__Bacteria_p__Firmicutes_c__Bacilli_o__Lactobacillales_f__Carnobacteriaceae_g__Granulicatella_s__	surfacetypeG	0.068977	72	66	0.000310806	0.107403
223	surfacetype	k__Bacteria_p__Firmicutes_c__Clostridia_o__Clostridiales_f__Ruminococcaceae_g__Faecalibacterium	surfacetypeG	-0.0294228	72	55	0.000326184	0.109253
224	surfacetype	k__Bacteria_p__Firmicutes_c__Clostridia_o__Clostridiales_f__Ruminococcaceae_g__Faecalibacterium_s__prausnitzii	surfacetypeG	-0.0294228	72	55	0.000326184	0.109253
227	surfacetype	k__Bacteria_p__Actinobacteria_c__Actinobacteria_o__Actinomycetales_f__Micrococcaceae_g__Rothia	surfacetypeG	0.0882736	72	69	0.000409739	0.12939
240	surfacetype	k__Bacteria_p__Proteobacteria_c__Alphaproteobacteria_o__Sphingomonadales_f__Sphingomonadaceae_g__Sphingomonas	surfacetypeG	-0.0678486	72	65	0.000502556	0.14888
242	surfacetype	k__Bacteria_p__Firmicutes_c__Clostridia_o__Clostridiales_f__Ruminococcaceae_g__Ruminococcus	surfacetypeG	-0.0292689	72	46	0.000527315	0.153887
243	surfacetype	k__Bacteria_p__Firmicutes_c__Clostridia_o__Clostridiales_f__Ruminococcaceae_g__Ruminococcus_s__	surfacetypeG	-0.0292689	72	46	0.000527315	0.153887
248	surfacetype	k__Bacteria_p__Firmicutes_c__Clostridia_o__Clostridiales_f__Ruminococcaceae	surfacetypeG	-0.0582029	72	68	0.000571531	0.162762
253	surfacetype	k__Bacteria_p__Actinobacteria_c__Thermoleophilia_o__Solirubrobacterales_f__Conexibacteraceae_g__	surfacetypeG	-0.0279584	72	36	0.000588936	0.162994
254	surfacetype	k__Bacteria_p__Actinobacteria_c__Thermoleophilia_o__Solirubrobacterales_f__Conexibacteraceae_g___s__	surfacetypeG	-0.0279584	72	36	0.000588936	0.162994
259	surfacetype	k__Bacteria_p__Actinobacteria_c__Actinobacteria_o__Actinomycetales_f__Geodermatophilaceae	surfacetypeG	-0.0583589	72	65	0.000606607	0.164034
262	surfacetype	k__Bacteria_p__Firmicutes_c__Bacilli_o__Bacillales_f__Planococcaceae_g__Planococcus	surfacetypeG	-0.0210146	72	28	0.000693233	0.175391
263	surfacetype	k__Bacteria_p__Firmicutes_c__Bacilli_o__Bacillales_f__Planococcaceae_g__Planococcus_s__maitriensis	surfacetypeG	-0.0210146	72	28	0.000693233	0.175391
264	surfacetype	k__Bacteria_p__Firmicutes_c__Clostridia_o__Clostridiales_f___Tissierellaceae__g__1_68	surfacetypeG	-0.0219028	72	40	0.000721746	0.181051
265	surfacetype	k__Bacteria_p__Firmicutes_c__Clostridia_o__Clostridiales_f___Tissierellaceae__g__1_68_s__	surfacetypeG	-0.0219028	72	40	0.000721746	0.181051
266	surfacetype	k__Bacteria_p__Proteobacteria_c__Betaproteobacteria_o__Burkholderiales_f__Comamonadaceae_g__Variovorax_s__paradoxus	surfacetypeG	-0.0283147	72	47	0.000733738	0.183279
280	surfacetype	k__Bacteria_p__Proteobacteria_c__Alphaproteobacteria_o__Rhizobiales_f__Methylobacteriaceae_g__Methylobacterium	surfacetypeG	-0.0640866	72	62	0.000870386	0.202675
285	surfacetype	k__Bacteria_p__Actinobacteria_c__Thermoleophilia	surfacetypeG	-0.0442794	72	59	0.000934816	0.210428
287	surfacetype	k__Bacteria_p__Proteobacteria_c__Alphaproteobacteria_o__Rhizobiales_f__Methylobacteriaceae	surfacetypeG	-0.0651057	72	63	0.000979879	0.217157
289	surfacetype	k__Bacteria_p__Actinobacteria_c__Actinobacteria_o__Actinomycetales_f__Actinomycetaceae_g__Actinomyces	surfacetypeG	0.0657455	72	70	0.00102483	0.224587
290	surfacetype	k__Bacteria_p__Actinobacteria_c__Actinobacteria_o__Actinomycetales_f__Actinomycetaceae_g__Actinomyces_s__	surfacetypeG	0.0657455	72	70	0.00102483	0.224587
297	surfacetype	k__Bacteria_p__Bacteroidetes_c__Flavobacteriia_o__Flavobacteriales_f__Flavobacteriaceae_g__Capnocytophaga	surfacetypeG	0.0242462	72	44	0.00117909	0.238039
298	surfacetype	k__Bacteria_p__Bacteroidetes_c__Flavobacteriia_o__Flavobacteriales_f__Flavobacteriaceae_g__Capnocytophaga_s__	surfacetypeG	0.0242462	72	44	0.00117909	0.238039
299	surfacetype	k__Bacteria_p__Actinobacteria_c__Actinobacteria_o__Actinomycetales_f__Nocardioidaceae_g__	surfacetypeG	-0.035474	72	65	0.00120737	0.241269
300	surfacetype	k__Bacteria_p__Actinobacteria_c__Actinobacteria_o__Actinomycetales_f__Nocardioidaceae_g___s__	surfacetypeG	-0.035474	72	65	0.00120737	0.241269
97	surfacetype	k__Bacteria_p__Actinobacteria_c__Actinobacteria_o__Bifidobacteriales_f__Bifidobacteriaceae_g__Bifidobacterium_s__longum	surfacetypeH	-0.0451484	72	49	1.11748e-08	0.000658754
108	surfacetype	k__Bacteria_p__Actinobacteria_c__Actinobacteria_o__Bifidobacteriales_f__Bifidobacteriaceae_g__Bifidobacterium	surfacetypeH	-0.0584814	72	50	1.6433e-06	0.00605453
113	surfacetype	k__Bacteria_p__Proteobacteria_c__Alphaproteobacteria_o__Rhodobacterales_f__Rhodobacteraceae_g__Amaricoccus	surfacetypeH	-0.0433815	72	40	3.31802e-06	0.00799429
114	surfacetype	k__Bacteria_p__Proteobacteria_c__Alphaproteobacteria_o__Rhodobacterales_f__Rhodobacteraceae_g__Amaricoccus_s__	surfacetypeH	-0.0433815	72	40	3.31802e-06	0.00799429
118	surfacetype	k__Bacteria_p__Actinobacteria_c__Actinobacteria_o__Actinomycetales_f__Nakamurellaceae	surfacetypeH	-0.0445954	72	49	4.95861e-06	0.00852429
119	surfacetype	k__Bacteria_p__Actinobacteria_c__Actinobacteria_o__Actinomycetales_f__Nakamurellaceae_g__	surfacetypeH	-0.0445954	72	49	4.95861e-06	0.00852429
120	surfacetype	k__Bacteria_p__Actinobacteria_c__Actinobacteria_o__Actinomycetales_f__Nakamurellaceae_g___s__	surfacetypeH	-0.0445954	72	49	4.95861e-06	0.00852429
174	surfacetype	k__Bacteria_p__Firmicutes_c__Clostridia_o__Clostridiales_f__Lachnospiraceae_g__Blautia	surfacetypeH	-0.0231078	72	43	0.000112768	0.0583131
175	surfacetype	k__Bacteria_p__Firmicutes_c__Clostridia_o__Clostridiales_f__Lachnospiraceae_g__Blautia_s__	surfacetypeH	-0.0231078	72	43	0.000112768	0.0583131
176	surfacetype	k__Bacteria_p__Cyanobacteria	surfacetypeH	-0.0396171	72	40	0.000117995	0.0604851
187	surfacetype	k__Bacteria_p__Firmicutes_c__Bacilli_o__Bacillales_f__Planococcaceae_g__Planococcus	surfacetypeH	-0.0247765	72	28	0.000157166	0.0703215
188	surfacetype	k__Bacteria_p__Firmicutes_c__Bacilli_o__Bacillales_f__Planococcaceae_g__Planococcus_s__maitriensis	surfacetypeH	-0.0247765	72	28	0.000157166	0.0703215
192	surfacetype	k__Bacteria_p__Firmicutes_c__Bacilli_o__Bacillales_f__Staphylococcaceae_g__Jeotgalicoccus	surfacetypeH	-0.0503614	72	54	0.000185751	0.0789081
193	surfacetype	k__Bacteria_p__Firmicutes_c__Bacilli_o__Lactobacillales_f__Carnobacteriaceae_g__Carnobacterium	surfacetypeH	-0.0345975	72	38	0.00018606	0.0789081
194	surfacetype	k__Bacteria_p__Firmicutes_c__Bacilli_o__Lactobacillales_f__Carnobacteriaceae_g__Carnobacterium_s__	surfacetypeH	-0.0345975	72	38	0.00018606	0.0789081
195	surfacetype	k__Bacteria_p__Proteobacteria_c__Alphaproteobacteria_o__Sphingomonadales_f__Sphingomonadaceae_g__Sphingomonas_s__echinoides	surfacetypeH	-0.027236	72	35	0.000189246	0.0789874
197	surfacetype	k__Bacteria_p__Firmicutes_c__Clostridia_o__Clostridiales_f__Lachnospiraceae_g__Coprococcus	surfacetypeH	-0.0387367	72	57	0.000203644	0.0825204
219	surfacetype	k__Bacteria_p__Firmicutes_c__Bacilli_o__Bacillales_f__Staphylococcaceae_g__Jeotgalicoccus_s__psychrophilus	surfacetypeH	-0.0284528	72	38	0.000311639	0.107403
225	surfacetype	k__Bacteria_p__Proteobacteria_c__Alphaproteobacteria_o__Rhizobiales_f__Methylocystaceae_g___s__	surfacetypeH	-0.044399	72	51	0.000341759	0.110246
226	surfacetype	k__Bacteria_p__Proteobacteria_c__Alphaproteobacteria_o__Rhizobiales_f__Methylocystaceae	surfacetypeH	-0.0448321	72	51	0.000361607	0.115852
233	surfacetype	k__Bacteria_p__Proteobacteria_c__Alphaproteobacteria_o__Caulobacterales_f__Caulobacteraceae_g__Mycoplana	surfacetypeH	-0.0276487	72	43	0.00043104	0.132343
234	surfacetype	k__Bacteria_p__Proteobacteria_c__Alphaproteobacteria_o__Caulobacterales_f__Caulobacteraceae_g__Mycoplana_s__	surfacetypeH	-0.0276487	72	43	0.00043104	0.132343
269	surfacetype	k__Bacteria_p__Proteobacteria_c__Alphaproteobacteria_o__Rhizobiales	surfacetypeH	-0.0747612	72	67	0.000756302	0.186383
271	surfacetype	k__Bacteria_p__Firmicutes_c__Clostridia_o__Clostridiales_f__Ruminococcaceae_g__Ruminococcus	surfacetypeH	-0.0294431	72	46	0.000806478	0.195646
272	surfacetype	k__Bacteria_p__Firmicutes_c__Clostridia_o__Clostridiales_f__Ruminococcaceae_g__Ruminococcus_s__	surfacetypeH	-0.0294431	72	46	0.000806478	0.195646
273	surfacetype	k__Bacteria_p__Proteobacteria_c__Betaproteobacteria_o__Burkholderiales_f__Comamonadaceae_g__Variovorax_s__paradoxus	surfacetypeH	-0.0293002	72	47	0.000813887	0.196634
274	surfacetype	k__Bacteria_p__Firmicutes_c__Bacilli_o__Bacillales_f__Staphylococcaceae_g__Jeotgalicoccus_s__	surfacetypeH	-0.0458149	72	50	0.000824301	0.198337
286	surfacetype	k__Bacteria_p__Proteobacteria_c__Alphaproteobacteria_o__Rhizobiales_f__Methylobacteriaceae_g__Methylobacterium_s__	surfacetypeH	-0.058058	72	59	0.000943496	0.211479
291	surfacetype	k__Bacteria_p__Firmicutes_c__Clostridia_o__Clostridiales_f__Ruminococcaceae_g__Faecalibacterium	surfacetypeH	-0.0284202	72	55	0.00107318	0.231736
292	surfacetype	k__Bacteria_p__Firmicutes_c__Clostridia_o__Clostridiales_f__Ruminococcaceae_g__Faecalibacterium_s__prausnitzii	surfacetypeH	-0.0284202	72	55	0.00107318	0.231736
293	surfacetype	k__Bacteria_p__Actinobacteria_c__Actinobacteria_o__Bifidobacteriales_f__Bifidobacteriaceae_g__Bifidobacterium_s__	surfacetypeH	-0.0195265	72	38	0.00114335	0.237775
144	surfacetype	k__Bacteria_p__Actinobacteria_c__Actinobacteria_o__Actinomycetales_f__Corynebacteriaceae_g__Corynebacterium_s__	surfacetypeS	0.157511	72	72	2.68635e-05	0.0229508
152	surfacetype	k__Bacteria_p__Actinobacteria_c__Actinobacteria_o__Actinomycetales_f__Corynebacteriaceae	surfacetypeS	0.151301	72	72	4.01393e-05	0.030336
153	surfacetype	k__Bacteria_p__Actinobacteria_c__Actinobacteria_o__Actinomycetales_f__Corynebacteriaceae_g__Corynebacterium	surfacetypeS	0.151301	72	72	4.01393e-05	0.030336
183	surfacetype	k__Bacteria_p__Actinobacteria_c__Actinobacteria_o__Actinomycetales	surfacetypeS	0.129899	72	72	0.000150913	0.0703215
207	surfacetype	k__Bacteria_p__Actinobacteria	surfacetypeS	0.133966	72	72	0.0002538	0.0946931
211	surfacetype	k__Bacteria_p__Actinobacteria_c__Actinobacteria	surfacetypeS	0.133572	72	72	0.000287559	0.104639
301	surfacetype	k__Bacteria_p__Actinobacteria_c__Actinobacteria_o__Bifidobacteriales_f__Bifidobacteriaceae_g__Gardnerella	surfacetypeS	0.0416855	72	52	0.00123356	0.243244
302	surfacetype	k__Bacteria_p__Actinobacteria_c__Actinobacteria_o__Bifidobacteriales_f__Bifidobacteriaceae_g__Gardnerella_s__	surfacetypeS	0.0416855	72	52	0.00123356	0.243244
109	surfacetype	k__Bacteria_p__Actinobacteria_c__Actinobacteria_o__Actinomycetales_f__Cellulomonadaceae_g__Cellulomonas_s__	surfacetypeT	0.035538	72	41	2.24599e-06	0.0077883
210	surfacetype	k__Bacteria_p__Actinobacteria_c__Actinobacteria_o__Actinomycetales_f__Geodermatophilaceae_g__Blastococcus_s__aggregatus	surfacetypeT	0.040245	72	57	0.000283087	0.103652
216	surfacetype	k__Bacteria_p__Firmicutes_c__Bacilli_o__Bacillales	surfacetypeT	-0.363714	72	72	0.000309226	0.107403
228	surfacetype	k__Bacteria_p__Firmicutes_c__Bacilli_o__Bacillales_f__Staphylococcaceae_g__Staphylococcus_s__	surfacetypeT	-0.341516	72	72	0.000414758	0.12939
231	surfacetype	k__Bacteria_p__Proteobacteria_c__Gammaproteobacteria_o__Alteromonadales_f___Chromatiaceae__g__Rheinheimera	surfacetypeT	0.0114447	72	33	0.000417033	0.12939
232	surfacetype	k__Bacteria_p__Proteobacteria_c__Gammaproteobacteria_o__Alteromonadales_f___Chromatiaceae__g__Rheinheimera_s__	surfacetypeT	0.0114447	72	33	0.000417033	0.12939
238	surfacetype	k__Bacteria_p__Firmicutes_c__Bacilli_o__Bacillales_f__Staphylococcaceae_g__Staphylococcus	surfacetypeT	-0.346665	72	72	0.000460477	0.138495
241	surfacetype	k__Bacteria_p__Firmicutes_c__Bacilli	surfacetypeT	-0.355263	72	72	0.000505107	0.14888
247	surfacetype	k__Bacteria_p__Firmicutes_c__Bacilli_o__Bacillales_f__Staphylococcaceae	surfacetypeT	-0.344447	72	72	0.000541096	0.154843
268	surfacetype	k__Bacteria_p__Firmicutes	surfacetypeT	-0.364174	72	72	0.000754593	0.186383
296	surfacetype	k__Bacteria_p__Proteobacteria_c__Gammaproteobacteria_o__Enterobacteriales_f__Enterobacteriaceae_g__	surfacetypeT	-0.150719	72	70	0.00117854	0.238039
98	surfacetype	k__Bacteria_p__Actinobacteria_c__Actinobacteria_o__Actinomycetales_f__Nakamurellaceae	surfacetypeV	-0.0557757	72	49	7.69797e-08	0.00113449
99	surfacetype	k__Bacteria_p__Actinobacteria_c__Actinobacteria_o__Actinomycetales_f__Nakamurellaceae_g__	surfacetypeV	-0.0557757	72	49	7.69797e-08	0.00113449
100	surfacetype	k__Bacteria_p__Actinobacteria_c__Actinobacteria_o__Actinomycetales_f__Nakamurellaceae_g___s__	surfacetypeV	-0.0557757	72	49	7.69797e-08	0.00113449
105	surfacetype	k__Bacteria_p__Proteobacteria_c__Alphaproteobacteria_o__Rhizobiales	surfacetypeV	-0.124447	72	67	3.18148e-07	0.00208387
110	surfacetype	k__Bacteria_p__Actinobacteria_c__Actinobacteria_o__Bifidobacteriales_f__Bifidobacteriaceae_g__Bifidobacterium_s__longum	surfacetypeV	-0.0360432	72	49	2.65819e-06	0.00799429
115	surfacetype	k__Bacteria_p__Actinobacteria_c__Actinobacteria_o__Actinomycetales_f__Nocardioidaceae_g__	surfacetypeV	-0.0562993	72	65	4.3383e-06	0.00852429
116	surfacetype	k__Bacteria_p__Actinobacteria_c__Actinobacteria_o__Actinomycetales_f__Nocardioidaceae_g___s__	surfacetypeV	-0.0562993	72	65	4.3383e-06	0.00852429
117	surfacetype	k__Bacteria_p__Actinobacteria_c__Actinobacteria_o__Actinomycetales_f__Nocardioidaceae	surfacetypeV	-0.0554999	72	67	4.63818e-06	0.00852429
127	surfacetype	k__Bacteria_p__Proteobacteria_c__Alphaproteobacteria_o__Rhodobacterales_f__Rhodobacteraceae_g__Amaricoccus	surfacetypeV	-0.0409622	72	40	9.52682e-06	0.0116159
128	surfacetype	k__Bacteria_p__Proteobacteria_c__Alphaproteobacteria_o__Rhodobacterales_f__Rhodobacteraceae_g__Amaricoccus_s__	surfacetypeV	-0.0409622	72	40	9.52682e-06	0.0116159
129	surfacetype	k__Bacteria_p__Actinobacteria_c__Actinobacteria_o__Actinomycetales_f__Pseudonocardiaceae_g__Pseudonocardia	surfacetypeV	-0.0373716	72	46	1.03353e-05	0.0119463
130	surfacetype	k__Bacteria_p__Actinobacteria_c__Actinobacteria_o__Actinomycetales_f__Pseudonocardiaceae_g__Pseudonocardia_s__	surfacetypeV	-0.0373716	72	46	1.03353e-05	0.0119463
133	surfacetype	k__Bacteria_p__Actinobacteria_c__Thermoleophilia_o__Gaiellales	surfacetypeV	-0.0377604	72	43	1.32274e-05	0.0144399
139	surfacetype	k__Bacteria_p__Actinobacteria_c__Actinobacteria_o__Actinomycetales_f__Geodermatophilaceae	surfacetypeV	-0.0811822	72	65	1.74458e-05	0.0168579
140	surfacetype	k__Bacteria_p__Proteobacteria_c__Alphaproteobacteria_o__Rhizobiales_f__Methylocystaceae_g___s__	surfacetypeV	-0.0558447	72	51	1.77301e-05	0.0168579
141	surfacetype	k__Bacteria_p__Proteobacteria_c__Alphaproteobacteria_o__Rhizobiales_f__Methylocystaceae	surfacetypeV	-0.056307	72	51	1.9591e-05	0.0183316
146	surfacetype	k__Bacteria_p__Bacteroidetes_c__Cytophagia_o__Cytophagales_f__Cytophagaceae	surfacetypeV	-0.0940709	72	67	3.27867e-05	0.0266845
154	surfacetype	k__Bacteria_p__Actinobacteria_c__Thermoleophilia	surfacetypeV	-0.0599875	72	59	4.37468e-05	0.0314497
156	surfacetype	k__Bacteria_p__Bacteroidetes_c__Cytophagia	surfacetypeV	-0.0924489	72	67	5.04882e-05	0.0342101
157	surfacetype	k__Bacteria_p__Bacteroidetes_c__Cytophagia_o__Cytophagales	surfacetypeV	-0.0924489	72	67	5.04882e-05	0.0342101
158	surfacetype	k__Bacteria_p__Actinobacteria_c__Actinobacteria_o__Actinomycetales_f__Pseudonocardiaceae	surfacetypeV	-0.0413736	72	55	5.72799e-05	0.0379399
161	surfacetype	k__Bacteria_p__Firmicutes_c__Bacilli_o__Bacillales_f__Staphylococcaceae_g__Jeotgalicoccus_s__psychrophilus	surfacetypeV	-0.0320544	72	38	6.0294e-05	0.0385528
162	surfacetype	k__Bacteria_p__Proteobacteria_c__Betaproteobacteria_o__Burkholderiales	surfacetypeV	-0.0924824	72	72	6.08213e-05	0.0385528
165	surfacetype	k__Bacteria_p__Proteobacteria_c__Betaproteobacteria_o__Burkholderiales_f__Oxalobacteraceae	surfacetypeV	-0.0762702	72	72	7.04768e-05	0.0419657
169	surfacetype	k__Bacteria_p__Proteobacteria_c__Betaproteobacteria_o__Burkholderiales_f__Oxalobacteraceae_g__	surfacetypeV	-0.0826925	72	72	8.17284e-05	0.0463259
170	surfacetype	k__Bacteria_p__Bacteroidetes_c__Cytophagia_o__Cytophagales_f__Cytophagaceae_g__Hymenobacter	surfacetypeV	-0.0843092	72	65	0.000105251	0.056405
171	surfacetype	k__Bacteria_p__Bacteroidetes_c__Cytophagia_o__Cytophagales_f__Cytophagaceae_g__Hymenobacter_s__	surfacetypeV	-0.0843092	72	65	0.000105251	0.056405
172	surfacetype	k__Bacteria_p__Firmicutes_c__Clostridia_o__Clostridiales_f__Ruminococcaceae_g__Faecalibacterium	surfacetypeV	-0.0344218	72	55	0.000109636	0.0577058
173	surfacetype	k__Bacteria_p__Firmicutes_c__Clostridia_o__Clostridiales_f__Ruminococcaceae_g__Faecalibacterium_s__prausnitzii	surfacetypeV	-0.0344218	72	55	0.000109636	0.0577058
180	surfacetype	k__Bacteria_p__Actinobacteria_c__Thermoleophilia_o__Solirubrobacterales_f__Conexibacteraceae_g__	surfacetypeV	-0.0337771	72	36	0.000125349	0.0615778
181	surfacetype	k__Bacteria_p__Actinobacteria_c__Thermoleophilia_o__Solirubrobacterales_f__Conexibacteraceae_g___s__	surfacetypeV	-0.0337771	72	36	0.000125349	0.0615778
199	surfacetype	k__Bacteria_p__Proteobacteria_c__Betaproteobacteria_o__Burkholderiales_f__Oxalobacteraceae_g___s__	surfacetypeV	-0.0832893	72	72	0.000217361	0.0859963
201	surfacetype	k__Bacteria_p__Firmicutes_c__Bacilli_o__Bacillales_f__Staphylococcaceae_g__	surfacetypeV	-0.0283926	72	47	0.000230426	0.0887817
202	surfacetype	k__Bacteria_p__Firmicutes_c__Bacilli_o__Bacillales_f__Staphylococcaceae_g___s__	surfacetypeV	-0.0283926	72	47	0.000230426	0.0887817
204	surfacetype	k__Bacteria_p__Proteobacteria_c__Alphaproteobacteria_o__Sphingomonadales_f__Sphingomonadaceae_g__Sphingomonas_s__echinoides	surfacetypeV	-0.0267804	72	35	0.000236229	0.0898432
212	surfacetype	k__Bacteria_p__Firmicutes_c__Bacilli_o__Bacillales_f__Staphylococcaceae_g__Jeotgalicoccus	surfacetypeV	-0.0488507	72	54	0.000289898	0.104843
213	surfacetype	k__Bacteria_p__Actinobacteria_c__Thermoleophilia_o__Solirubrobacterales_f__Conexibacteraceae	surfacetypeV	-0.0338987	72	38	0.000293967	0.105667
221	surfacetype	k__Bacteria_p__Firmicutes_c__Bacilli_o__Bacillales_f__Planococcaceae_g__Planococcus	surfacetypeV	-0.0239544	72	28	0.000322196	0.109158
222	surfacetype	k__Bacteria_p__Firmicutes_c__Bacilli_o__Bacillales_f__Planococcaceae_g__Planococcus_s__maitriensis	surfacetypeV	-0.0239544	72	28	0.000322196	0.109158
229	surfacetype	k__Bacteria_p__Firmicutes_c__Clostridia_o__Clostridiales_f__Lachnospiraceae_g__Blautia	surfacetypeV	-0.0213483	72	43	0.000416187	0.12939
230	surfacetype	k__Bacteria_p__Firmicutes_c__Clostridia_o__Clostridiales_f__Lachnospiraceae_g__Blautia_s__	surfacetypeV	-0.0213483	72	43	0.000416187	0.12939
235	surfacetype	k__Bacteria_p__Proteobacteria_c__Alphaproteobacteria	surfacetypeV	-0.121726	72	72	0.000443172	0.135363
236	surfacetype	k__Bacteria_p__Proteobacteria_c__Betaproteobacteria_o__Burkholderiales_f__Comamonadaceae_g__	surfacetypeV	-0.0479353	72	68	0.000447892	0.135401
237	surfacetype	k__Bacteria_p__Proteobacteria_c__Betaproteobacteria_o__Burkholderiales_f__Comamonadaceae_g___s__	surfacetypeV	-0.0479353	72	68	0.000447892	0.135401
239	surfacetype	k__Bacteria_p__Proteobacteria_c__Alphaproteobacteria_o__Rhizobiales_f__Methylobacteriaceae	surfacetypeV	-0.0738723	72	63	0.000498163	0.14888
249	surfacetype	k__Bacteria_p__Proteobacteria_c__Alphaproteobacteria_o__Rhizobiales_f__Methylobacteriaceae_g__Methylobacterium	surfacetypeV	-0.0709472	72	62	0.000583	0.162994
250	surfacetype	k__Bacteria_p__Bacteroidetes_c__Sphingobacteriia_o__Sphingobacteriales_f__Sphingobacteriaceae_g__Pedobacter	surfacetypeV	-0.0449882	72	55	0.00058566	0.162994
251	surfacetype	k__Bacteria_p__Proteobacteria_c__Gammaproteobacteria_o__Pseudomonadales_f__Moraxellaceae_g__Moraxella	surfacetypeV	-0.0297558	72	48	0.000588648	0.162994
252	surfacetype	k__Bacteria_p__Proteobacteria_c__Gammaproteobacteria_o__Pseudomonadales_f__Moraxellaceae_g__Moraxella_s__	surfacetypeV	-0.0297558	72	48	0.000588648	0.162994
255	surfacetype	k__Bacteria_p__Cyanobacteria_c__Oscillatoriophycideae_o__Chroococcales_f__Xenococcaceae	surfacetypeV	-0.0297428	72	36	0.000594025	0.163634
256	surfacetype	k__Bacteria_p__Proteobacteria_c__Gammaproteobacteria_o__Pasteurellales_f__Pasteurellaceae_g__Haemophilus_s__	surfacetypeV	-0.0311348	72	59	0.000598393	0.164034
261	surfacetype	k__Bacteria_p__Proteobacteria_c__Alphaproteobacteria_o__Sphingomonadales	surfacetypeV	-0.0746188	72	69	0.000674182	0.172796
267	surfacetype	k__Bacteria_p__Cyanobacteria	surfacetypeV	-0.0348982	72	40	0.000747549	0.185941
270	surfacetype	k__Bacteria_p__Actinobacteria_c__Actinobacteria_o__Bifidobacteriales_f__Bifidobacteriaceae_g__Bifidobacterium	surfacetypeV	-0.0390929	72	50	0.000758812	0.186383
276	surfacetype	k__Bacteria_p__Bacteroidetes_c__Sphingobacteriia_o__Sphingobacteriales_f__Sphingobacteriaceae	surfacetypeV	-0.0509399	72	57	0.000860255	0.202205
277	surfacetype	k__Bacteria_p__Bacteroidetes_c__Sphingobacteriia	surfacetypeV	-0.0509399	72	57	0.000862779	0.202205
278	surfacetype	k__Bacteria_p__Bacteroidetes_c__Sphingobacteriia_o__Sphingobacteriales	surfacetypeV	-0.0509399	72	57	0.000862779	0.202205
279	surfacetype	k__Bacteria_p__Proteobacteria_c__Alphaproteobacteria_o__Rhizobiales_f__Methylobacteriaceae_g__Methylobacterium_s__	surfacetypeV	-0.0598397	72	59	0.00086439	0.202205
281	surfacetype	k__Bacteria_p__Bacteroidetes_c__Sphingobacteriia_o__Sphingobacteriales_f__Sphingobacteriaceae_g__Pedobacter_s__	surfacetypeV	-0.04342	72	54	0.000873272	0.202675
283	surfacetype	k__Bacteria_p__Proteobacteria_c__Alphaproteobacteria_o__Sphingomonadales_f__Sphingomonadaceae	surfacetypeV	-0.0668744	72	69	0.000914952	0.208249
284	surfacetype	k__Bacteria_p__Cyanobacteria_c__Oscillatoriophycideae	surfacetypeV	-0.0285556	72	36	0.000929636	0.210428
288	surfacetype	k__Bacteria_p__Cyanobacteria_c__Oscillatoriophycideae_o__Chroococcales	surfacetypeV	-0.0284686	72	36	0.001024	0.224587
294	surfacetype	k__Bacteria_p__Actinobacteria_c__Actinobacteria_o__Actinomycetales_f__Geodermatophilaceae_g__	surfacetypeV	-0.0279556	72	52	0.00117143	0.238039
295	surfacetype	k__Bacteria_p__Actinobacteria_c__Actinobacteria_o__Actinomycetales_f__Geodermatophilaceae_g___s__	surfacetypeV	-0.0279556	72	52	0.00117143	0.238039
106	surfacetype	k__Bacteria_p__Firmicutes	surfacetypeW	-0.29114	72	72	1.06746e-06	0.00572063
107	surfacetype	k__Bacteria_p__Firmicutes_c__Bacilli_o__Bacillales	surfacetypeW	-0.265731	72	72	1.35276e-06	0.00605453
111	surfacetype	k__Bacteria_p__Firmicutes_c__Bacilli	surfacetypeW	-0.260324	72	72	2.81498e-06	0.00799429
124	surfacetype	k__Bacteria_p__Firmicutes_c__Bacilli_o__Bacillales_f__Staphylococcaceae	surfacetypeW	-0.240909	72	72	7.34519e-06	0.0100697
125	surfacetype	k__Bacteria_p__Firmicutes_c__Bacilli_o__Bacillales_f__Staphylococcaceae_g__Staphylococcus_s__	surfacetypeW	-0.232863	72	72	7.93455e-06	0.0103955
132	surfacetype	k__Bacteria_p__Firmicutes_c__Bacilli_o__Bacillales_f__Staphylococcaceae_g__Staphylococcus	surfacetypeW	-0.232342	72	72	1.20935e-05	0.0134512
142	surfacetype	k__Bacteria_p__Firmicutes_c__Bacilli_o__Bacillales_f__Planococcaceae_g__	surfacetypeW	-0.053689	72	72	2.10276e-05	0.0187815
143	surfacetype	k__Bacteria_p__Firmicutes_c__Bacilli_o__Bacillales_f__Planococcaceae_g___s__	surfacetypeW	-0.053689	72	72	2.10276e-05	0.0187815
145	surfacetype	k__Bacteria_p__Firmicutes_c__Bacilli_o__Bacillales_f__Planococcaceae	surfacetypeW	-0.063511	72	72	2.76723e-05	0.023304
147	surfacetype	k__Bacteria_p__Actinobacteria_c__Actinobacteria_o__Actinomycetales_f__Nakamurellaceae	surfacetypeW	-0.0531083	72	49	3.34971e-05	0.0266845
148	surfacetype	k__Bacteria_p__Actinobacteria_c__Actinobacteria_o__Actinomycetales_f__Nakamurellaceae_g__	surfacetypeW	-0.0531083	72	49	3.34971e-05	0.0266845
149	surfacetype	k__Bacteria_p__Actinobacteria_c__Actinobacteria_o__Actinomycetales_f__Nakamurellaceae_g___s__	surfacetypeW	-0.0531083	72	49	3.34971e-05	0.0266845
159	surfacetype	k__Bacteria_p__Firmicutes_c__Clostridia_o__Clostridiales_f___Tissierellaceae__g__Anaerococcus	surfacetypeW	-0.11113	72	70	5.99519e-05	0.0385528
160	surfacetype	k__Bacteria_p__Firmicutes_c__Clostridia_o__Clostridiales_f___Tissierellaceae__g__Anaerococcus_s__	surfacetypeW	-0.11113	72	70	5.99519e-05	0.0385528
184	surfacetype	k__Bacteria_p__Proteobacteria_c__Alphaproteobacteria_o__Rhodobacterales_f__Rhodobacteraceae_g__Amaricoccus	surfacetypeW	-0.0414677	72	40	0.000155897	0.0703215
185	surfacetype	k__Bacteria_p__Proteobacteria_c__Alphaproteobacteria_o__Rhodobacterales_f__Rhodobacteraceae_g__Amaricoccus_s__	surfacetypeW	-0.0414677	72	40	0.000155897	0.0703215
189	surfacetype	k__Bacteria_p__Proteobacteria_c__Gammaproteobacteria_o__Enterobacteriales	surfacetypeW	-0.123641	72	71	0.000171237	0.0753317
190	surfacetype	k__Bacteria_p__Proteobacteria_c__Gammaproteobacteria_o__Enterobacteriales_f__Enterobacteriaceae	surfacetypeW	-0.123641	72	71	0.000171237	0.0753317
191	surfacetype	k__Bacteria_p__Firmicutes_c__Bacilli_o__Bacillales_f__Staphylococcaceae_g__Jeotgalicoccus	surfacetypeW	-0.0683562	72	54	0.000181646	0.0789081
203	surfacetype	k__Bacteria_p__Firmicutes_c__Clostridia_o__Clostridiales_f___Tissierellaceae_	surfacetypeW	-0.138101	72	72	0.000232294	0.0889204
220	surfacetype	k__Bacteria_p__Firmicutes_c__Bacilli_o__Lactobacillales_f__Leuconostocaceae	surfacetypeW	-0.0580669	72	61	0.000313372	0.107403
244	surfacetype	k__Bacteria_p__Actinobacteria_c__Actinobacteria_o__Actinomycetales_f__	surfacetypeW	-0.0545895	72	72	0.000535219	0.153908
245	surfacetype	k__Bacteria_p__Actinobacteria_c__Actinobacteria_o__Actinomycetales_f___g__	surfacetypeW	-0.0545895	72	72	0.000535219	0.153908
246	surfacetype	k__Bacteria_p__Actinobacteria_c__Actinobacteria_o__Actinomycetales_f___g___s__	surfacetypeW	-0.0545895	72	72	0.000535219	0.153908
257	surfacetype	k__Bacteria_p__Actinobacteria_c__Actinobacteria_o__Actinomycetales_f__Corynebacteriaceae	surfacetypeW	-0.182121	72	72	0.000604404	0.164034
258	surfacetype	k__Bacteria_p__Actinobacteria_c__Actinobacteria_o__Actinomycetales_f__Corynebacteriaceae_g__Corynebacterium	surfacetypeW	-0.182121	72	72	0.000604404	0.164034
260	surfacetype	k__Bacteria_p__Actinobacteria_c__Thermoleophilia_o__Gaiellales	surfacetypeW	-0.0372401	72	43	0.000652392	0.17017
275	surfacetype	k__Bacteria_p__Firmicutes_c__Bacilli_o__Bacillales_f__Staphylococcaceae_g__Jeotgalicoccus_s__psychrophilus	surfacetypeW	-0.0320544	72	38	0.000835176	0.199226
282	surfacetype	k__Bacteria_p__Firmicutes_c__Bacilli_o__Bacillales_f__Staphylococcaceae_g__Jeotgalicoccus_s__	surfacetypeW	-0.0605722	72	50	0.000907393	0.20742
