# Supplementary material for: Urban Transit System Microbial Communities Differ by Surface Type and Interaction with Humans and the Environment
Source: mSystems. 2016 Jun 28;1(3):e00018-16. doi: 10.1128/mSystems.00018-16 (PMC5069760; doi:10.1128/mSystems.00018-16)
Supplement: Table S4 [file sys003162033st9.xlsx]

## Sheet: MaAsLin_Taxa
MaAslin for All Taxonomy (Filtered for 0.1% abundance in at least 2 samples)
Variable	Feature	Value	Coefficient	N	N not 0	P-value	Q-value
Surface	k__Bacteria|p__Actinobacteria|c__Actinobacteria|o__Bifidobacteriales	SurfaceSeat	0.209303	24	22	4.79983e-11	2.78086e-08
Surface	k__Bacteria|p__Actinobacteria|c__Actinobacteria|o__Bifidobacteriales|f__Bifidobacteriaceae	SurfaceSeat	0.209303	24	22	4.79983e-11	2.78086e-08
Surface	k__Bacteria|p__Actinobacteria|c__Actinobacteria|o__Actinomycetales|f__Micrococcaceae|g__Micrococcus	SurfaceSeat	0.162876	24	24	6.57103e-11	2.78086e-08
Surface	k__Bacteria|p__Actinobacteria|c__Actinobacteria|o__Actinomycetales|f__Micrococcaceae|g__Micrococcus|s__Micrococcus_luteus	SurfaceSeat	0.162876	24	24	6.57103e-11	2.78086e-08
Surface	k__Bacteria|p__Actinobacteria|c__Actinobacteria|o__Actinomycetales|f__Micrococcaceae|g__Micrococcus|s__Micrococcus_luteus|t__Micrococcus_luteus_unclassified	SurfaceSeat	0.162876	24	24	6.57103e-11	2.78086e-08
Surface	k__Bacteria|p__Proteobacteria|c__Alphaproteobacteria|o__Rhodospirillales|f__Acetobacteraceae|g__Roseomonas	SurfaceSeat	0.041113	24	17	2.48683e-09	7.51734e-07
Surface	k__Bacteria|p__Proteobacteria|c__Alphaproteobacteria|o__Rhodospirillales|f__Acetobacteraceae|g__Roseomonas|s__Roseomonas_unclassified	SurfaceSeat	0.041113	24	17	2.48683e-09	7.51734e-07
Surface	k__Bacteria|p__Actinobacteria|c__Actinobacteria|o__Actinomycetales|f__Propionibacteriaceae|g__Propionibacterium|s__Propionibacterium_acnes|t__Propionibacterium_acnes_unclassified	SurfaceSeat	-0.435523	24	24	9.41999e-09	1.87467e-06
Surface	k__Bacteria|p__Actinobacteria|c__Actinobacteria|o__Actinomycetales|f__Propionibacteriaceae|g__Propionibacterium	SurfaceSeat	-0.437293	24	24	9.47718e-09	1.87467e-06
Surface	k__Bacteria|p__Actinobacteria|c__Actinobacteria|o__Actinomycetales|f__Micrococcaceae	SurfaceSeat	0.178025	24	24	9.4816e-09	1.87467e-06
Surface	k__Bacteria|p__Actinobacteria|c__Actinobacteria|o__Actinomycetales|f__Propionibacteriaceae|g__Propionibacterium|s__Propionibacterium_acnes	SurfaceSeat	-0.436733	24	24	9.88917e-09	1.87467e-06
Surface	k__Bacteria|p__Actinobacteria|c__Actinobacteria|o__Actinomycetales|f__Corynebacteriaceae|g__Corynebacterium|s__Corynebacterium_massiliense	SurfaceSeat	0.0662651	24	11	1.20041e-08	1.87467e-06
Surface	k__Bacteria|p__Actinobacteria|c__Actinobacteria|o__Actinomycetales|f__Corynebacteriaceae|g__Corynebacterium|s__Corynebacterium_massiliense|t__GCF_000420605	SurfaceSeat	0.0662651	24	11	1.20041e-08	1.87467e-06
Surface	k__Bacteria|p__Actinobacteria|c__Actinobacteria|o__Actinomycetales|f__Propionibacteriaceae	SurfaceSeat	-0.520843	24	24	1.2646e-08	1.87467e-06
Surface	k__Bacteria|p__Actinobacteria|c__Actinobacteria|o__Actinomycetales|f__Microbacteriaceae|g__Curtobacterium	SurfaceTouchscreen	0.0538003	24	15	1.36289e-08	1.87467e-06
Surface	k__Bacteria|p__Actinobacteria|c__Actinobacteria|o__Actinomycetales|f__Microbacteriaceae|g__Curtobacterium|s__Curtobacterium_unclassified	SurfaceTouchscreen	0.0537196	24	15	1.41752e-08	1.87467e-06
Surface	k__Bacteria|p__Actinobacteria|c__Actinobacteria|o__Bifidobacteriales|f__Bifidobacteriaceae|g__Gardnerella	SurfaceSeat	0.159559	24	22	2.89419e-08	3.22322e-06
Surface	k__Bacteria|p__Actinobacteria|c__Actinobacteria|o__Bifidobacteriales|f__Bifidobacteriaceae|g__Gardnerella|s__Gardnerella_vaginalis	SurfaceSeat	0.159559	24	22	2.89419e-08	3.22322e-06
Surface	k__Bacteria|p__Actinobacteria|c__Actinobacteria|o__Bifidobacteriales|f__Bifidobacteriaceae|g__Gardnerella|s__Gardnerella_vaginalis|t__Gardnerella_vaginalis_unclassified	SurfaceSeat	0.159559	24	22	2.89419e-08	3.22322e-06
Surface	k__Bacteria|p__Proteobacteria|c__Betaproteobacteria|o__Burkholderiales|f__Oxalobacteraceae|g__Massilia	SurfaceTouchscreen	0.0621344	24	18	3.10124e-08	3.28111e-06
Surface	k__Bacteria|p__Actinobacteria|c__Actinobacteria|o__Actinomycetales|f__Microbacteriaceae	SurfaceTouchscreen	0.0766791	24	16	4.4266e-08	4.46032e-06
Surface	k__Bacteria|p__Proteobacteria|c__Betaproteobacteria|o__Burkholderiales|f__Oxalobacteraceae	SurfaceTouchscreen	0.0660854	24	18	6.47906e-08	6.23167e-06
Surface	k__Bacteria|p__Actinobacteria|c__Actinobacteria|o__Actinomycetales|f__Intrasporangiaceae|g__Serinicoccus|s__Serinicoccus_unclassified	SurfaceTouchscreen	0.0243521	24	12	8.54499e-08	7.86139e-06
Surface	k__Bacteria|p__Actinobacteria|c__Actinobacteria|o__Actinomycetales|f__Intrasporangiaceae|g__Serinicoccus	SurfaceTouchscreen	0.024879	24	12	1.19074e-07	9.78288e-06
Surface	k__Bacteria|p__Actinobacteria|c__Actinobacteria|o__Actinomycetales|f__Brevibacteriaceae|g__Brevibacterium|s__Brevibacterium_massiliense	SurfaceSeat	0.0853202	24	13	1.32545e-07	9.78288e-06
Surface	k__Bacteria|p__Actinobacteria|c__Actinobacteria|o__Actinomycetales|f__Brevibacteriaceae|g__Brevibacterium|s__Brevibacterium_massiliense|t__GCF_000285915	SurfaceSeat	0.0853202	24	13	1.32545e-07	9.78288e-06
Surface	k__Bacteria|p__Firmicutes|c__Clostridia|o__Clostridiales|f__Clostridiales_Family_XI_Incertae_Sedis|g__Anaerococcus|s__Anaerococcus_prevotii	SurfaceSeat	0.0763294	24	19	1.33591e-07	9.78288e-06
Surface	k__Bacteria|p__Firmicutes|c__Clostridia|o__Clostridiales|f__Clostridiales_Family_XI_Incertae_Sedis|g__Anaerococcus|s__Anaerococcus_prevotii|t__Anaerococcus_prevotii_unclassified	SurfaceSeat	0.0763294	24	19	1.33591e-07	9.78288e-06
Surface	k__Bacteria|p__Firmicutes|c__Clostridia	SurfaceSeat	0.172782	24	22	1.38699e-07	9.78288e-06
Surface	k__Bacteria|p__Firmicutes|c__Clostridia|o__Clostridiales	SurfaceSeat	0.172782	24	22	1.38699e-07	9.78288e-06
Surface	k__Bacteria|p__Actinobacteria|c__Actinobacteria|o__Actinomycetales|f__Corynebacteriaceae|g__Corynebacterium|s__Corynebacterium_aurimucosum	SurfaceSeat	0.0672095	24	18	1.81706e-07	1.20153e-05
Surface	k__Bacteria|p__Actinobacteria|c__Actinobacteria|o__Actinomycetales|f__Corynebacteriaceae|g__Corynebacterium|s__Corynebacterium_aurimucosum|t__Corynebacterium_aurimucosum_unclassified	SurfaceSeat	0.0672095	24	18	1.81706e-07	1.20153e-05
Surface	k__Bacteria|p__Actinobacteria|c__Actinobacteria|o__Actinomycetales|f__Propionibacteriaceae	SurfaceTouchscreen	-0.412061	24	24	2.03619e-07	1.27966e-05
Surface	k__Bacteria|p__Firmicutes|c__Clostridia|o__Clostridiales|f__Clostridiales_Family_XI_Incertae_Sedis|g__Anaerococcus	SurfaceSeat	0.0772516	24	19	2.05617e-07	1.27966e-05
Surface	k__Bacteria|p__Firmicutes|c__Bacilli|o__Bacillales|f__Staphylococcaceae|g__Staphylococcus|s__Staphylococcus_hominis	SurfaceSeat	0.131965	24	23	2.42231e-07	1.42378e-05
Surface	k__Bacteria|p__Firmicutes|c__Bacilli|o__Bacillales|f__Staphylococcaceae|g__Staphylococcus|s__Staphylococcus_hominis|t__Staphylococcus_hominis_unclassified	SurfaceSeat	0.131965	24	23	2.42231e-07	1.42378e-05
Surface	k__Bacteria|p__Actinobacteria|c__Actinobacteria|o__Actinomycetales|f__Propionibacteriaceae|g__Propionibacterium	SurfaceTouchscreen	-0.333507	24	24	2.75924e-07	1.53417e-05
Surface	k__Bacteria|p__Actinobacteria|c__Actinobacteria|o__Actinomycetales|f__Propionibacteriaceae|g__Propionibacterium|s__Propionibacterium_acnes|t__Propionibacterium_acnes_unclassified	SurfaceTouchscreen	-0.331009	24	24	2.89452e-07	1.53417e-05
Surface	k__Bacteria|p__Proteobacteria|c__Alphaproteobacteria|o__Rhodospirillales|f__Acetobacteraceae|g__Roseomonas	SurfaceTouchscreen	0.0289142	24	17	2.90014e-07	1.53417e-05
Surface	k__Bacteria|p__Proteobacteria|c__Alphaproteobacteria|o__Rhodospirillales|f__Acetobacteraceae|g__Roseomonas|s__Roseomonas_unclassified	SurfaceTouchscreen	0.0289142	24	17	2.90014e-07	1.53417e-05
Surface	k__Bacteria|p__Actinobacteria|c__Actinobacteria|o__Actinomycetales|f__Propionibacteriaceae|g__Propionibacterium|s__Propionibacterium_acnes	SurfaceTouchscreen	-0.332219	24	24	2.98483e-07	1.54046e-05
Surface	k__Bacteria|p__Proteobacteria|c__Betaproteobacteria|o__Burkholderiales|f__Oxalobacteraceae|g__Massilia|s__Massilia_unclassified	SurfaceTouchscreen	0.0781262	24	18	3.7025e-07	1.86536e-05
Surface	k__Bacteria|p__Proteobacteria|c__Alphaproteobacteria|o__Sphingomonadales	SurfaceTouchscreen	0.058059	24	13	4.14884e-07	2.04162e-05
Surface	k__Bacteria|p__Firmicutes|c__Clostridia|o__Clostridiales|f__Clostridiales_Family_XI_Incertae_Sedis	SurfaceSeat	0.103072	24	22	4.51614e-07	2.14945e-05
Surface	k__Bacteria|p__Actinobacteria|c__Actinobacteria|o__Bifidobacteriales|f__Bifidobacteriaceae|g__Bifidobacterium	SurfaceSeat	0.0673865	24	14	4.57113e-07	2.14945e-05
Surface	k__Bacteria|p__Actinobacteria|c__Actinobacteria|o__Actinomycetales|f__Corynebacteriaceae|g__Corynebacterium|s__Corynebacterium_genitalium	SurfaceSeat	0.0565349	24	18	7.22665e-07	3.25353e-05
Surface	k__Bacteria|p__Actinobacteria|c__Actinobacteria|o__Actinomycetales|f__Corynebacteriaceae|g__Corynebacterium|s__Corynebacterium_genitalium|t__GCF_000143825	SurfaceSeat	0.0565349	24	18	7.22665e-07	3.25353e-05
Surface	k__Bacteria|p__Actinobacteria|c__Actinobacteria|o__Actinomycetales|f__Nocardioidaceae|g__Nocardioides	SurfaceTouchscreen	0.0536412	24	21	7.92014e-07	3.32605e-05
Surface	k__Bacteria|p__Actinobacteria|c__Actinobacteria|o__Actinomycetales|f__Nocardioidaceae|g__Nocardioides|s__Nocardioides_unclassified	SurfaceTouchscreen	0.0536412	24	21	7.92014e-07	3.32605e-05
Surface	k__Bacteria|p__Actinobacteria|c__Actinobacteria|o__Actinomycetales|f__Corynebacteriaceae|g__Corynebacterium|s__Corynebacterium_tuberculostearicum	SurfaceSeat	0.0836171	24	23	8.31283e-07	3.32605e-05
Surface	k__Bacteria|p__Actinobacteria|c__Actinobacteria|o__Actinomycetales|f__Corynebacteriaceae|g__Corynebacterium|s__Corynebacterium_tuberculostearicum|t__GCF_000175635	SurfaceSeat	0.0836171	24	23	8.31283e-07	3.32605e-05
Surface	k__Bacteria|p__Actinobacteria|c__Actinobacteria|o__Solirubrobacterales	SurfaceTouchscreen	0.0498095	24	15	8.33084e-07	3.32605e-05
Surface	k__Bacteria|p__Actinobacteria|c__Actinobacteria|o__Solirubrobacterales|f__Solirubrobacterales_unclassified	SurfaceTouchscreen	0.0498095	24	15	8.33084e-07	3.32605e-05
Surface	k__Bacteria|p__Actinobacteria|c__Actinobacteria|o__Actinomycetales|f__Nocardioidaceae	SurfaceTouchscreen	0.0540761	24	21	8.76945e-07	3.43633e-05
Surface	k__Bacteria|p__Actinobacteria|c__Actinobacteria|o__Actinomycetales|f__Dietziaceae|g__Dietzia|s__Dietzia_unclassified	SurfaceTouchscreen	0.0555502	24	18	9.67764e-07	3.72325e-05
Surface	k__Bacteria|p__Actinobacteria|c__Actinobacteria|o__Actinomycetales|f__Dietziaceae	SurfaceTouchscreen	0.0563132	24	18	1.01406e-06	3.76449e-05
Surface	k__Bacteria|p__Actinobacteria|c__Actinobacteria|o__Actinomycetales|f__Dietziaceae|g__Dietzia	SurfaceTouchscreen	0.0563132	24	18	1.01406e-06	3.76449e-05
Surface	k__Bacteria|p__Firmicutes	SurfaceSeat	0.247809	24	24	1.19764e-06	4.35495e-05
Surface	k__Bacteria|p__Actinobacteria|c__Actinobacteria|o__Actinomycetales|f__Micrococcaceae|g__Kocuria	SurfaceSeat	0.121113	24	23	1.21428e-06	4.35495e-05
Surface	k__Bacteria|p__Actinobacteria|c__Actinobacteria|o__Actinomycetales|f__Corynebacteriaceae|g__Corynebacterium|s__Corynebacterium_pseudogenitalium	SurfaceSeat	0.120936	24	23	1.34215e-06	4.48594e-05
Surface	k__Bacteria|p__Actinobacteria|c__Actinobacteria|o__Actinomycetales|f__Corynebacteriaceae|g__Corynebacterium|s__Corynebacterium_pseudogenitalium|t__GCF_000156615	SurfaceSeat	0.120936	24	23	1.34215e-06	4.48594e-05
Surface	k__Bacteria|p__Bacteroidetes|c__Bacteroidia|o__Bacteroidales|f__Porphyromonadaceae|g__Porphyromonas|s__Porphyromonas_bennonis	SurfaceSeat	0.0569277	24	18	1.34315e-06	4.48594e-05
Surface	k__Bacteria|p__Bacteroidetes|c__Bacteroidia|o__Bacteroidales|f__Porphyromonadaceae|g__Porphyromonas|s__Porphyromonas_bennonis|t__GCF_000375645	SurfaceSeat	0.0569277	24	18	1.34315e-06	4.48594e-05
Surface	k__Bacteria|p__Bacteroidetes|c__Cytophagia|o__Cytophagales|f__Cytophagaceae|g__Hymenobacter|s__Hymenobacter_unclassified	SurfaceTouchscreen	0.0758436	24	19	1.35681e-06	4.48594e-05
Surface	k__Bacteria|p__Actinobacteria|c__Actinobacteria|o__Bifidobacteriales|f__Bifidobacteriaceae|g__Bifidobacterium|s__Bifidobacterium_longum	SurfaceSeat	0.0315886	24	13	1.57805e-06	5.00025e-05
Surface	k__Bacteria|p__Actinobacteria|c__Actinobacteria|o__Bifidobacteriales|f__Bifidobacteriaceae|g__Bifidobacterium|s__Bifidobacterium_longum|t__Bifidobacterium_longum_unclassified	SurfaceSeat	0.0315886	24	13	1.57805e-06	5.00025e-05
Surface	k__Bacteria|p__Firmicutes|c__Clostridia|o__Clostridiales|f__Ruminococcaceae	SurfaceSeat	0.0686454	24	16	1.59628e-06	5.00025e-05
Surface	k__Bacteria|p__Actinobacteria|c__Actinobacteria|o__Bifidobacteriales|f__Bifidobacteriaceae|g__Bifidobacterium|s__Bifidobacterium_adolescentis	SurfaceSeat	0.0630389	24	13	1.63052e-06	5.00025e-05
Surface	k__Bacteria|p__Actinobacteria|c__Actinobacteria|o__Bifidobacteriales|f__Bifidobacteriaceae|g__Bifidobacterium|s__Bifidobacterium_adolescentis|t__Bifidobacterium_adolescentis_unclassified	SurfaceSeat	0.0630389	24	13	1.63052e-06	5.00025e-05
Surface	k__Bacteria|p__Actinobacteria|c__Actinobacteria|o__Actinomycetales|f__Micromonosporaceae|g__Actinoplanes	SurfaceTouchscreen	0.0437734	24	9	1.75577e-06	5.07763e-05
Surface	k__Bacteria|p__Actinobacteria|c__Actinobacteria|o__Actinomycetales|f__Micromonosporaceae|g__Actinoplanes|s__Actinoplanes_unclassified	SurfaceTouchscreen	0.0437734	24	9	1.75577e-06	5.07763e-05
Surface	k__Bacteria|p__Actinobacteria|c__Actinobacteria|o__Actinomycetales|f__Micromonosporaceae	SurfaceTouchscreen	0.0439294	24	9	1.77032e-06	5.07763e-05
Surface	k__Bacteria|p__Actinobacteria|c__Actinobacteria|o__Actinomycetales|f__Corynebacteriaceae|g__Corynebacterium|s__Corynebacterium_jeikeium	SurfaceSeat	0.0717386	24	19	1.78183e-06	5.07763e-05
Surface	k__Bacteria|p__Actinobacteria|c__Actinobacteria|o__Actinomycetales|f__Corynebacteriaceae|g__Corynebacterium|s__Corynebacterium_jeikeium|t__Corynebacterium_jeikeium_unclassified	SurfaceSeat	0.0717386	24	19	1.78183e-06	5.07763e-05
Surface	k__Bacteria|p__Bacteroidetes	SurfaceTouchscreen	0.111702	24	23	1.81546e-06	5.07763e-05
Surface	k__Bacteria|p__Actinobacteria|c__Actinobacteria|o__Actinomycetales|f__Dermabacteraceae	SurfaceSeat	0.084796	24	23	1.89904e-06	5.07763e-05
Surface	k__Bacteria|p__Bacteroidetes|c__Cytophagia|o__Cytophagales|f__Cytophagaceae|g__Hymenobacter	SurfaceTouchscreen	0.0775474	24	19	1.91296e-06	5.07763e-05
Surface	k__Bacteria|p__Bacteroidetes|c__Cytophagia	SurfaceTouchscreen	0.0775587	24	19	1.91971e-06	5.07763e-05
Surface	k__Bacteria|p__Bacteroidetes|c__Cytophagia|o__Cytophagales	SurfaceTouchscreen	0.0775587	24	19	1.91971e-06	5.07763e-05
Surface	k__Bacteria|p__Bacteroidetes|c__Cytophagia|o__Cytophagales|f__Cytophagaceae	SurfaceTouchscreen	0.0775587	24	19	1.91971e-06	5.07763e-05
Surface	k__Bacteria|p__Firmicutes|c__Clostridia|o__Clostridiales|f__Ruminococcaceae|g__Subdoligranulum	SurfaceSeat	0.0629235	24	15	2.05234e-06	5.29605e-05
Surface	k__Bacteria|p__Firmicutes|c__Clostridia|o__Clostridiales|f__Ruminococcaceae|g__Subdoligranulum|s__Subdoligranulum_unclassified	SurfaceSeat	0.0629235	24	15	2.05234e-06	5.29605e-05
Surface	k__Bacteria|p__Firmicutes|c__Bacilli|o__Bacillales|f__Staphylococcaceae|g__Staphylococcus|s__Staphylococcus_pettenkoferi	SurfaceSeat	0.074947	24	15	2.21153e-06	5.50566e-05
Surface	k__Bacteria|p__Firmicutes|c__Bacilli|o__Bacillales|f__Staphylococcaceae|g__Staphylococcus|s__Staphylococcus_pettenkoferi|t__GCF_000260275	SurfaceSeat	0.074947	24	15	2.21153e-06	5.50566e-05
Surface	k__Bacteria|p__Proteobacteria|c__Alphaproteobacteria|o__Rhodobacterales	SurfaceSeat	0.0588418	24	18	2.26367e-06	5.50566e-05
Surface	k__Bacteria|p__Proteobacteria|c__Alphaproteobacteria|o__Rhodobacterales|f__Rhodobacteraceae	SurfaceSeat	0.0588418	24	18	2.26367e-06	5.50566e-05
Surface	k__Bacteria|p__Proteobacteria|c__Alphaproteobacteria|o__Rhodobacterales|f__Rhodobacteraceae|g__Paracoccus	SurfaceSeat	0.0588418	24	18	2.26367e-06	5.50566e-05
Surface	k__Bacteria|p__Proteobacteria|c__Gammaproteobacteria	SurfaceTouchscreen	0.137973	24	24	2.52881e-06	6.08063e-05
Surface	k__Bacteria|p__Firmicutes|c__Clostridia|o__Clostridiales|f__Clostridiales_Family_XI_Incertae_Sedis|g__Finegoldia	SurfaceSeat	0.0686172	24	22	2.73004e-06	6.3481e-05
Surface	k__Bacteria|p__Firmicutes|c__Clostridia|o__Clostridiales|f__Clostridiales_Family_XI_Incertae_Sedis|g__Finegoldia|s__Finegoldia_magna	SurfaceSeat	0.0686172	24	22	2.73004e-06	6.3481e-05
Surface	k__Bacteria|p__Firmicutes|c__Clostridia|o__Clostridiales|f__Clostridiales_Family_XI_Incertae_Sedis|g__Finegoldia|s__Finegoldia_magna|t__Finegoldia_magna_unclassified	SurfaceSeat	0.0686172	24	22	2.73004e-06	6.3481e-05
Surface	k__Bacteria|p__Firmicutes	SurfaceTouchscreen	0.218995	24	24	2.85398e-06	6.56415e-05
Surface	k__Bacteria|p__Actinobacteria|c__Actinobacteria|o__Actinomycetales|f__Dermabacteraceae	SurfaceTouchscreen	0.0766605	24	23	3.24283e-06	7.37831e-05
Surface	k__Bacteria|p__Proteobacteria|c__Betaproteobacteria|o__Burkholderiales|f__Oxalobacteraceae|g__Massilia	SurfaceSeat	0.0487693	24	18	3.29012e-06	7.40627e-05
Surface	k__Bacteria|p__Proteobacteria	SurfaceTouchscreen	0.193963	24	24	3.90663e-06	8.7015e-05
Surface	k__Bacteria|p__Actinobacteria|c__Actinobacteria|o__Actinomycetales|f__Micrococcaceae|g__Kocuria|s__Kocuria_rhizophila	SurfaceSeat	0.0829938	24	23	4.04235e-06	8.80774e-05
Surface	k__Bacteria|p__Actinobacteria|c__Actinobacteria|o__Actinomycetales|f__Micrococcaceae|g__Kocuria|s__Kocuria_rhizophila|t__Kocuria_rhizophila_unclassified	SurfaceSeat	0.0829938	24	23	4.04235e-06	8.80774e-05
Surface	k__Bacteria|p__Actinobacteria|c__Actinobacteria|o__Actinomycetales|f__Brevibacteriaceae	SurfaceSeat	0.0816304	24	17	4.12082e-06	8.80774e-05
Surface	k__Bacteria|p__Actinobacteria|c__Actinobacteria|o__Actinomycetales|f__Brevibacteriaceae|g__Brevibacterium	SurfaceSeat	0.0816304	24	17	4.12082e-06	8.80774e-05
Surface	k__Bacteria|p__Proteobacteria|c__Alphaproteobacteria|o__Rhodobacterales|f__Rhodobacteraceae|g__Paracoccus|s__Paracoccus_unclassified	SurfaceSeat	0.0547152	24	18	4.9573e-06	0.000104896
Surface	k__Bacteria|p__Actinobacteria|c__Actinobacteria|o__Actinomycetales|f__Microbacteriaceae|g__Leifsonia	SurfaceTouchscreen	0.0406143	24	11	5.06787e-06	0.000105133
Surface	k__Bacteria|p__Actinobacteria|c__Actinobacteria|o__Actinomycetales|f__Microbacteriaceae|g__Leifsonia|s__Leifsonia_unclassified	SurfaceTouchscreen	0.0406143	24	11	5.06787e-06	0.000105133
Surface	k__Bacteria|p__Proteobacteria|c__Betaproteobacteria|o__Burkholderiales|f__Oxalobacteraceae	SurfaceSeat	0.0525239	24	18	5.1688e-06	0.000106186
Surface	k__Bacteria|p__Actinobacteria|c__Actinobacteria|o__Actinomycetales	SurfaceTouchscreen	-0.341922	24	24	5.29704e-06	0.000107774
Surface	k__Bacteria|p__Actinobacteria|c__Actinobacteria|o__Actinomycetales|f__Nocardioidaceae|g__Nocardioides	SurfaceSeat	0.0489294	24	21	7.12076e-06	0.000142146
Surface	k__Bacteria|p__Actinobacteria|c__Actinobacteria|o__Actinomycetales|f__Nocardioidaceae|g__Nocardioides|s__Nocardioides_unclassified	SurfaceSeat	0.0489294	24	21	7.12076e-06	0.000142146
Surface	k__Bacteria|p__Actinobacteria	SurfaceTouchscreen	-0.329305	24	24	7.4738e-06	0.000146431
Surface	k__Bacteria|p__Actinobacteria|c__Actinobacteria	SurfaceTouchscreen	-0.329305	24	24	7.4738e-06	0.000146431
Surface	k__Bacteria|p__Actinobacteria|c__Actinobacteria|o__Actinomycetales|f__Nocardioidaceae	SurfaceSeat	0.0489294	24	21	8.69759e-06	0.000168845
Surface	k__Bacteria|p__Deinococcus_Thermus	SurfaceSeat	0.083768	24	22	9.20971e-06	0.000173998
Surface	k__Bacteria|p__Deinococcus_Thermus|c__Deinococci	SurfaceSeat	0.083768	24	22	9.20971e-06	0.000173998
Surface	k__Bacteria|p__Deinococcus_Thermus|c__Deinococci|o__Deinococcales	SurfaceSeat	0.083768	24	22	9.20971e-06	0.000173998
Surface	k__Bacteria|p__Actinobacteria|c__Actinobacteria|o__Actinomycetales|f__Dermabacteraceae|g__Brachybacterium	SurfaceSeat	0.0669945	24	23	1.0761e-05	0.000201507
Surface	k__Bacteria|p__Firmicutes|c__Bacilli|o__Bacillales|f__Staphylococcaceae	SurfaceSeat	0.154772	24	23	1.10802e-05	0.000203499
Surface	k__Bacteria|p__Firmicutes|c__Bacilli|o__Bacillales|f__Staphylococcaceae|g__Staphylococcus	SurfaceSeat	0.154772	24	23	1.10854e-05	0.000203499
Surface	k__Bacteria|p__Actinobacteria|c__Actinobacteria|o__Actinomycetales|f__Corynebacteriaceae	SurfaceSeat	0.168551	24	24	1.11559e-05	0.000203499
Surface	k__Bacteria|p__Proteobacteria|c__Alphaproteobacteria|o__Sphingomonadales|f__Erythrobacteraceae	SurfaceTouchscreen	0.0301378	24	8	1.16675e-05	0.000209225
Surface	k__Bacteria|p__Proteobacteria|c__Alphaproteobacteria|o__Sphingomonadales|f__Erythrobacteraceae|g__Erythrobacteraceae_unclassified	SurfaceTouchscreen	0.0301378	24	8	1.16675e-05	0.000209225
Surface	k__Bacteria|p__Actinobacteria|c__Actinobacteria|o__Actinomycetales|f__Dermabacteraceae|g__Brachybacterium|s__Brachybacterium_unclassified	SurfaceSeat	0.0607756	24	23	1.30991e-05	0.000232921
Surface	k__Bacteria|p__Firmicutes|c__Bacilli|o__Bacillales	SurfaceSeat	0.153555	24	23	1.51881e-05	0.000267816
Surface	k__Bacteria|p__Actinobacteria|c__Actinobacteria|o__Actinomycetales|f__Corynebacteriaceae|g__Corynebacterium	SurfaceSeat	0.172466	24	24	1.56164e-05	0.000273094
Surface	k__Bacteria|p__Bacteroidetes|c__Bacteroidia|o__Bacteroidales|f__Porphyromonadaceae	SurfaceSeat	0.0648582	24	19	2.26133e-05	0.000385486
Surface	k__Bacteria|p__Bacteroidetes|c__Cytophagia|o__Cytophagales|f__Cytophagaceae|g__Hymenobacter|s__Hymenobacter_unclassified	SurfaceSeat	0.0656602	24	19	2.26679e-05	0.000385486
Surface	k__Bacteria|p__Deinococcus_Thermus|c__Deinococci|o__Deinococcales|f__Deinococcaceae	SurfaceSeat	0.0698876	24	22	2.29873e-05	0.000385486
Surface	k__Bacteria|p__Deinococcus_Thermus|c__Deinococci|o__Deinococcales|f__Deinococcaceae|g__Deinococcus	SurfaceSeat	0.0698876	24	22	2.29873e-05	0.000385486
Surface	k__Bacteria|p__Actinobacteria|c__Actinobacteria|o__Actinomycetales|f__Brevibacteriaceae|g__Brevibacterium|s__Brevibacterium_mcbrellneri	SurfaceSeat	0.0370253	24	15	2.31364e-05	0.000385486
Surface	k__Bacteria|p__Actinobacteria|c__Actinobacteria|o__Actinomycetales|f__Brevibacteriaceae|g__Brevibacterium|s__Brevibacterium_mcbrellneri|t__GCF_000178455	SurfaceSeat	0.0370253	24	15	2.31364e-05	0.000385486
Surface	k__Bacteria|p__Firmicutes|c__Bacilli|o__Bacillales|f__Staphylococcaceae|g__Staphylococcus|s__Staphylococcus_caprae_capitis	SurfaceTouchscreen	0.0607333	24	23	2.41735e-05	0.000395291
Surface	k__Bacteria|p__Firmicutes|c__Bacilli|o__Bacillales|f__Staphylococcaceae|g__Staphylococcus|s__Staphylococcus_caprae_capitis|t__Staphylococcus_caprae_capitis_unclassified	SurfaceTouchscreen	0.0607333	24	23	2.41735e-05	0.000395291
Surface	k__Bacteria|p__Deinococcus_Thermus|c__Deinococci|o__Deinococcales|f__Deinococcaceae|g__Deinococcus|s__Deinococcus_unclassified	SurfaceSeat	0.0690902	24	22	2.42853e-05	0.000395291
Surface	k__Bacteria|p__Actinobacteria|c__Actinobacteria|o__Actinomycetales	SurfaceSeat	-0.321389	24	24	2.71215e-05	0.000438085
Surface	k__Bacteria|p__Actinobacteria|c__Actinobacteria|o__Coriobacteriales	SurfaceSeat	0.0560711	24	16	3.24637e-05	0.00051649
Surface	k__Bacteria|p__Actinobacteria|c__Actinobacteria|o__Coriobacteriales|f__Coriobacteriaceae	SurfaceSeat	0.0560711	24	16	3.24637e-05	0.00051649
Surface	k__Bacteria|p__Bacteroidetes|c__Bacteroidia|o__Bacteroidales|f__Porphyromonadaceae|g__Porphyromonas	SurfaceSeat	0.0629159	24	19	3.36518e-05	0.000531398
Surface	k__Bacteria|p__Bacteroidetes|c__Cytophagia|o__Cytophagales|f__Cytophagaceae|g__Hymenobacter	SurfaceSeat	0.0663737	24	19	3.51069e-05	0.000540225
Surface	k__Bacteria|p__Bacteroidetes|c__Cytophagia	SurfaceSeat	0.0663737	24	19	3.52759e-05	0.000540225
Surface	k__Bacteria|p__Bacteroidetes|c__Cytophagia|o__Cytophagales	SurfaceSeat	0.0663737	24	19	3.52759e-05	0.000540225
Surface	k__Bacteria|p__Bacteroidetes|c__Cytophagia|o__Cytophagales|f__Cytophagaceae	SurfaceSeat	0.0663737	24	19	3.52759e-05	0.000540225
Surface	k__Bacteria|p__Firmicutes|c__Clostridia|o__Clostridiales|f__Ruminococcaceae|g__Faecalibacterium	SurfaceSeat	0.0357755	24	12	3.61931e-05	0.000540225
Surface	k__Bacteria|p__Firmicutes|c__Clostridia|o__Clostridiales|f__Ruminococcaceae|g__Faecalibacterium|s__Faecalibacterium_prausnitzii	SurfaceSeat	0.0357755	24	12	3.61931e-05	0.000540225
Surface	k__Bacteria|p__Firmicutes|c__Clostridia|o__Clostridiales|f__Ruminococcaceae|g__Faecalibacterium|s__Faecalibacterium_prausnitzii|t__Faecalibacterium_prausnitzii_unclassified	SurfaceSeat	0.0357755	24	12	3.61931e-05	0.000540225
Surface	k__Bacteria|p__Firmicutes|c__Bacilli	SurfaceTouchscreen	0.199482	24	23	3.62533e-05	0.000540225
Surface	k__Bacteria|p__Firmicutes|c__Bacilli|o__Lactobacillales|f__Streptococcaceae|g__Streptococcus|s__Streptococcus_salivarius	SurfaceTouchscreen	0.0446281	24	22	4.01544e-05	0.000590046
Surface	k__Bacteria|p__Firmicutes|c__Bacilli|o__Lactobacillales|f__Streptococcaceae|g__Streptococcus|s__Streptococcus_salivarius|t__Streptococcus_salivarius_unclassified	SurfaceTouchscreen	0.0446281	24	22	4.01544e-05	0.000590046
Surface	k__Bacteria|p__Proteobacteria|c__Alphaproteobacteria	SurfaceTouchscreen	0.0945382	24	21	5.1031e-05	0.000744701
Surface	k__Bacteria|p__Actinobacteria|c__Actinobacteria|o__Actinomycetales|f__Corynebacteriaceae|g__Corynebacterium|s__Corynebacterium_amycolatum	SurfaceSeat	0.0496611	24	18	5.41754e-05	0.000779831
Surface	k__Bacteria|p__Actinobacteria|c__Actinobacteria|o__Actinomycetales|f__Corynebacteriaceae|g__Corynebacterium|s__Corynebacterium_amycolatum|t__GCF_000173655	SurfaceSeat	0.0496611	24	18	5.41754e-05	0.000779831
Surface	k__Bacteria|p__Proteobacteria	SurfaceSeat	0.168304	24	24	5.4833e-05	0.000783963
Surface	k__Bacteria|p__Firmicutes|c__Bacilli|o__Bacillales	SurfaceTouchscreen	0.129002	24	23	5.99894e-05	0.000851929
Surface	k__Bacteria|p__Actinobacteria|c__Actinobacteria|o__Actinomycetales|f__Geodermatophilaceae|g__Geodermatophilaceae_unclassified	SurfaceTouchscreen	0.107021	24	18	6.049e-05	0.000853312
Surface	k__Bacteria|p__Actinobacteria|c__Actinobacteria|o__Actinomycetales|f__Intrasporangiaceae	SurfaceTouchscreen	0.025288	24	16	6.5191e-05	0.000913538
Surface	k__Bacteria|p__Firmicutes|c__Clostridia|o__Clostridiales|f__Clostridiales_Family_XI_Incertae_Sedis|g__Finegoldia	SurfaceTouchscreen	0.0502958	24	22	6.69697e-05	0.000920181
Surface	k__Bacteria|p__Firmicutes|c__Clostridia|o__Clostridiales|f__Clostridiales_Family_XI_Incertae_Sedis|g__Finegoldia|s__Finegoldia_magna	SurfaceTouchscreen	0.0502958	24	22	6.69697e-05	0.000920181
Surface	k__Bacteria|p__Firmicutes|c__Clostridia|o__Clostridiales|f__Clostridiales_Family_XI_Incertae_Sedis|g__Finegoldia|s__Finegoldia_magna|t__Finegoldia_magna_unclassified	SurfaceTouchscreen	0.0502958	24	22	6.69697e-05	0.000920181
Surface	k__Bacteria|p__Proteobacteria|c__Alphaproteobacteria|o__Caulobacterales	SurfaceTouchscreen	0.0521184	24	16	6.812e-05	0.000923987
Surface	k__Bacteria|p__Proteobacteria|c__Alphaproteobacteria|o__Caulobacterales|f__Caulobacteraceae	SurfaceTouchscreen	0.0521184	24	16	6.812e-05	0.000923987
Surface	k__Bacteria|p__Proteobacteria|c__Gammaproteobacteria|o__Pseudomonadales|f__Moraxellaceae|g__Acinetobacter|s__Acinetobacter_lwoffii	SurfaceTouchscreen	0.0341079	24	12	7.38687e-05	0.000989279
Surface	k__Bacteria|p__Proteobacteria|c__Gammaproteobacteria|o__Pseudomonadales|f__Moraxellaceae|g__Acinetobacter|s__Acinetobacter_lwoffii|t__Acinetobacter_lwoffii_unclassified	SurfaceTouchscreen	0.0341079	24	12	7.38687e-05	0.000989279
Surface	k__Bacteria|p__Firmicutes|c__Bacilli|o__Bacillales|f__Staphylococcaceae	SurfaceTouchscreen	0.123885	24	23	7.95528e-05	0.00105366
Surface	k__Bacteria|p__Firmicutes|c__Bacilli|o__Bacillales|f__Staphylococcaceae|g__Staphylococcus	SurfaceTouchscreen	0.123873	24	23	7.96715e-05	0.00105366
Surface	k__Bacteria|p__Deinococcus_Thermus	SurfaceTouchscreen	0.0656458	24	22	8.64128e-05	0.00111784
Surface	k__Bacteria|p__Deinococcus_Thermus|c__Deinococci	SurfaceTouchscreen	0.0656458	24	22	8.64128e-05	0.00111784
Surface	k__Bacteria|p__Deinococcus_Thermus|c__Deinococci|o__Deinococcales	SurfaceTouchscreen	0.0656458	24	22	8.64128e-05	0.00111784
Surface	k__Bacteria|p__Proteobacteria|c__Gammaproteobacteria|o__Pseudomonadales	SurfaceTouchscreen	0.0927339	24	24	8.66377e-05	0.00111784
Surface	k__Bacteria|p__Bacteroidetes	SurfaceSeat	0.0882149	24	23	8.73573e-05	0.00112029
Surface	k__Bacteria|p__Actinobacteria|c__Actinobacteria|o__Actinomycetales|f__Geodermatophilaceae|g__Geodermatophilaceae_unclassified	SurfaceSeat	0.110281	24	18	8.88703e-05	0.00113283
Surface	k__Bacteria|p__Firmicutes|c__Bacilli	SurfaceSeat	0.195053	24	23	9.94267e-05	0.0012598
Surface	k__Bacteria|p__Proteobacteria|c__Gammaproteobacteria	SurfaceSeat	0.109709	24	24	0.000105339	0.00132432
Surface	k__Bacteria|p__Firmicutes|c__Clostridia|o__Clostridiales|f__Clostridiales_Family_XI_Incertae_Sedis	SurfaceTouchscreen	0.0642153	24	22	0.00010577	0.00132432
Surface	k__Bacteria|p__Actinobacteria|c__Actinobacteria|o__Actinomycetales|f__Geodermatophilaceae	SurfaceTouchscreen	0.111159	24	18	0.000110931	0.00138077
Surface	k__Bacteria|p__Proteobacteria|c__Betaproteobacteria	SurfaceTouchscreen	0.0975624	24	24	0.00011809	0.00146128
Surface	k__Bacteria|p__Deinococcus_Thermus|c__Deinococci|o__Deinococcales|f__Deinococcaceae	SurfaceTouchscreen	0.0561954	24	22	0.000143459	0.00175468
Surface	k__Bacteria|p__Deinococcus_Thermus|c__Deinococci|o__Deinococcales|f__Deinococcaceae|g__Deinococcus	SurfaceTouchscreen	0.0561954	24	22	0.000143459	0.00175468
Surface	k__Bacteria|p__Firmicutes|c__Bacilli|o__Bacillales|f__Staphylococcaceae|g__Staphylococcus|s__Staphylococcus_warneri	SurfaceTouchscreen	0.0320699	24	15	0.000146825	0.00177532
Surface	k__Bacteria|p__Firmicutes|c__Bacilli|o__Bacillales|f__Staphylococcaceae|g__Staphylococcus|s__Staphylococcus_warneri|t__Staphylococcus_warneri_unclassified	SurfaceTouchscreen	0.0320699	24	15	0.000146825	0.00177532
Surface	k__Bacteria|p__Deinococcus_Thermus|c__Deinococci|o__Deinococcales|f__Deinococcaceae|g__Deinococcus|s__Deinococcus_unclassified	SurfaceTouchscreen	0.0554929	24	22	0.000152372	0.00183193
Surface	k__Bacteria|p__Proteobacteria|c__Alphaproteobacteria|o__Sphingomonadales|f__Sphingomonadaceae|g__Sphingobium|s__Sphingobium_unclassified	SurfaceTouchscreen	0.0395119	24	12	0.000168117	0.00200981
Surface	k__Bacteria|p__Actinobacteria|c__Actinobacteria|o__Coriobacteriales|f__Coriobacteriaceae|g__Atopobium|s__Atopobium_vaginae	SurfaceSeat	0.0384875	24	15	0.000172319	0.00203238
Surface	k__Bacteria|p__Actinobacteria|c__Actinobacteria|o__Coriobacteriales|f__Coriobacteriaceae|g__Atopobium|s__Atopobium_vaginae|t__Atopobium_vaginae_unclassified	SurfaceSeat	0.0384875	24	15	0.000172319	0.00203238
Surface	k__Bacteria|p__Firmicutes|c__Bacilli|o__Lactobacillales|f__Lactobacillaceae|g__Lactobacillus|s__Lactobacillus_crispatus	SurfaceTouchscreen	0.0597484	24	18	0.000173847	0.00203238
Surface	k__Bacteria|p__Firmicutes|c__Bacilli|o__Lactobacillales|f__Lactobacillaceae|g__Lactobacillus|s__Lactobacillus_crispatus|t__Lactobacillus_crispatus_unclassified	SurfaceTouchscreen	0.0597484	24	18	0.000173847	0.00203238
Surface	k__Bacteria|p__Proteobacteria|c__Alphaproteobacteria|o__Sphingomonadales|f__Sphingomonadaceae	SurfaceTouchscreen	0.0436131	24	12	0.000189932	0.00220823
Surface	k__Bacteria|p__Actinobacteria|c__Actinobacteria|o__Actinomycetales|f__Microbacteriaceae|g__Agromyces	SurfaceTouchscreen	0.0298039	24	13	0.000202197	0.00232527
Surface	k__Bacteria|p__Actinobacteria|c__Actinobacteria|o__Actinomycetales|f__Microbacteriaceae|g__Agromyces|s__Agromyces_unclassified	SurfaceTouchscreen	0.0298039	24	13	0.000202197	0.00232527
Surface	k__Bacteria|p__Proteobacteria|c__Alphaproteobacteria|o__Sphingomonadales|f__Sphingomonadaceae|g__Sphingobium	SurfaceTouchscreen	0.0415189	24	12	0.000216544	0.0024768
Surface	k__Bacteria|p__Actinobacteria|c__Actinobacteria|o__Actinomycetales|f__Geodermatophilaceae	SurfaceSeat	0.110866	24	18	0.000227596	0.00258922
Surface	k__Bacteria|p__Proteobacteria|c__Alphaproteobacteria|o__Rhizobiales|f__Bradyrhizobiaceae	SurfaceTouchscreen	0.0221355	24	10	0.000233744	0.00263627
Surface	k__Bacteria|p__Bacteroidetes|c__Sphingobacteriia	SurfaceTouchscreen	0.0395857	24	10	0.000236716	0.00263627
Surface	k__Bacteria|p__Bacteroidetes|c__Sphingobacteriia|o__Sphingobacteriales	SurfaceTouchscreen	0.0395857	24	10	0.000236716	0.00263627
Surface	k__Bacteria|p__Bacteroidetes|c__Sphingobacteriia|o__Sphingobacteriales|f__Sphingobacteriaceae	SurfaceTouchscreen	0.0395857	24	10	0.000236716	0.00263627
Surface	k__Bacteria|p__Actinobacteria	SurfaceSeat	-0.260869	24	24	0.000258374	0.0028475
Surface	k__Bacteria|p__Actinobacteria|c__Actinobacteria	SurfaceSeat	-0.260869	24	24	0.000258374	0.0028475
Surface	k__Bacteria|p__Actinobacteria|c__Actinobacteria|o__Solirubrobacterales	SurfaceSeat	0.0337003	24	15	0.00026529	0.00289358
Surface	k__Bacteria|p__Actinobacteria|c__Actinobacteria|o__Solirubrobacterales|f__Solirubrobacterales_unclassified	SurfaceSeat	0.0337003	24	15	0.00026529	0.00289358
Surface	k__Bacteria|p__Proteobacteria|c__Alphaproteobacteria|o__Rhizobiales|f__Bradyrhizobiaceae|g__Rhodopseudomonas	SurfaceTouchscreen	0.0196016	24	10	0.000275607	0.00299069
Surface	k__Bacteria|p__Proteobacteria|c__Gammaproteobacteria|o__Enterobacteriales|f__Enterobacteriaceae|g__Escherichia|s__Escherichia_coli	SurfaceTouchscreen	0.0298582	24	8	0.00028653	0.00307765
Surface	k__Bacteria|p__Proteobacteria|c__Gammaproteobacteria|o__Enterobacteriales|f__Enterobacteriaceae|g__Escherichia|s__Escherichia_coli|t__Escherichia_coli_unclassified	SurfaceTouchscreen	0.0298582	24	8	0.00028653	0.00307765
Surface	k__Bacteria|p__Proteobacteria|c__Alphaproteobacteria|o__Caulobacterales|f__Caulobacteraceae|g__Caulobacter	SurfaceTouchscreen	0.0298858	24	11	0.000309329	0.00330576
Surface	k__Bacteria|p__Actinobacteria|c__Actinobacteria|o__Coriobacteriales|f__Coriobacteriaceae|g__Atopobium	SurfaceSeat	0.0452275	24	16	0.000319359	0.0033958
Surface	k__Bacteria|p__Firmicutes|c__Bacilli|o__Bacillales|f__Bacillales_noname	SurfaceTouchscreen	0.0343416	24	21	0.000332461	0.00347983
Surface	k__Eukaryota|p__Basidiomycota	SurfaceSeat	-0.0309237	24	21	0.000340418	0.00347983
Surface	k__Eukaryota|p__Basidiomycota|c__Exobasidiomycetes	SurfaceSeat	-0.0309237	24	21	0.000340418	0.00347983
Surface	k__Eukaryota|p__Basidiomycota|c__Exobasidiomycetes|o__Malasseziales	SurfaceSeat	-0.0309237	24	21	0.000340418	0.00347983
Surface	k__Eukaryota|p__Basidiomycota|c__Exobasidiomycetes|o__Malasseziales|f__Malasseziaceae	SurfaceSeat	-0.0309237	24	21	0.000340418	0.00347983
Surface	k__Eukaryota|p__Basidiomycota|c__Exobasidiomycetes|o__Malasseziales|f__Malasseziaceae|g__Malassezia	SurfaceSeat	-0.0309237	24	21	0.000340418	0.00347983
Surface	k__Eukaryota|p__Basidiomycota|c__Exobasidiomycetes|o__Malasseziales|f__Malasseziaceae|g__Malassezia|s__Malassezia_globosa	SurfaceSeat	-0.0309237	24	21	0.000340418	0.00347983
Surface	k__Eukaryota|p__Basidiomycota|c__Exobasidiomycetes|o__Malasseziales|f__Malasseziaceae|g__Malassezia|s__Malassezia_globosa|t__GCA_000181695	SurfaceSeat	-0.0309237	24	21	0.000340418	0.00347983
Surface	k__Bacteria|p__Proteobacteria|c__Betaproteobacteria|o__Burkholderiales|f__Oxalobacteraceae|g__Massilia|s__Massilia_unclassified	SurfaceSeat	0.0487693	24	18	0.000349313	0.00355359
Surface	k__Bacteria|p__Actinobacteria|c__Actinobacteria|o__Bifidobacteriales	SurfaceTouchscreen	0.0679105	24	22	0.000364679	0.00367458
Surface	k__Bacteria|p__Actinobacteria|c__Actinobacteria|o__Bifidobacteriales|f__Bifidobacteriaceae	SurfaceTouchscreen	0.0679105	24	22	0.000364679	0.00367458
Surface	k__Bacteria|p__Proteobacteria|c__Gammaproteobacteria|o__Pseudomonadales|f__Pseudomonadaceae|g__Pseudomonas|s__Pseudomonas_stutzeri	SurfaceTouchscreen	0.0298131	24	11	0.000372003	0.00371301
Surface	k__Bacteria|p__Proteobacteria|c__Gammaproteobacteria|o__Pseudomonadales|f__Pseudomonadaceae|g__Pseudomonas|s__Pseudomonas_stutzeri|t__Pseudomonas_stutzeri_unclassified	SurfaceTouchscreen	0.0298131	24	11	0.000372003	0.00371301
Surface	k__Bacteria|p__Firmicutes|c__Clostridia|o__Clostridiales|f__Lachnospiraceae|g__Dorea	SurfaceSeat	0.0267785	24	6	0.000376341	0.00373868
Surface	k__Bacteria|p__Firmicutes|c__Bacilli|o__Lactobacillales|f__Streptococcaceae|g__Streptococcus|s__Streptococcus_thermophilus	SurfaceTouchscreen	0.0654831	24	22	0.000396449	0.00390179
Surface	k__Bacteria|p__Firmicutes|c__Bacilli|o__Lactobacillales|f__Streptococcaceae|g__Streptococcus|s__Streptococcus_thermophilus|t__Streptococcus_thermophilus_unclassified	SurfaceTouchscreen	0.0654831	24	22	0.000396449	0.00390179
Surface	k__Bacteria|p__Bacteroidetes|c__Bacteroidia|o__Bacteroidales|f__Prevotellaceae	SurfaceTouchscreen	0.05994	24	19	0.000402102	0.00393911
Surface	k__Bacteria|p__Proteobacteria|c__Gammaproteobacteria|o__Enterobacteriales|f__Enterobacteriaceae|g__Escherichia	SurfaceTouchscreen	0.030368	24	12	0.000406085	0.0039598
Surface	k__Bacteria|p__Firmicutes|c__Bacilli|o__Lactobacillales	SurfaceTouchscreen	0.144921	24	23	0.000462141	0.00448574
Surface	k__Bacteria|p__Bacteroidetes|c__Bacteroidia	SurfaceTouchscreen	0.0740988	24	22	0.000526215	0.00506123
Surface	k__Bacteria|p__Bacteroidetes|c__Bacteroidia|o__Bacteroidales	SurfaceTouchscreen	0.0740988	24	22	0.000526215	0.00506123
Surface	k__Bacteria|p__Proteobacteria|c__Alphaproteobacteria|o__Rhizobiales|f__Bradyrhizobiaceae|g__Rhodopseudomonas|s__Rhodopseudomonas_palustris	SurfaceTouchscreen	0.0127445	24	9	0.000588952	0.00561361
Surface	k__Bacteria|p__Proteobacteria|c__Alphaproteobacteria|o__Rhizobiales|f__Bradyrhizobiaceae|g__Rhodopseudomonas|s__Rhodopseudomonas_palustris|t__Rhodopseudomonas_palustris_unclassified	SurfaceTouchscreen	0.0127445	24	9	0.000588952	0.00561361
Surface	k__Bacteria|p__Actinobacteria|c__Actinobacteria|o__Actinomycetales|f__Dermabacteraceae|g__Brachybacterium	SurfaceTouchscreen	0.04393	24	23	0.000639091	0.0060642
Surface	k__Bacteria|p__Firmicutes|c__Clostridia	SurfaceTouchscreen	0.0837294	24	22	0.000655852	0.00616793
Surface	k__Bacteria|p__Firmicutes|c__Clostridia|o__Clostridiales	SurfaceTouchscreen	0.0837294	24	22	0.000655852	0.00616793
Surface	k__Bacteria|p__Actinobacteria|c__Actinobacteria|o__Actinomycetales|f__Dermabacteraceae|g__Brachybacterium|s__Brachybacterium_unclassified	SurfaceTouchscreen	0.0402881	24	23	0.000664869	0.00622506
Surface	k__Bacteria|p__Actinobacteria|c__Actinobacteria|o__Actinomycetales|f__Dermabacteraceae|g__Dermabacteraceae_unclassified	SurfaceTouchscreen	0.0644148	24	17	0.000680484	0.00634319
Surface	k__Bacteria|p__Firmicutes|c__Clostridia|o__Clostridiales|f__Clostridiales_Family_XI_Incertae_Sedis|g__Anaerococcus	SurfaceTouchscreen	0.0380474	24	19	0.000713727	0.00657833
Surface	k__Bacteria|p__Proteobacteria|c__Alphaproteobacteria	SurfaceSeat	0.0785712	24	21	0.000723914	0.00657833
Surface	k__Bacteria|p__Acidobacteria	SurfaceSeat	0.0461749	24	17	0.000724634	0.00657833
Surface	k__Bacteria|p__Acidobacteria|c__Acidobacteriia	SurfaceSeat	0.0461749	24	17	0.000724634	0.00657833
Surface	k__Bacteria|p__Acidobacteria|c__Acidobacteriia|o__Acidobacteriales	SurfaceSeat	0.0461749	24	17	0.000724634	0.00657833
Surface	k__Bacteria|p__Acidobacteria|c__Acidobacteriia|o__Acidobacteriales|f__Acidobacteriaceae	SurfaceSeat	0.0461749	24	17	0.000724634	0.00657833
Surface	k__Bacteria|p__Proteobacteria|c__Betaproteobacteria|o__Burkholderiales	SurfaceTouchscreen	0.0740531	24	23	0.000732572	0.00657833
Surface	k__Bacteria|p__Firmicutes|c__Bacilli|o__Bacillales|f__Staphylococcaceae|g__Staphylococcus|s__Staphylococcus_pettenkoferi	SurfaceTouchscreen	0.0431542	24	15	0.000733689	0.00657833
Surface	k__Bacteria|p__Firmicutes|c__Bacilli|o__Bacillales|f__Staphylococcaceae|g__Staphylococcus|s__Staphylococcus_pettenkoferi|t__GCF_000260275	SurfaceTouchscreen	0.0431542	24	15	0.000733689	0.00657833
Surface	k__Bacteria|p__Actinobacteria|c__Actinobacteria|o__Actinomycetales|f__Brevibacteriaceae	SurfaceTouchscreen	0.048839	24	17	0.000776384	0.00690264
Surface	k__Bacteria|p__Actinobacteria|c__Actinobacteria|o__Actinomycetales|f__Brevibacteriaceae|g__Brevibacterium	SurfaceTouchscreen	0.048839	24	17	0.000776384	0.00690264
Surface	k__Bacteria|p__Actinobacteria|c__Actinobacteria|o__Actinomycetales|f__Micrococcaceae|g__Kocuria|s__Kocuria_unclassified	SurfaceSeat	0.0629361	24	15	0.000787143	0.00696901
Surface	k__Bacteria|p__Firmicutes|c__Clostridia|o__Clostridiales|f__Clostridiales_Family_XI_Incertae_Sedis|g__Anaerococcus|s__Anaerococcus_prevotii	SurfaceTouchscreen	0.0359589	24	19	0.000836781	0.00734701
Surface	k__Bacteria|p__Firmicutes|c__Clostridia|o__Clostridiales|f__Clostridiales_Family_XI_Incertae_Sedis|g__Anaerococcus|s__Anaerococcus_prevotii|t__Anaerococcus_prevotii_unclassified	SurfaceTouchscreen	0.0359589	24	19	0.000836781	0.00734701
Surface	k__Bacteria|p__Bacteroidetes|c__Sphingobacteriia|o__Sphingobacteriales|f__Sphingobacteriaceae|g__Sphingobacterium	SurfaceTouchscreen	0.0150694	24	9	0.000845027	0.00735834
Surface	k__Bacteria|p__Bacteroidetes|c__Sphingobacteriia|o__Sphingobacteriales|f__Sphingobacteriaceae|g__Sphingobacterium|s__Sphingobacterium_unclassified	SurfaceTouchscreen	0.0150694	24	9	0.000845027	0.00735834
Surface	k__Bacteria|p__Firmicutes|c__Negativicutes|o__Selenomonadales|f__Veillonellaceae|g__Veillonella|s__Veillonella_atypica	SurfaceTouchscreen	0.0281817	24	12	0.0008851	0.00759331
Surface	k__Bacteria|p__Firmicutes|c__Negativicutes|o__Selenomonadales|f__Veillonellaceae|g__Veillonella|s__Veillonella_atypica|t__Veillonella_atypica_unclassified	SurfaceTouchscreen	0.0281817	24	12	0.0008851	0.00759331
Surface	k__Bacteria|p__Proteobacteria|c__Alphaproteobacteria|o__Rhodobacterales	SurfaceTouchscreen	0.0332411	24	18	0.000889953	0.00759331
Surface	k__Bacteria|p__Proteobacteria|c__Alphaproteobacteria|o__Rhodobacterales|f__Rhodobacteraceae	SurfaceTouchscreen	0.0332411	24	18	0.000889953	0.00759331
Surface	k__Bacteria|p__Proteobacteria|c__Alphaproteobacteria|o__Rhodobacterales|f__Rhodobacteraceae|g__Paracoccus	SurfaceTouchscreen	0.0332411	24	18	0.000889953	0.00759331
Surface	k__Bacteria|p__Proteobacteria|c__Gammaproteobacteria|o__Pseudomonadales	SurfaceSeat	0.0786766	24	24	0.000910225	0.00772419
Surface	k__Bacteria|p__Firmicutes|c__Clostridia|o__Clostridiales|f__Lachnospiraceae|g__Dorea|s__Dorea_unclassified	SurfaceSeat	0.0201239	24	6	0.000912594	0.00772419
Surface	k__Bacteria|p__Fusobacteria	SurfaceTouchscreen	0.0305202	24	12	0.000943412	0.00789036
Surface	k__Bacteria|p__Fusobacteria|c__Fusobacteriia	SurfaceTouchscreen	0.0305202	24	12	0.000943412	0.00789036
Surface	k__Bacteria|p__Fusobacteria|c__Fusobacteriia|o__Fusobacteriales	SurfaceTouchscreen	0.0305202	24	12	0.000943412	0.00789036
Surface	k__Bacteria|p__Proteobacteria|c__Betaproteobacteria|o__Burkholderiales|f__Comamonadaceae	SurfaceTouchscreen	0.0407166	24	15	0.000954439	0.00792354
Surface	k__Bacteria|p__Actinobacteria|c__Actinobacteria|o__Actinomycetales|f__Dietziaceae	SurfaceSeat	0.0338663	24	18	0.000958614	0.00792354
Surface	k__Bacteria|p__Actinobacteria|c__Actinobacteria|o__Actinomycetales|f__Dietziaceae|g__Dietzia	SurfaceSeat	0.0338663	24	18	0.000958614	0.00792354
Surface	k__Bacteria|p__Bacteroidetes|c__Sphingobacteriia|o__Sphingobacteriales|f__Sphingobacteriaceae|g__Pedobacter|s__Pedobacter_unclassified	SurfaceTouchscreen	0.0326859	24	6	0.000997522	0.00819435
Surface	k__Bacteria|p__Actinobacteria|c__Actinobacteria|o__Actinomycetales|f__Brevibacteriaceae|g__Brevibacterium|s__Brevibacterium_mcbrellneri	SurfaceTouchscreen	0.0245514	24	15	0.00100299	0.00819435
Surface	k__Bacteria|p__Actinobacteria|c__Actinobacteria|o__Actinomycetales|f__Brevibacteriaceae|g__Brevibacterium|s__Brevibacterium_mcbrellneri|t__GCF_000178455	SurfaceTouchscreen	0.0245514	24	15	0.00100299	0.00819435
Surface	k__Bacteria|p__Firmicutes|c__Bacilli|o__Bacillales|f__Bacillales_noname|g__Exiguobacterium	SurfaceTouchscreen	0.0182909	24	6	0.00101016	0.00822114
Surface	k__Bacteria|p__Bacteroidetes|c__Sphingobacteriia|o__Sphingobacteriales|f__Sphingobacteriaceae|g__Pedobacter	SurfaceTouchscreen	0.0328061	24	6	0.00101925	0.00826332
Surface	k__Bacteria|p__Fusobacteria|c__Fusobacteriia|o__Fusobacteriales|f__Leptotrichiaceae|g__Leptotrichia	SurfaceTouchscreen	0.0149299	24	10	0.00109068	0.00875966
Surface	k__Bacteria|p__Fusobacteria|c__Fusobacteriia|o__Fusobacteriales|f__Leptotrichiaceae|g__Leptotrichia|s__Leptotrichia_unclassified	SurfaceTouchscreen	0.0149299	24	10	0.00109068	0.00875966
Surface	k__Bacteria|p__Bacteroidetes|c__Bacteroidia|o__Bacteroidales|f__Prevotellaceae|g__Prevotella	SurfaceTouchscreen	0.0536462	24	18	0.00109289	0.00875966
Surface	k__Bacteria|p__Proteobacteria|c__Alphaproteobacteria|o__Caulobacterales|f__Caulobacteraceae|g__Brevundimonas	SurfaceTouchscreen	0.0386732	24	15	0.00112059	0.00894783
Surface	k__Bacteria|p__Acidobacteria	SurfaceTouchscreen	0.0410515	24	17	0.00119497	0.00939982
Surface	k__Bacteria|p__Acidobacteria|c__Acidobacteriia	SurfaceTouchscreen	0.0410515	24	17	0.00119497	0.00939982
Surface	k__Bacteria|p__Acidobacteria|c__Acidobacteriia|o__Acidobacteriales	SurfaceTouchscreen	0.0410515	24	17	0.00119497	0.00939982
Surface	k__Bacteria|p__Acidobacteria|c__Acidobacteriia|o__Acidobacteriales|f__Acidobacteriaceae	SurfaceTouchscreen	0.0410515	24	17	0.00119497	0.00939982
Surface	k__Bacteria|p__Actinobacteria|c__Actinobacteria|o__Actinomycetales|f__Dietziaceae|g__Dietzia|s__Dietzia_unclassified	SurfaceSeat	0.0323992	24	18	0.0012278	0.00962234
Surface	k__Bacteria|p__Firmicutes|c__Clostridia|o__Clostridiales|f__Eubacteriaceae|g__Eubacterium|s__Eubacterium_rectale	SurfaceSeat	0.0333208	24	13	0.00124193	0.00966152
Surface	k__Bacteria|p__Firmicutes|c__Clostridia|o__Clostridiales|f__Eubacteriaceae|g__Eubacterium|s__Eubacterium_rectale|t__Eubacterium_rectale_unclassified	SurfaceSeat	0.0333208	24	13	0.00124193	0.00966152
Surface	k__Bacteria|p__Proteobacteria|c__Gammaproteobacteria|o__Enterobacteriales	SurfaceTouchscreen	0.0909054	24	20	0.00125327	0.00967851
Surface	k__Bacteria|p__Proteobacteria|c__Gammaproteobacteria|o__Enterobacteriales|f__Enterobacteriaceae	SurfaceTouchscreen	0.0909054	24	20	0.00125327	0.00967851
Surface	k__Bacteria|p__Proteobacteria|c__Alphaproteobacteria|o__Rhodobacterales|f__Rhodobacteraceae|g__Paracoccus|s__Paracoccus_unclassified	SurfaceTouchscreen	0.031386	24	18	0.00128655	0.00989939
Surface	k__Bacteria|p__Firmicutes|c__Bacilli|o__Lactobacillales|f__Streptococcaceae	SurfaceTouchscreen	0.115465	24	23	0.00138349	0.0106067
Surface	k__Bacteria|p__Actinobacteria|c__Actinobacteria|o__Actinomycetales|f__Dermacoccaceae	SurfaceSeat	0.0252049	24	11	0.00140967	0.0106457
Surface	k__Bacteria|p__Actinobacteria|c__Actinobacteria|o__Actinomycetales|f__Dermacoccaceae|g__Kytococcus	SurfaceSeat	0.0252049	24	11	0.00140967	0.0106457
Surface	k__Bacteria|p__Actinobacteria|c__Actinobacteria|o__Actinomycetales|f__Dermacoccaceae|g__Kytococcus|s__Kytococcus_sedentarius	SurfaceSeat	0.0252049	24	11	0.00140967	0.0106457
Surface	k__Bacteria|p__Actinobacteria|c__Actinobacteria|o__Actinomycetales|f__Dermacoccaceae|g__Kytococcus|s__Kytococcus_sedentarius|t__GCF_000023925	SurfaceSeat	0.0252049	24	11	0.00140967	0.0106457
Surface	k__Eukaryota|p__Ascomycota|c__Eurotiomycetes	SurfaceTouchscreen	0.0145168	24	7	0.00142582	0.0106457
Surface	k__Eukaryota|p__Ascomycota|c__Eurotiomycetes|o__Eurotiales	SurfaceTouchscreen	0.0145168	24	7	0.00142582	0.0106457
Surface	k__Eukaryota|p__Ascomycota|c__Eurotiomycetes|o__Eurotiales|f__Aspergillaceae	SurfaceTouchscreen	0.0145168	24	7	0.00142582	0.0106457
Surface	k__Bacteria|p__Firmicutes|c__Bacilli|o__Bacillales|f__Bacillales_noname|g__Gemella	SurfaceTouchscreen	0.0293846	24	21	0.00142882	0.0106457
Surface	k__Bacteria|p__Firmicutes|c__Clostridia|o__Clostridiales|f__Eubacteriaceae	SurfaceSeat	0.0361192	24	16	0.0014791	0.0109433
Surface	k__Bacteria|p__Firmicutes|c__Clostridia|o__Clostridiales|f__Eubacteriaceae|g__Eubacterium	SurfaceSeat	0.0361192	24	16	0.0014791	0.0109433
Surface	k__Bacteria|p__Proteobacteria|c__Alphaproteobacteria|o__Caulobacterales|f__Caulobacteraceae|g__Caulobacter|s__Caulobacter_unclassified	SurfaceTouchscreen	0.0265895	24	9	0.00148459	0.0109456
Surface	k__Eukaryota|p__Ascomycota|c__Eurotiomycetes|o__Eurotiales|f__Aspergillaceae|g__Aspergillaceae_unclassified	SurfaceTouchscreen	0.0144235	24	7	0.00150226	0.0109831
Surface	k__Bacteria|p__Firmicutes|c__Bacilli|o__Lactobacillales|f__Lactobacillaceae|g__Lactobacillus	SurfaceSeat	0.0883061	24	19	0.00150674	0.0109831
Surface	k__Bacteria|p__Firmicutes|c__Bacilli|o__Lactobacillales|f__Lactobacillaceae	SurfaceSeat	0.0883061	24	19	0.00151335	0.0109831
Surface	k__Bacteria|p__Firmicutes|c__Bacilli|o__Lactobacillales|f__Lactobacillaceae|g__Lactobacillus|s__Lactobacillus_crispatus	SurfaceSeat	0.0509539	24	18	0.00151563	0.0109831
Surface	k__Bacteria|p__Firmicutes|c__Bacilli|o__Lactobacillales|f__Lactobacillaceae|g__Lactobacillus|s__Lactobacillus_crispatus|t__Lactobacillus_crispatus_unclassified	SurfaceSeat	0.0509539	24	18	0.00151563	0.0109831
Surface	k__Bacteria|p__Actinobacteria|c__Actinobacteria|o__Bifidobacteriales|f__Bifidobacteriaceae|g__Gardnerella	SurfaceTouchscreen	0.0638088	24	22	0.00155403	0.0111469
Surface	k__Bacteria|p__Actinobacteria|c__Actinobacteria|o__Bifidobacteriales|f__Bifidobacteriaceae|g__Gardnerella|s__Gardnerella_vaginalis	SurfaceTouchscreen	0.0638088	24	22	0.00155403	0.0111469
Surface	k__Bacteria|p__Actinobacteria|c__Actinobacteria|o__Bifidobacteriales|f__Bifidobacteriaceae|g__Gardnerella|s__Gardnerella_vaginalis|t__Gardnerella_vaginalis_unclassified	SurfaceTouchscreen	0.0638088	24	22	0.00155403	0.0111469
Surface	k__Bacteria|p__Proteobacteria|c__Gammaproteobacteria|o__Pseudomonadales|f__Moraxellaceae	SurfaceTouchscreen	0.0698833	24	23	0.00170435	0.0121579
Surface	k__Bacteria|p__Proteobacteria|c__Betaproteobacteria|o__Burkholderiales|f__Oxalobacteraceae|g__Janthinobacterium	SurfaceTouchscreen	0.0207959	24	12	0.00171222	0.0121579
Surface	k__Bacteria|p__Proteobacteria|c__Betaproteobacteria|o__Burkholderiales|f__Oxalobacteraceae|g__Janthinobacterium|s__Janthinobacterium_unclassified	SurfaceTouchscreen	0.0207959	24	12	0.00171222	0.0121579
Surface	k__Bacteria|p__Proteobacteria|c__Gammaproteobacteria|o__Enterobacteriales|f__Enterobacteriaceae|g__Pantoea	SurfaceTouchscreen	0.0686766	24	14	0.00185522	0.0130408
Surface	k__Bacteria|p__Firmicutes|c__Bacilli|o__Lactobacillales|f__Lactobacillaceae	SurfaceTouchscreen	0.0809511	24	19	0.00185531	0.0130408
Surface	k__Bacteria|p__Actinobacteria|c__Actinobacteria|o__Actinomycetales|f__Corynebacteriaceae|g__Corynebacterium|s__Corynebacterium_urealyticum	SurfaceSeat	0.0228073	24	13	0.00186121	0.0130408
Surface	k__Bacteria|p__Actinobacteria|c__Actinobacteria|o__Actinomycetales|f__Corynebacteriaceae|g__Corynebacterium|s__Corynebacterium_urealyticum|t__Corynebacterium_urealyticum_unclassified	SurfaceSeat	0.0228073	24	13	0.00186121	0.0130408
Surface	k__Bacteria|p__Firmicutes|c__Bacilli|o__Lactobacillales|f__Lactobacillaceae|g__Lactobacillus	SurfaceTouchscreen	0.0807643	24	19	0.00188364	0.0131544
Surface	k__Bacteria|p__Firmicutes|c__Bacilli|o__Bacillales|f__Bacillales_noname|g__Gemella|s__Gemella_sanguinis	SurfaceTouchscreen	0.0155033	24	8	0.00196543	0.0136086
Surface	k__Bacteria|p__Firmicutes|c__Bacilli|o__Bacillales|f__Bacillales_noname|g__Gemella|s__Gemella_sanguinis|t__GCF_000204335	SurfaceTouchscreen	0.0155033	24	8	0.00196543	0.0136086
Surface	k__Bacteria|p__Proteobacteria|c__Betaproteobacteria|o__Burkholderiales|f__Comamonadaceae|g__Variovorax	SurfaceTouchscreen	0.0215761	24	11	0.0019744	0.0136086
Surface	k__Bacteria|p__Proteobacteria|c__Betaproteobacteria|o__Burkholderiales|f__Comamonadaceae|g__Variovorax|s__Variovorax_unclassified	SurfaceTouchscreen	0.0215761	24	11	0.0019744	0.0136086
Surface	k__Bacteria|p__Proteobacteria|c__Gammaproteobacteria|o__Pseudomonadales|f__Moraxellaceae|g__Acinetobacter	SurfaceTouchscreen	0.0670488	24	22	0.0019971	0.0137204
Surface	k__Bacteria|p__Proteobacteria|c__Alphaproteobacteria|o__Caulobacterales|f__Caulobacteraceae|g__Brevundimonas|s__Brevundimonas_unclassified	SurfaceTouchscreen	0.03545	24	14	0.0020226	0.0138505
Surface	k__Bacteria|p__Proteobacteria|c__Gammaproteobacteria|o__Enterobacteriales|f__Enterobacteriaceae|g__Pantoea|s__Pantoea_unclassified	SurfaceTouchscreen	0.0675841	24	14	0.00204921	0.0139875
Surface	k__Bacteria|p__Actinobacteria|c__Actinobacteria|o__Actinomycetales|f__Corynebacteriaceae|g__Corynebacterium|s__Corynebacterium_kroppenstedtii	SurfaceSeat	-0.0221849	24	24	0.00207409	0.0140666
Surface	k__Bacteria|p__Actinobacteria|c__Actinobacteria|o__Actinomycetales|f__Corynebacteriaceae|g__Corynebacterium|s__Corynebacterium_kroppenstedtii|t__GCF_000023145	SurfaceSeat	-0.0221849	24	24	0.00207409	0.0140666
Surface	k__Bacteria|p__Bacteroidetes|c__Bacteroidia	SurfaceSeat	0.0674109	24	22	0.00217359	0.0146475
Surface	k__Bacteria|p__Bacteroidetes|c__Bacteroidia|o__Bacteroidales	SurfaceSeat	0.0674109	24	22	0.00217359	0.0146475
Surface	k__Bacteria|p__Proteobacteria|c__Gammaproteobacteria|o__Pseudomonadales|f__Moraxellaceae|g__Acinetobacter|s__Acinetobacter_johnsonii	SurfaceTouchscreen	0.0334129	24	16	0.0022102	0.0148
Surface	k__Bacteria|p__Proteobacteria|c__Gammaproteobacteria|o__Pseudomonadales|f__Moraxellaceae|g__Acinetobacter|s__Acinetobacter_johnsonii|t__Acinetobacter_johnsonii_unclassified	SurfaceTouchscreen	0.0334129	24	16	0.0022102	0.0148
Surface	k__Bacteria|p__Firmicutes|c__Bacilli|o__Lactobacillales|f__Streptococcaceae|g__Streptococcus	SurfaceTouchscreen	0.109753	24	23	0.00226066	0.0150901
Surface	k__Bacteria|p__Firmicutes|c__Bacilli|o__Lactobacillales|f__Streptococcaceae|g__Lactococcus	SurfaceTouchscreen	0.0428349	24	14	0.002284	0.0151029
Surface	k__Bacteria|p__Firmicutes|c__Bacilli|o__Lactobacillales|f__Streptococcaceae|g__Lactococcus|s__Lactococcus_lactis	SurfaceTouchscreen	0.0428349	24	14	0.002284	0.0151029
Surface	k__Bacteria|p__Firmicutes|c__Bacilli|o__Lactobacillales|f__Streptococcaceae|g__Lactococcus|s__Lactococcus_lactis|t__Lactococcus_lactis_unclassified	SurfaceTouchscreen	0.0428349	24	14	0.002284	0.0151029
Surface	k__Bacteria|p__Actinobacteria|c__Actinobacteria|o__Actinomycetales|f__Corynebacteriaceae|g__Corynebacterium|s__Corynebacterium_jeikeium	SurfaceTouchscreen	0.0354662	24	19	0.00244264	0.0160516
Surface	k__Bacteria|p__Actinobacteria|c__Actinobacteria|o__Actinomycetales|f__Corynebacteriaceae|g__Corynebacterium|s__Corynebacterium_jeikeium|t__Corynebacterium_jeikeium_unclassified	SurfaceTouchscreen	0.0354662	24	19	0.00244264	0.0160516
Surface	k__Bacteria|p__Bacteroidetes|c__Bacteroidia|o__Bacteroidales|f__Prevotellaceae|g__Alloprevotella	SurfaceTouchscreen	0.0278178	24	11	0.00249404	0.0163387
Surface	k__Bacteria|p__Actinobacteria|c__Actinobacteria|o__Actinomycetales|f__Dermatophilaceae	SurfaceTouchscreen	0.0552714	24	16	0.0025485	0.0165927
Surface	k__Bacteria|p__Actinobacteria|c__Actinobacteria|o__Actinomycetales|f__Dermatophilaceae|g__Dermatophilaceae_unclassified	SurfaceTouchscreen	0.0552714	24	16	0.0025485	0.0165927
Surface	k__Bacteria|p__Firmicutes|c__Bacilli|o__Bacillales|f__Staphylococcaceae|g__Staphylococcus|s__Staphylococcus_epidermidis	SurfaceTouchscreen	0.0692299	24	23	0.00258427	0.0167227
Surface	k__Bacteria|p__Firmicutes|c__Bacilli|o__Bacillales|f__Staphylococcaceae|g__Staphylococcus|s__Staphylococcus_epidermidis|t__Staphylococcus_epidermidis_unclassified	SurfaceTouchscreen	0.0692299	24	23	0.00258427	0.0167227
Surface	k__Bacteria|p__Actinobacteria|c__Actinobacteria|o__Actinomycetales|f__Micrococcaceae|g__Kocuria	SurfaceTouchscreen	0.0577363	24	23	0.0026457	0.0170203
Surface	k__Eukaryota	SurfaceSeat	-0.0305823	24	21	0.00264635	0.0170203
Surface	k__Bacteria|p__Actinobacteria|c__Actinobacteria|o__Actinomycetales|f__Microbacteriaceae	SurfaceSeat	0.0334358	24	16	0.00267724	0.0171668
Surface	k__Bacteria|p__Actinobacteria|c__Actinobacteria|o__Bifidobacteriales|f__Bifidobacteriaceae|g__Bifidobacterium|s__Bifidobacterium_longum	SurfaceTouchscreen	0.0152077	24	13	0.00282428	0.0178731
Surface	k__Bacteria|p__Actinobacteria|c__Actinobacteria|o__Bifidobacteriales|f__Bifidobacteriaceae|g__Bifidobacterium|s__Bifidobacterium_longum|t__Bifidobacterium_longum_unclassified	SurfaceTouchscreen	0.0152077	24	13	0.00282428	0.0178731
Surface	k__Bacteria|p__Actinobacteria|c__Actinobacteria|o__Actinomycetales|f__Microbacteriaceae|g__Agromyces	SurfaceSeat	0.0239088	24	13	0.00282486	0.0178731
Surface	k__Bacteria|p__Actinobacteria|c__Actinobacteria|o__Actinomycetales|f__Microbacteriaceae|g__Agromyces|s__Agromyces_unclassified	SurfaceSeat	0.0239088	24	13	0.00282486	0.0178731
Surface	k__Bacteria|p__Firmicutes|c__Bacilli|o__Lactobacillales|f__Aerococcaceae|g__Aerococcus	SurfaceTouchscreen	0.0350551	24	15	0.00285984	0.0178731
Surface	k__Bacteria|p__Firmicutes|c__Bacilli|o__Lactobacillales|f__Aerococcaceae|g__Aerococcus|s__Aerococcus_viridans	SurfaceTouchscreen	0.0350551	24	15	0.00285984	0.0178731
Surface	k__Bacteria|p__Firmicutes|c__Bacilli|o__Lactobacillales|f__Aerococcaceae|g__Aerococcus|s__Aerococcus_viridans|t__Aerococcus_viridans_unclassified	SurfaceTouchscreen	0.0350551	24	15	0.00285984	0.0178731
Surface	k__Bacteria|p__Actinobacteria|c__Actinobacteria|o__Coriobacteriales|f__Coriobacteriaceae|g__Collinsella|s__Collinsella_aerofaciens	SurfaceSeat	0.0238404	24	10	0.00286342	0.0178731
Surface	k__Bacteria|p__Actinobacteria|c__Actinobacteria|o__Coriobacteriales|f__Coriobacteriaceae|g__Collinsella|s__Collinsella_aerofaciens|t__GCF_000169035	SurfaceSeat	0.0238404	24	10	0.00286342	0.0178731
Surface	k__Bacteria|p__Fusobacteria|c__Fusobacteriia|o__Fusobacteriales|f__Leptotrichiaceae	SurfaceTouchscreen	0.0266019	24	12	0.0028995	0.0180309
Surface	k__Bacteria|p__Bacteroidetes|c__Bacteroidia|o__Bacteroidales|f__Prevotellaceae|g__Alloprevotella|s__Alloprevotella_unclassified	SurfaceTouchscreen	0.0260833	24	11	0.00290574	0.0180309
Surface	k__Bacteria|p__Firmicutes|c__Bacilli|o__Lactobacillales|f__Aerococcaceae|g__Aerococcus	SurfaceSeat	0.0371426	24	15	0.00298032	0.0183324
Surface	k__Bacteria|p__Firmicutes|c__Bacilli|o__Lactobacillales|f__Aerococcaceae|g__Aerococcus|s__Aerococcus_viridans	SurfaceSeat	0.0371426	24	15	0.00298032	0.0183324
Surface	k__Bacteria|p__Firmicutes|c__Bacilli|o__Lactobacillales|f__Aerococcaceae|g__Aerococcus|s__Aerococcus_viridans|t__Aerococcus_viridans_unclassified	SurfaceSeat	0.0371426	24	15	0.00298032	0.0183324
Surface	k__Bacteria|p__Firmicutes|c__Clostridia|o__Clostridiales|f__Lachnospiraceae|g__Blautia|s__Ruminococcus_torques	SurfaceSeat	0.0312981	24	6	0.00321712	0.0196747
Surface	k__Bacteria|p__Firmicutes|c__Clostridia|o__Clostridiales|f__Lachnospiraceae|g__Blautia|s__Ruminococcus_torques|t__Ruminococcus_torques_unclassified	SurfaceSeat	0.0312981	24	6	0.00321712	0.0196747
Surface	k__Bacteria|p__Firmicutes|c__Bacilli|o__Lactobacillales|f__Lactobacillaceae|g__Lactobacillus|s__Lactobacillus_iners	SurfaceSeat	0.0639921	24	16	0.00344194	0.0209286
Surface	k__Bacteria|p__Firmicutes|c__Bacilli|o__Lactobacillales|f__Lactobacillaceae|g__Lactobacillus|s__Lactobacillus_iners|t__Lactobacillus_iners_unclassified	SurfaceSeat	0.0639921	24	16	0.00344194	0.0209286
Surface	k__Bacteria|p__Actinobacteria|c__Actinobacteria|o__Actinomycetales|f__Cellulomonadaceae	SurfaceTouchscreen	0.021061	24	12	0.00356057	0.0214648
Surface	k__Bacteria|p__Actinobacteria|c__Actinobacteria|o__Actinomycetales|f__Cellulomonadaceae|g__Cellulomonas	SurfaceTouchscreen	0.021061	24	12	0.00356057	0.0214648
Surface	k__Bacteria|p__Actinobacteria|c__Actinobacteria|o__Actinomycetales|f__Cellulomonadaceae|g__Cellulomonas|s__Cellulomonas_unclassified	SurfaceTouchscreen	0.021061	24	12	0.00356057	0.0214648
Surface	k__Bacteria|p__Actinobacteria|c__Actinobacteria|o__Actinomycetales|f__Microbacteriaceae|g__Curtobacterium	SurfaceSeat	0.0210198	24	15	0.00362186	0.0217723
Surface	k__Bacteria|p__Actinobacteria|c__Actinobacteria|o__Actinomycetales|f__Microbacteriaceae|g__Curtobacterium|s__Curtobacterium_unclassified	SurfaceSeat	0.0210198	24	15	0.00364512	0.0218501
Surface	k__Bacteria|p__Proteobacteria|c__Alphaproteobacteria|o__Rhodobacterales|f__Rhodobacteraceae|g__Paracoccus|s__Paracoccus_denitrificans	SurfaceSeat	0.0169763	24	11	0.00370804	0.022102
Surface	k__Bacteria|p__Proteobacteria|c__Alphaproteobacteria|o__Rhodobacterales|f__Rhodobacteraceae|g__Paracoccus|s__Paracoccus_denitrificans|t__Paracoccus_denitrificans_unclassified	SurfaceSeat	0.0169763	24	11	0.00370804	0.022102
Surface	k__Bacteria|p__Proteobacteria|c__Alphaproteobacteria|o__Rhizobiales	SurfaceTouchscreen	0.0373903	24	16	0.00375695	0.0223306
Surface	k__Bacteria|p__Bacteroidetes|c__Bacteroidia|o__Bacteroidales|f__Prevotellaceae|g__Prevotella|s__Prevotella_copri	SurfaceTouchscreen	0.0199242	24	9	0.00387706	0.0229158
Surface	k__Bacteria|p__Bacteroidetes|c__Bacteroidia|o__Bacteroidales|f__Prevotellaceae|g__Prevotella|s__Prevotella_copri|t__GCF_000157935	SurfaceTouchscreen	0.0199242	24	9	0.00387706	0.0229158
Surface	k__Eukaryota|p__Ascomycota	SurfaceTouchscreen	0.0131306	24	9	0.00398229	0.0234135
Surface	k__Bacteria|p__Proteobacteria|c__Gammaproteobacteria|o__Oceanospirillales|f__Halomonadaceae|g__Halomonas|s__Halomonas_unclassified	SurfaceTouchscreen	0.0215278	24	5	0.0039834	0.0234135
Surface	k__Bacteria|p__Firmicutes|c__Bacilli|o__Lactobacillales|f__Leuconostocaceae|g__Leuconostoc	SurfaceTouchscreen	0.0305371	24	11	0.00425998	0.0249699
Surface	k__Bacteria|p__Firmicutes|c__Bacilli|o__Lactobacillales|f__Leuconostocaceae	SurfaceTouchscreen	0.0339604	24	12	0.0044922	0.0262583
Surface	k__Bacteria|p__Proteobacteria|c__Gammaproteobacteria|o__Oceanospirillales	SurfaceTouchscreen	0.0215278	24	6	0.00457048	0.0264963
Surface	k__Bacteria|p__Proteobacteria|c__Gammaproteobacteria|o__Oceanospirillales|f__Halomonadaceae	SurfaceTouchscreen	0.0215278	24	6	0.00457048	0.0264963
Surface	k__Bacteria|p__Proteobacteria|c__Gammaproteobacteria|o__Oceanospirillales|f__Halomonadaceae|g__Halomonas	SurfaceTouchscreen	0.0215278	24	6	0.00457048	0.0264963
Surface	k__Bacteria|p__Proteobacteria|c__Gammaproteobacteria|o__Pasteurellales|f__Pasteurellaceae|g__Haemophilus	SurfaceTouchscreen	0.0407209	24	19	0.00461281	0.0266686
Surface	k__Bacteria|p__Proteobacteria|c__Gammaproteobacteria|o__Pasteurellales	SurfaceTouchscreen	0.0414886	24	19	0.00498845	0.0286836
Surface	k__Bacteria|p__Proteobacteria|c__Gammaproteobacteria|o__Pasteurellales|f__Pasteurellaceae	SurfaceTouchscreen	0.0414886	24	19	0.00498845	0.0286836
Surface	k__Bacteria|p__Actinobacteria|c__Actinobacteria|o__Coriobacteriales	SurfaceTouchscreen	0.031338	24	16	0.00504096	0.0288288
Surface	k__Bacteria|p__Actinobacteria|c__Actinobacteria|o__Coriobacteriales|f__Coriobacteriaceae	SurfaceTouchscreen	0.031338	24	16	0.00504096	0.0288288
Surface	k__Bacteria|p__Firmicutes|c__Bacilli|o__Lactobacillales|f__Streptococcaceae|g__Streptococcus|s__Streptococcus_parasanguinis	SurfaceTouchscreen	0.0421459	24	22	0.00527978	0.0300323
Surface	k__Bacteria|p__Firmicutes|c__Bacilli|o__Lactobacillales|f__Streptococcaceae|g__Streptococcus|s__Streptococcus_parasanguinis|t__Streptococcus_parasanguinis_unclassified	SurfaceTouchscreen	0.0421459	24	22	0.00527978	0.0300323
Surface	k__Bacteria|p__Firmicutes|c__Clostridia|o__Clostridiales|f__Ruminococcaceae	SurfaceTouchscreen	0.0303646	24	16	0.00537862	0.0305125
Surface	k__Bacteria|p__Firmicutes|c__Bacilli|o__Lactobacillales|f__Streptococcaceae|g__Streptococcus|s__Streptococcus_salivarius	SurfaceSeat	0.0284959	24	22	0.00543031	0.0306415
Surface	k__Bacteria|p__Firmicutes|c__Bacilli|o__Lactobacillales|f__Streptococcaceae|g__Streptococcus|s__Streptococcus_salivarius|t__Streptococcus_salivarius_unclassified	SurfaceSeat	0.0284959	24	22	0.00543031	0.0306415
Surface	k__Bacteria|p__Proteobacteria|c__Gammaproteobacteria|o__Pasteurellales|f__Pasteurellaceae|g__Haemophilus|s__Haemophilus_parainfluenzae	SurfaceTouchscreen	0.0383839	24	19	0.00574799	0.0322619
Surface	k__Bacteria|p__Proteobacteria|c__Gammaproteobacteria|o__Pasteurellales|f__Pasteurellaceae|g__Haemophilus|s__Haemophilus_parainfluenzae|t__Haemophilus_parainfluenzae_unclassified	SurfaceTouchscreen	0.0383839	24	19	0.00574799	0.0322619
Surface	k__Bacteria|p__Proteobacteria|c__Alphaproteobacteria|o__Rhodospirillales	SurfaceSeat	0.0307381	24	18	0.00664514	0.0371987
Surface	k__Bacteria|p__Firmicutes|c__Bacilli|o__Bacillales|f__Bacillales_noname|g__Gemella|s__Gemella_haemolysans	SurfaceTouchscreen	0.0240736	24	19	0.00668952	0.0372501
Surface	k__Bacteria|p__Firmicutes|c__Bacilli|o__Bacillales|f__Bacillales_noname|g__Gemella|s__Gemella_haemolysans|t__Gemella_haemolysans_unclassified	SurfaceTouchscreen	0.0240736	24	19	0.00668952	0.0372501
Surface	k__Bacteria|p__Bacteroidetes|c__Bacteroidia|o__Bacteroidales|f__Prevotellaceae|g__Prevotella|s__Prevotella_melaninogenica	SurfaceTouchscreen	0.0333635	24	16	0.00679228	0.0376242
Surface	k__Bacteria|p__Bacteroidetes|c__Bacteroidia|o__Bacteroidales|f__Prevotellaceae|g__Prevotella|s__Prevotella_melaninogenica|t__Prevotella_melaninogenica_unclassified	SurfaceTouchscreen	0.0333635	24	16	0.00679228	0.0376242
Surface	k__Bacteria|p__Firmicutes|c__Negativicutes|o__Selenomonadales|f__Veillonellaceae|g__Veillonella	SurfaceTouchscreen	0.0370139	24	24	0.00698238	0.0385763
Surface	k__Bacteria|p__Bacteroidetes|c__Bacteroidia|o__Bacteroidales|f__Porphyromonadaceae	SurfaceTouchscreen	0.0335033	24	19	0.00714556	0.039375
Surface	k__Bacteria|p__Proteobacteria|c__Betaproteobacteria|o__Burkholderiales|f__Comamonadaceae|g__Comamonas	SurfaceTouchscreen	0.029939	24	12	0.00719805	0.0395612
Surface	k__Bacteria|p__Proteobacteria|c__Alphaproteobacteria|o__Rhodospirillales|f__Acetobacteraceae	SurfaceSeat	0.0306426	24	18	0.00722356	0.0395986
Surface	k__Bacteria|p__Firmicutes|c__Bacilli|o__Lactobacillales|f__Carnobacteriaceae|g__Granulicatella|s__Granulicatella_elegans	SurfaceTouchscreen	0.0160876	24	10	0.00745008	0.0405588
Surface	k__Bacteria|p__Firmicutes|c__Bacilli|o__Lactobacillales|f__Carnobacteriaceae|g__Granulicatella|s__Granulicatella_elegans|t__GCF_000162475	SurfaceTouchscreen	0.0160876	24	10	0.00745008	0.0405588
Surface	k__Bacteria|p__Bacteroidetes|c__Bacteroidia|o__Bacteroidales|f__Porphyromonadaceae|g__Porphyromonas	SurfaceTouchscreen	0.0333448	24	19	0.00745622	0.0405588
Surface	k__Bacteria|p__Firmicutes|c__Bacilli|o__Bacillales|f__Staphylococcaceae|g__Staphylococcus|s__Staphylococcus_hominis	SurfaceTouchscreen	0.0490639	24	23	0.00749894	0.0405825
Surface	k__Bacteria|p__Firmicutes|c__Bacilli|o__Bacillales|f__Staphylococcaceae|g__Staphylococcus|s__Staphylococcus_hominis|t__Staphylococcus_hominis_unclassified	SurfaceTouchscreen	0.0490639	24	23	0.00749894	0.0405825
Surface	k__Bacteria|p__Firmicutes|c__Clostridia|o__Clostridiales|f__Lachnospiraceae	SurfaceSeat	0.0559448	24	13	0.00762852	0.0411785
Surface	k__Bacteria|p__Firmicutes|c__Bacilli|o__Lactobacillales	SurfaceSeat	0.109147	24	23	0.00801567	0.0428673
Surface	k__Bacteria|p__Actinobacteria|c__Actinobacteria|o__Actinomycetales|f__Corynebacteriaceae|g__Corynebacterium|s__Corynebacterium_aurimucosum	SurfaceTouchscreen	0.0242702	24	18	0.00805505	0.0428673
Surface	k__Bacteria|p__Actinobacteria|c__Actinobacteria|o__Actinomycetales|f__Corynebacteriaceae|g__Corynebacterium|s__Corynebacterium_aurimucosum|t__Corynebacterium_aurimucosum_unclassified	SurfaceTouchscreen	0.0242702	24	18	0.00805505	0.0428673
Surface	k__Bacteria|p__Firmicutes|c__Negativicutes	SurfaceTouchscreen	0.0336051	24	24	0.00808953	0.0428673
Surface	k__Bacteria|p__Firmicutes|c__Negativicutes|o__Selenomonadales	SurfaceTouchscreen	0.0336051	24	24	0.00808953	0.0428673
Surface	k__Bacteria|p__Firmicutes|c__Negativicutes|o__Selenomonadales|f__Veillonellaceae	SurfaceTouchscreen	0.0336051	24	24	0.00808953	0.0428673
Surface	k__Bacteria|p__Firmicutes|c__Bacilli|o__Bacillales|f__Staphylococcaceae|g__Staphylococcus|s__Staphylococcus_haemolyticus	SurfaceSeat	0.0389378	24	17	0.00810347	0.0428673
Surface	k__Bacteria|p__Firmicutes|c__Bacilli|o__Bacillales|f__Staphylococcaceae|g__Staphylococcus|s__Staphylococcus_haemolyticus|t__Staphylococcus_haemolyticus_unclassified	SurfaceSeat	0.0389378	24	17	0.00810347	0.0428673
Surface	k__Bacteria|p__Actinobacteria|c__Actinobacteria|o__Actinomycetales|f__Intrasporangiaceae	SurfaceSeat	0.0156995	24	16	0.00868863	0.0458483
Surface	k__Bacteria|p__Actinobacteria|c__Actinobacteria|o__Coriobacteriales|f__Coriobacteriaceae|g__Atopobium|s__Atopobium_vaginae	SurfaceTouchscreen	0.0228341	24	15	0.00899079	0.0472072
Surface	k__Bacteria|p__Actinobacteria|c__Actinobacteria|o__Coriobacteriales|f__Coriobacteriaceae|g__Atopobium|s__Atopobium_vaginae|t__Atopobium_vaginae_unclassified	SurfaceTouchscreen	0.0228341	24	15	0.00899079	0.0472072
Surface	k__Bacteria|p__Firmicutes|c__Bacilli|o__Bacillales|f__Staphylococcaceae|g__Staphylococcus|s__Staphylococcus_epidermidis	SurfaceSeat	0.0615863	24	23	0.00948043	0.0495256
Surface	k__Bacteria|p__Firmicutes|c__Bacilli|o__Bacillales|f__Staphylococcaceae|g__Staphylococcus|s__Staphylococcus_epidermidis|t__Staphylococcus_epidermidis_unclassified	SurfaceSeat	0.0615863	24	23	0.00948043	0.0495256
Surface	k__Bacteria|p__Firmicutes|c__Clostridia|o__Clostridiales|f__Ruminococcaceae|g__Ruminococcus	SurfaceSeat	0.0159081	24	10	0.00950255	0.0495256
Surface	k__Bacteria|p__Firmicutes|c__Clostridia|o__Clostridiales|f__Lachnospiraceae|g__Blautia	SurfaceSeat	0.0347819	24	8	0.00964887	0.0500402
Surface	k__Bacteria|p__Actinobacteria|c__Actinobacteria|o__Coriobacteriales|f__Coriobacteriaceae|g__Collinsella	SurfaceSeat	0.0238404	24	11	0.00966414	0.0500402
Surface	k__Bacteria|p__Firmicutes|c__Bacilli|o__Lactobacillales|f__Streptococcaceae|g__Streptococcus|s__Streptococcus_gordonii	SurfaceTouchscreen	0.0267127	24	17	0.00972596	0.0500402
Surface	k__Bacteria|p__Firmicutes|c__Bacilli|o__Lactobacillales|f__Streptococcaceae|g__Streptococcus|s__Streptococcus_gordonii|t__GCF_000017005	SurfaceTouchscreen	0.0267127	24	17	0.00972596	0.0500402
Surface	k__Bacteria|p__Firmicutes|c__Bacilli|o__Bacillales|f__Staphylococcaceae|g__Staphylococcus|s__Staphylococcus_aureus	SurfaceTouchscreen	0.0213721	24	15	0.00974318	0.0500402
Surface	k__Bacteria|p__Firmicutes|c__Bacilli|o__Bacillales|f__Staphylococcaceae|g__Staphylococcus|s__Staphylococcus_aureus|t__Staphylococcus_aureus_unclassified	SurfaceTouchscreen	0.0213721	24	15	0.00974318	0.0500402
Surface	k__Bacteria|p__Proteobacteria|c__Gammaproteobacteria|o__Enterobacteriales|f__Enterobacteriaceae|g__Escherichia|s__Escherichia_unclassified	SurfaceTouchscreen	0.0158575	24	10	0.0107171	0.054645
Surface	k__Bacteria|p__Firmicutes|c__Bacilli|o__Lactobacillales|f__Aerococcaceae|g__Facklamia	SurfaceSeat	0.030907	24	12	0.0107623	0.054645
Surface	k__Bacteria|p__Bacteroidetes|c__Bacteroidia|o__Bacteroidales|f__Porphyromonadaceae|g__Porphyromonas|s__Porphyromonas_bennonis	SurfaceTouchscreen	0.0224281	24	18	0.0107936	0.054645
Surface	k__Bacteria|p__Bacteroidetes|c__Bacteroidia|o__Bacteroidales|f__Porphyromonadaceae|g__Porphyromonas|s__Porphyromonas_bennonis|t__GCF_000375645	SurfaceTouchscreen	0.0224281	24	18	0.0107936	0.054645
Surface	k__Bacteria|p__Firmicutes|c__Clostridia|o__Clostridiales|f__Eubacteriaceae	SurfaceTouchscreen	0.0259562	24	16	0.0107947	0.054645
Surface	k__Bacteria|p__Firmicutes|c__Clostridia|o__Clostridiales|f__Eubacteriaceae|g__Eubacterium	SurfaceTouchscreen	0.0259562	24	16	0.0107947	0.054645
Surface	k__Bacteria|p__Proteobacteria|c__Gammaproteobacteria|o__Pseudomonadales|f__Pseudomonadaceae	SurfaceTouchscreen	0.0620089	24	23	0.0108926	0.055009
Surface	k__Bacteria|p__Actinobacteria|c__Actinobacteria|o__Actinomycetales|f__Cellulomonadaceae	SurfaceSeat	0.0190017	24	12	0.0112307	0.0563132
Surface	k__Bacteria|p__Actinobacteria|c__Actinobacteria|o__Actinomycetales|f__Cellulomonadaceae|g__Cellulomonas	SurfaceSeat	0.0190017	24	12	0.0112307	0.0563132
Surface	k__Bacteria|p__Actinobacteria|c__Actinobacteria|o__Actinomycetales|f__Cellulomonadaceae|g__Cellulomonas|s__Cellulomonas_unclassified	SurfaceSeat	0.0190017	24	12	0.0112307	0.0563132
Surface	k__Bacteria|p__Proteobacteria|c__Gammaproteobacteria|o__Pseudomonadales|f__Pseudomonadaceae|g__Pseudomonas	SurfaceTouchscreen	0.061703	24	23	0.0113529	0.0566849
Surface	k__Bacteria|p__Proteobacteria|c__Betaproteobacteria|o__Burkholderiales	SurfaceSeat	0.0554068	24	23	0.0113584	0.0566849
Surface	k__Bacteria|p__Proteobacteria|c__Gammaproteobacteria|o__Pseudomonadales|f__Moraxellaceae|g__Acinetobacter|s__Acinetobacter_schindleri	SurfaceTouchscreen	0.0145594	24	5	0.0119491	0.0593528
Surface	k__Bacteria|p__Proteobacteria|c__Gammaproteobacteria|o__Pseudomonadales|f__Moraxellaceae|g__Acinetobacter|s__Acinetobacter_schindleri|t__Acinetobacter_schindleri_unclassified	SurfaceTouchscreen	0.0145594	24	5	0.0119491	0.0593528
Surface	k__Bacteria|p__Actinobacteria|c__Actinobacteria|o__Actinomycetales|f__Corynebacteriaceae|g__Corynebacterium|s__Corynebacterium_genitalium	SurfaceTouchscreen	0.0209548	24	18	0.0121363	0.0600009
Surface	k__Bacteria|p__Actinobacteria|c__Actinobacteria|o__Actinomycetales|f__Corynebacteriaceae|g__Corynebacterium|s__Corynebacterium_genitalium|t__GCF_000143825	SurfaceTouchscreen	0.0209548	24	18	0.0121363	0.0600009
Surface	k__Bacteria|p__Firmicutes|c__Bacilli|o__Bacillales|f__Staphylococcaceae|g__Staphylococcus|s__Staphylococcus_caprae_capitis	SurfaceSeat	0.0328523	24	23	0.0123823	0.0609325
Surface	k__Bacteria|p__Firmicutes|c__Bacilli|o__Bacillales|f__Staphylococcaceae|g__Staphylococcus|s__Staphylococcus_caprae_capitis|t__Staphylococcus_caprae_capitis_unclassified	SurfaceSeat	0.0328523	24	23	0.0123823	0.0609325
Surface	k__Bacteria|p__Actinobacteria|c__Actinobacteria|o__Actinomycetales|f__Dermabacteraceae|g__Brachybacterium|s__Brachybacterium_paraconglomeratum	SurfaceSeat	0.0177539	24	9	0.0129188	0.063278
Surface	k__Bacteria|p__Actinobacteria|c__Actinobacteria|o__Actinomycetales|f__Dermabacteraceae|g__Brachybacterium|s__Brachybacterium_paraconglomeratum|t__GCF_000233655	SurfaceSeat	0.0177539	24	9	0.0129188	0.063278
Surface	k__Bacteria|p__Firmicutes|c__Bacilli|o__Lactobacillales|f__Aerococcaceae|g__Facklamia|s__Facklamia_unclassified	SurfaceSeat	0.0162232	24	7	0.0129709	0.0633865
Surface	k__Bacteria|p__Proteobacteria|c__Betaproteobacteria|o__Burkholderiales|f__Comamonadaceae|g__Comamonas|s__Comamonas_unclassified	SurfaceTouchscreen	0.0198483	24	12	0.013224	0.0644748
Surface	k__Bacteria|p__Firmicutes|c__Bacilli|o__Lactobacillales|f__Aerococcaceae|g__Facklamia	SurfaceTouchscreen	0.0279311	24	12	0.0135942	0.0661272
Surface	k__Bacteria|p__Actinobacteria|c__Actinobacteria|o__Bifidobacteriales|f__Bifidobacteriaceae|g__Bifidobacterium	SurfaceTouchscreen	0.0237247	24	14	0.0137741	0.0668487
Surface	k__Bacteria|p__Proteobacteria|c__Alphaproteobacteria|o__Rhizobiales|f__Methylobacteriaceae	SurfaceTouchscreen	0.0266013	24	5	0.0140601	0.0676164
Surface	k__Bacteria|p__Proteobacteria|c__Alphaproteobacteria|o__Rhizobiales|f__Methylobacteriaceae|g__Methylobacterium	SurfaceTouchscreen	0.0266013	24	5	0.0140601	0.0676164
Surface	k__Bacteria|p__Proteobacteria|c__Alphaproteobacteria|o__Rhizobiales|f__Methylobacteriaceae|g__Methylobacterium|s__Methylobacterium_extorquens	SurfaceTouchscreen	0.0266013	24	5	0.0140601	0.0676164
Surface	k__Bacteria|p__Proteobacteria|c__Alphaproteobacteria|o__Rhizobiales|f__Methylobacteriaceae|g__Methylobacterium|s__Methylobacterium_extorquens|t__Methylobacterium_extorquens_unclassified	SurfaceTouchscreen	0.0266013	24	5	0.0140601	0.0676164
Surface	k__Bacteria|p__Acidobacteria|c__Acidobacteriia|o__Acidobacteriales|f__Acidobacteriaceae|g__Granulicella	SurfaceSeat	0.0317049	24	13	0.0142203	0.0680772
Surface	k__Bacteria|p__Acidobacteria|c__Acidobacteriia|o__Acidobacteriales|f__Acidobacteriaceae|g__Granulicella|s__Granulicella_unclassified	SurfaceSeat	0.0317049	24	13	0.0142203	0.0680772
Surface	k__Bacteria|p__Proteobacteria|c__Betaproteobacteria|o__Neisseriales|f__Neisseriaceae|g__Neisseria|s__Neisseria_sicca	SurfaceTouchscreen	0.0165025	24	11	0.0144642	0.068933
Surface	k__Bacteria|p__Proteobacteria|c__Betaproteobacteria|o__Neisseriales|f__Neisseriaceae|g__Neisseria|s__Neisseria_sicca|t__Neisseria_sicca_unclassified	SurfaceTouchscreen	0.0165025	24	11	0.0144642	0.068933
Surface	k__Bacteria|p__Firmicutes|c__Bacilli|o__Lactobacillales|f__Aerococcaceae|g__Facklamia|s__Facklamia_languida	SurfaceTouchscreen	0.0185738	24	9	0.0146035	0.0692849
Surface	k__Bacteria|p__Firmicutes|c__Bacilli|o__Lactobacillales|f__Aerococcaceae|g__Facklamia|s__Facklamia_languida|t__GCF_000245795	SurfaceTouchscreen	0.0185738	24	9	0.0146035	0.0692849
Surface	k__Bacteria|p__Firmicutes|c__Bacilli|o__Lactobacillales|f__Aerococcaceae	SurfaceTouchscreen	0.0395246	24	20	0.0154153	0.0729725
Surface	k__Bacteria|p__Firmicutes|c__Clostridia|o__Clostridiales|f__Ruminococcaceae|g__Faecalibacterium	SurfaceTouchscreen	0.0169565	24	12	0.0155705	0.0732157
Surface	k__Bacteria|p__Firmicutes|c__Clostridia|o__Clostridiales|f__Ruminococcaceae|g__Faecalibacterium|s__Faecalibacterium_prausnitzii	SurfaceTouchscreen	0.0169565	24	12	0.0155705	0.0732157
Surface	k__Bacteria|p__Firmicutes|c__Clostridia|o__Clostridiales|f__Ruminococcaceae|g__Faecalibacterium|s__Faecalibacterium_prausnitzii|t__Faecalibacterium_prausnitzii_unclassified	SurfaceTouchscreen	0.0169565	24	12	0.0155705	0.0732157
Surface	k__Bacteria|p__Firmicutes|c__Bacilli|o__Lactobacillales|f__Aerococcaceae	SurfaceSeat	0.0419184	24	20	0.0158012	0.074136
Surface	k__Bacteria|p__Firmicutes|c__Bacilli|o__Lactobacillales|f__Lactobacillaceae|g__Lactobacillus|s__Lactobacillus_iners	SurfaceTouchscreen	0.0476545	24	16	0.0162	0.0756717
Surface	k__Bacteria|p__Firmicutes|c__Bacilli|o__Lactobacillales|f__Lactobacillaceae|g__Lactobacillus|s__Lactobacillus_iners|t__Lactobacillus_iners_unclassified	SurfaceTouchscreen	0.0476545	24	16	0.0162	0.0756717
Surface	k__Bacteria|p__Firmicutes|c__Bacilli|o__Lactobacillales|f__Streptococcaceae|g__Streptococcus|s__Streptococcus_sanguinis	SurfaceTouchscreen	0.0327187	24	22	0.0164644	0.0765683
Surface	k__Bacteria|p__Firmicutes|c__Bacilli|o__Lactobacillales|f__Streptococcaceae|g__Streptococcus|s__Streptococcus_sanguinis|t__Streptococcus_sanguinis_unclassified	SurfaceTouchscreen	0.0327187	24	22	0.0164644	0.0765683
Surface	k__Bacteria|p__Proteobacteria|c__Gammaproteobacteria|o__Xanthomonadales|f__Xanthomonadaceae|g__Stenotrophomonas|s__Stenotrophomonas_maltophilia	SurfaceTouchscreen	0.0215817	24	21	0.0167041	0.0773432
Surface	k__Bacteria|p__Proteobacteria|c__Gammaproteobacteria|o__Xanthomonadales|f__Xanthomonadaceae|g__Stenotrophomonas|s__Stenotrophomonas_maltophilia|t__Stenotrophomonas_maltophilia_unclassified	SurfaceTouchscreen	0.0215817	24	21	0.0167041	0.0773432
Surface	k__Bacteria|p__Firmicutes|c__Bacilli|o__Lactobacillales|f__Streptococcaceae|g__Streptococcus|s__Streptococcus_cristatus	SurfaceTouchscreen	0.015184	24	7	0.0186131	0.085807
Surface	k__Bacteria|p__Firmicutes|c__Bacilli|o__Lactobacillales|f__Streptococcaceae|g__Streptococcus|s__Streptococcus_cristatus|t__Streptococcus_cristatus_unclassified	SurfaceTouchscreen	0.015184	24	7	0.0186131	0.085807
Surface	k__Bacteria|p__Proteobacteria|c__Gammaproteobacteria|o__Pseudomonadales|f__Moraxellaceae|g__Acinetobacter|s__Acinetobacter_unclassified	SurfaceTouchscreen	0.0433611	24	19	0.0186659	0.0858631
Surface	k__Bacteria|p__Acidobacteria|c__Acidobacteriia|o__Acidobacteriales|f__Acidobacteriaceae|g__Acidobacteriaceae_unclassified	SurfaceTouchscreen	0.0241436	24	9	0.0187732	0.0861692
Surface	k__Bacteria|p__Proteobacteria|c__Gammaproteobacteria|o__Xanthomonadales|f__Xanthomonadaceae|g__Stenotrophomonas|s__Stenotrophomonas_maltophilia	SurfaceSeat	0.0222898	24	21	0.0198349	0.0906492
Surface	k__Bacteria|p__Proteobacteria|c__Gammaproteobacteria|o__Xanthomonadales|f__Xanthomonadaceae|g__Stenotrophomonas|s__Stenotrophomonas_maltophilia|t__Stenotrophomonas_maltophilia_unclassified	SurfaceSeat	0.0222898	24	21	0.0198349	0.0906492
Surface	k__Bacteria|p__Proteobacteria|c__Gammaproteobacteria|o__Pseudomonadales|f__Pseudomonadaceae	SurfaceSeat	0.0595565	24	23	0.0199497	0.0909773
Surface	k__Bacteria|p__Proteobacteria|c__Alphaproteobacteria|o__Rhizobiales|f__Hyphomicrobiaceae	SurfaceTouchscreen	0.0272718	24	13	0.0200433	0.0910119
Surface	k__Bacteria|p__Proteobacteria|c__Alphaproteobacteria|o__Rhizobiales|f__Hyphomicrobiaceae|g__Hyphomicrobiaceae_unclassified	SurfaceTouchscreen	0.0272718	24	13	0.0200433	0.0910119
Surface	k__Bacteria|p__Proteobacteria|c__Gammaproteobacteria|o__Pseudomonadales|f__Pseudomonadaceae|g__Pseudomonas	SurfaceSeat	0.0595565	24	23	0.0201349	0.0912321
Surface	k__Bacteria|p__Firmicutes|c__Bacilli|o__Lactobacillales|f__Carnobacteriaceae|g__Granulicatella|s__Granulicatella_adiacens	SurfaceTouchscreen	0.0178401	24	12	0.0203746	0.0919248
Surface	k__Bacteria|p__Firmicutes|c__Bacilli|o__Lactobacillales|f__Carnobacteriaceae|g__Granulicatella|s__Granulicatella_adiacens|t__GCF_000160675	SurfaceTouchscreen	0.0178401	24	12	0.0203746	0.0919248
Surface	k__Bacteria|p__Firmicutes|c__Clostridia|o__Clostridiales|f__Eubacteriaceae|g__Eubacterium|s__Eubacterium_rectale	SurfaceTouchscreen	0.0208191	24	13	0.0216434	0.0972345
Surface	k__Bacteria|p__Firmicutes|c__Clostridia|o__Clostridiales|f__Eubacteriaceae|g__Eubacterium|s__Eubacterium_rectale|t__Eubacterium_rectale_unclassified	SurfaceTouchscreen	0.0208191	24	13	0.0216434	0.0972345
Surface	k__Bacteria|p__Firmicutes|c__Negativicutes|o__Selenomonadales|f__Veillonellaceae|g__Megasphaera	SurfaceTouchscreen	0.0141919	24	10	0.0223146	0.100037
Surface	k__Bacteria|p__Proteobacteria|c__Betaproteobacteria|o__Burkholderiales|f__Oxalobacteraceae|g__Janthinobacterium	SurfaceSeat	0.0150501	24	12	0.0235782	0.105256
Surface	k__Bacteria|p__Proteobacteria|c__Betaproteobacteria|o__Burkholderiales|f__Oxalobacteraceae|g__Janthinobacterium|s__Janthinobacterium_unclassified	SurfaceSeat	0.0150501	24	12	0.0235782	0.105256
Surface	k__Bacteria|p__Proteobacteria|c__Gammaproteobacteria|o__Pseudomonadales|f__Moraxellaceae|g__Enhydrobacter	SurfaceTouchscreen	0.03386	24	22	0.0237758	0.105471
Surface	k__Bacteria|p__Proteobacteria|c__Gammaproteobacteria|o__Pseudomonadales|f__Moraxellaceae|g__Enhydrobacter|s__Enhydrobacter_aerosaccus	SurfaceTouchscreen	0.03386	24	22	0.0237758	0.105471
Surface	k__Bacteria|p__Proteobacteria|c__Gammaproteobacteria|o__Pseudomonadales|f__Moraxellaceae|g__Enhydrobacter|s__Enhydrobacter_aerosaccus|t__GCF_000175915	SurfaceTouchscreen	0.03386	24	22	0.0237758	0.105471
Surface	k__Bacteria|p__Firmicutes|c__Clostridia|o__Clostridiales|f__Ruminococcaceae|g__Ruminococcus	SurfaceTouchscreen	0.0127317	24	10	0.0240044	0.106262
Surface	k__Bacteria|p__Proteobacteria|c__Gammaproteobacteria|o__Pseudomonadales|f__Pseudomonadaceae|g__Pseudomonas|s__Pseudomonas_putida	SurfaceTouchscreen	0.0146778	24	13	0.0249762	0.110103
Surface	k__Bacteria|p__Proteobacteria|c__Gammaproteobacteria|o__Pseudomonadales|f__Pseudomonadaceae|g__Pseudomonas|s__Pseudomonas_putida|t__Pseudomonas_putida_unclassified	SurfaceTouchscreen	0.0146778	24	13	0.0249762	0.110103
Surface	k__Bacteria|p__Actinobacteria|c__Actinobacteria|o__Actinomycetales|f__Actinomycetaceae|g__Actinomyces|s__Actinomyces_graevenitzii	SurfaceTouchscreen	0.0109256	24	14	0.0254852	0.111533
Surface	k__Bacteria|p__Actinobacteria|c__Actinobacteria|o__Actinomycetales|f__Actinomycetaceae|g__Actinomyces|s__Actinomyces_graevenitzii|t__Actinomyces_graevenitzii_unclassified	SurfaceTouchscreen	0.0109256	24	14	0.0254852	0.111533
Surface	k__Bacteria|p__Firmicutes|c__Negativicutes|o__Selenomonadales|f__Veillonellaceae|g__Megasphaera|s__Megasphaera_genomosp_type_1	SurfaceSeat	0.00789912	24	8	0.0255112	0.111533
Surface	k__Bacteria|p__Firmicutes|c__Negativicutes|o__Selenomonadales|f__Veillonellaceae|g__Megasphaera|s__Megasphaera_genomosp_type_1|t__GCF_000177555	SurfaceSeat	0.00789912	24	8	0.0255112	0.111533
Surface	k__Bacteria|p__Proteobacteria|c__Gammaproteobacteria|o__Pseudomonadales|f__Pseudomonadaceae|g__Pseudomonas|s__Pseudomonas_unclassified	SurfaceTouchscreen	0.0533752	24	22	0.0270781	0.118139
Surface	k__Bacteria|p__Actinobacteria|c__Actinobacteria|o__Actinomycetales|f__Micrococcaceae|g__Rothia|s__Rothia_aeria	SurfaceSeat	-0.0158224	24	17	0.0282488	0.122704
Surface	k__Bacteria|p__Actinobacteria|c__Actinobacteria|o__Actinomycetales|f__Micrococcaceae|g__Rothia|s__Rothia_aeria|t__Rothia_aeria_unclassified	SurfaceSeat	-0.0158224	24	17	0.0282488	0.122704
Surface	k__Bacteria|p__Firmicutes|c__Negativicutes|o__Selenomonadales|f__Veillonellaceae|g__Megamonas|s__Megamonas_unclassified	SurfaceTouchscreen	0.0140551	24	4	0.0282985	0.122704
Surface	k__Bacteria|p__Actinobacteria|c__Actinobacteria|o__Actinomycetales|f__Dermabacteraceae|g__Dermabacteraceae_unclassified	SurfaceSeat	0.040403	24	17	0.0289835	0.125252
Surface	k__Bacteria|p__Actinobacteria|c__Actinobacteria|o__Coriobacteriales|f__Coriobacteriaceae|g__Atopobium	SurfaceTouchscreen	0.0231614	24	16	0.0290044	0.125252
Surface	k__Bacteria|p__Firmicutes|c__Clostridia|o__Clostridiales|f__Ruminococcaceae|g__Ruminococcus|s__Ruminococcus_bromii	SurfaceTouchscreen	0.0127108	24	9	0.0293385	0.126064
Surface	k__Bacteria|p__Firmicutes|c__Clostridia|o__Clostridiales|f__Ruminococcaceae|g__Ruminococcus|s__Ruminococcus_bromii|t__GCF_000209875	SurfaceTouchscreen	0.0127108	24	9	0.0293385	0.126064
Surface	k__Bacteria|p__Proteobacteria|c__Betaproteobacteria|o__Burkholderiales|f__Burkholderiaceae|g__Burkholderia	SurfaceTouchscreen	0.0156218	24	10	0.0295048	0.126064
Surface	k__Bacteria|p__Proteobacteria|c__Betaproteobacteria|o__Burkholderiales|f__Burkholderiaceae|g__Burkholderia|s__Burkholderia_unclassified	SurfaceTouchscreen	0.0156218	24	10	0.0295048	0.126064
Surface	k__Bacteria|p__Firmicutes|c__Negativicutes|o__Selenomonadales|f__Veillonellaceae|g__Megamonas	SurfaceTouchscreen	0.0145987	24	4	0.0295723	0.126064
Surface	k__Bacteria|p__Firmicutes|c__Bacilli|o__Bacillales|f__Staphylococcaceae|g__Staphylococcus|s__Staphylococcus_saprophyticus	SurfaceTouchscreen	0.0257181	24	11	0.0296095	0.126064
Surface	k__Bacteria|p__Firmicutes|c__Bacilli|o__Bacillales|f__Staphylococcaceae|g__Staphylococcus|s__Staphylococcus_saprophyticus|t__Staphylococcus_saprophyticus_unclassified	SurfaceTouchscreen	0.0257181	24	11	0.0296095	0.126064
Surface	k__Bacteria|p__Proteobacteria|c__Gammaproteobacteria|o__Enterobacteriales|f__Enterobacteriaceae|g__Enterobacter	SurfaceTouchscreen	0.0125174	24	10	0.0299653	0.127322
Surface	k__Bacteria|p__Firmicutes|c__Negativicutes|o__Selenomonadales|f__Veillonellaceae|g__Megasphaera	SurfaceSeat	0.0142394	24	10	0.0302494	0.128272
Surface	k__Bacteria|p__Proteobacteria|c__Gammaproteobacteria|o__Xanthomonadales|f__Xanthomonadaceae|g__Stenotrophomonas	SurfaceSeat	0.0176623	24	22	0.0313344	0.132576
Surface	k__Bacteria|p__Bacteroidetes|c__Bacteroidia|o__Bacteroidales|f__Bacteroidaceae|g__Bacteroides|s__Bacteroides_vulgatus	SurfaceTouchscreen	0.0146915	24	5	0.0314522	0.132576
Surface	k__Bacteria|p__Bacteroidetes|c__Bacteroidia|o__Bacteroidales|f__Bacteroidaceae|g__Bacteroides|s__Bacteroides_vulgatus|t__Bacteroides_vulgatus_unclassified	SurfaceTouchscreen	0.0146915	24	5	0.0314522	0.132576
Surface	k__Bacteria|p__Proteobacteria|c__Gammaproteobacteria|o__Xanthomonadales|f__Xanthomonadaceae	SurfaceSeat	0.0176623	24	22	0.0315158	0.132579
Surface	k__Bacteria|p__Firmicutes|c__Bacilli|o__Lactobacillales|f__Lactobacillaceae|g__Lactobacillus|s__Lactobacillus_helveticus	SurfaceTouchscreen	0.0193469	24	4	0.0317024	0.132836
Surface	k__Bacteria|p__Firmicutes|c__Bacilli|o__Lactobacillales|f__Lactobacillaceae|g__Lactobacillus|s__Lactobacillus_helveticus|t__Lactobacillus_helveticus_unclassified	SurfaceTouchscreen	0.0193469	24	4	0.0317024	0.132836
Surface	k__Bacteria|p__Actinobacteria|c__Actinobacteria|o__Actinomycetales|f__Dermatophilaceae	SurfaceSeat	0.0394793	24	16	0.0320438	0.133737
Surface	k__Bacteria|p__Actinobacteria|c__Actinobacteria|o__Actinomycetales|f__Dermatophilaceae|g__Dermatophilaceae_unclassified	SurfaceSeat	0.0394793	24	16	0.0320438	0.133737
Surface	k__Bacteria|p__Firmicutes|c__Clostridia|o__Clostridiales|f__Ruminococcaceae|g__Ruminococcus|s__Ruminococcus_bromii	SurfaceSeat	0.0132477	24	9	0.032599	0.135432
Surface	k__Bacteria|p__Firmicutes|c__Clostridia|o__Clostridiales|f__Ruminococcaceae|g__Ruminococcus|s__Ruminococcus_bromii|t__GCF_000209875	SurfaceSeat	0.0132477	24	9	0.032599	0.135432
Surface	k__Bacteria|p__Firmicutes|c__Bacilli|o__Lactobacillales|f__Aerococcaceae|g__Facklamia|s__Facklamia_ignava	SurfaceSeat	0.0146512	24	9	0.0327059	0.135432
Surface	k__Bacteria|p__Firmicutes|c__Bacilli|o__Lactobacillales|f__Aerococcaceae|g__Facklamia|s__Facklamia_ignava|t__GCF_000301055	SurfaceSeat	0.0146512	24	9	0.0327059	0.135432
Surface	k__Bacteria|p__Proteobacteria|c__Gammaproteobacteria|o__Pseudomonadales|f__Pseudomonadaceae|g__Pseudomonas|s__Pseudomonas_putida	SurfaceSeat	0.0147613	24	13	0.0331874	0.136691
Surface	k__Bacteria|p__Proteobacteria|c__Gammaproteobacteria|o__Pseudomonadales|f__Pseudomonadaceae|g__Pseudomonas|s__Pseudomonas_putida|t__Pseudomonas_putida_unclassified	SurfaceSeat	0.0147613	24	13	0.0331874	0.136691
Surface	k__Bacteria|p__Actinobacteria|c__Actinobacteria|o__Coriobacteriales|f__Coriobacteriaceae|g__Collinsella	SurfaceTouchscreen	0.01792	24	11	0.0332335	0.136691
Surface	k__Bacteria|p__Proteobacteria|c__Gammaproteobacteria|o__Pseudomonadales|f__Moraxellaceae|g__Acinetobacter|s__Acinetobacter_johnsonii	SurfaceSeat	0.0232381	24	16	0.0334757	0.136691
Surface	k__Bacteria|p__Proteobacteria|c__Gammaproteobacteria|o__Pseudomonadales|f__Moraxellaceae|g__Acinetobacter|s__Acinetobacter_johnsonii|t__Acinetobacter_johnsonii_unclassified	SurfaceSeat	0.0232381	24	16	0.0334757	0.136691
Surface	k__Viruses|p__Viruses_noname|c__Viruses_noname|o__Viruses_noname|f__Retroviridae|g__Retroviridae_noname	SurfaceTouchscreen	0.015522	24	6	0.0335267	0.136691
Surface	k__Viruses|p__Viruses_noname|c__Viruses_noname|o__Viruses_noname|f__Retroviridae|g__Retroviridae_noname|s__Avian_endogenous_retrovirus_EAV_HP	SurfaceTouchscreen	0.015522	24	6	0.0335267	0.136691
Surface	k__Viruses|p__Viruses_noname|c__Viruses_noname|o__Viruses_noname|f__Retroviridae|g__Retroviridae_noname|s__Avian_endogenous_retrovirus_EAV_HP|t__PRJNA15213	SurfaceTouchscreen	0.015522	24	6	0.0335267	0.136691
Surface	k__Bacteria|p__Actinobacteria|c__Actinobacteria|o__Actinomycetales|f__Corynebacteriaceae|g__Corynebacterium|s__Corynebacterium_propinquum	SurfaceTouchscreen	0.0071712	24	13	0.0346759	0.140834
Surface	k__Bacteria|p__Actinobacteria|c__Actinobacteria|o__Actinomycetales|f__Corynebacteriaceae|g__Corynebacterium|s__Corynebacterium_propinquum|t__GCF_000375525	SurfaceTouchscreen	0.0071712	24	13	0.0346759	0.140834
Surface	k__Bacteria|p__Proteobacteria|c__Gammaproteobacteria|o__Pseudomonadales|f__Moraxellaceae	SurfaceSeat	0.0465677	24	23	0.0353687	0.143372
Surface	k__Bacteria|p__Proteobacteria|c__Gammaproteobacteria|o__Pseudomonadales|f__Moraxellaceae|g__Acinetobacter|s__Acinetobacter_radioresistens	SurfaceTouchscreen	0.012189	24	7	0.0357944	0.144544
Surface	k__Bacteria|p__Proteobacteria|c__Gammaproteobacteria|o__Pseudomonadales|f__Moraxellaceae|g__Acinetobacter|s__Acinetobacter_radioresistens|t__Acinetobacter_radioresistens_unclassified	SurfaceTouchscreen	0.012189	24	7	0.0357944	0.144544
Surface	k__Bacteria|p__Proteobacteria|c__Gammaproteobacteria|o__Enterobacteriales	SurfaceSeat	0.0581675	24	20	0.0362272	0.145735
Surface	k__Bacteria|p__Proteobacteria|c__Gammaproteobacteria|o__Enterobacteriales|f__Enterobacteriaceae	SurfaceSeat	0.0581675	24	20	0.0362272	0.145735
Surface	k__Bacteria|p__Proteobacteria|c__Alphaproteobacteria|o__Rhodospirillales	SurfaceTouchscreen	0.0214304	24	18	0.0363158	0.145815
Surface	k__Bacteria|p__Proteobacteria|c__Gammaproteobacteria|o__Enterobacteriales|f__Enterobacteriaceae|g__Enterobacter|s__Enterobacter_cloacae	SurfaceTouchscreen	0.0103163	24	9	0.0365784	0.146313
Surface	k__Bacteria|p__Proteobacteria|c__Gammaproteobacteria|o__Enterobacteriales|f__Enterobacteriaceae|g__Enterobacter|s__Enterobacter_cloacae|t__Enterobacter_cloacae_unclassified	SurfaceTouchscreen	0.0103163	24	9	0.0365784	0.146313
Surface	k__Bacteria|p__Deinococcus_Thermus|c__Deinococci|o__Deinococcales|f__Deinococcales_unclassified	SurfaceTouchscreen	0.016007	24	8	0.0369917	0.147687
Surface	k__Bacteria|p__Firmicutes|c__Clostridia|o__Clostridiales|f__Lachnospiraceae|g__Roseburia	SurfaceSeat	0.0211564	24	7	0.0374683	0.149309
Surface	k__Bacteria|p__Actinobacteria|c__Actinobacteria|o__Actinomycetales|f__Corynebacteriaceae|g__Corynebacterium|s__Corynebacterium_pseudogenitalium	SurfaceTouchscreen	0.0377061	24	23	0.0380347	0.150997
Surface	k__Bacteria|p__Actinobacteria|c__Actinobacteria|o__Actinomycetales|f__Corynebacteriaceae|g__Corynebacterium|s__Corynebacterium_pseudogenitalium|t__GCF_000156615	SurfaceTouchscreen	0.0377061	24	23	0.0380347	0.150997
Surface	k__Bacteria|p__Actinobacteria|c__Actinobacteria|o__Actinomycetales|f__Corynebacteriaceae|g__Corynebacterium|s__Corynebacterium_urealyticum	SurfaceTouchscreen	0.0133112	24	13	0.0382213	0.151171
Surface	k__Bacteria|p__Actinobacteria|c__Actinobacteria|o__Actinomycetales|f__Corynebacteriaceae|g__Corynebacterium|s__Corynebacterium_urealyticum|t__Corynebacterium_urealyticum_unclassified	SurfaceTouchscreen	0.0133112	24	13	0.0382213	0.151171
Surface	k__Bacteria|p__Actinobacteria|c__Actinobacteria|o__Actinomycetales|f__Micrococcaceae|g__Kocuria|s__Kocuria_sp_UCD_OTCP	SurfaceTouchscreen	0.0355498	24	3	0.038746	0.152675
Surface	k__Bacteria|p__Actinobacteria|c__Actinobacteria|o__Actinomycetales|f__Micrococcaceae|g__Kocuria|s__Kocuria_sp_UCD_OTCP|t__GCF_000349605	SurfaceTouchscreen	0.0355498	24	3	0.038746	0.152675
Surface	k__Bacteria|p__Proteobacteria|c__Alphaproteobacteria|o__Rhodobacterales|f__Rhodobacteraceae|g__Paracoccus|s__Paracoccus_denitrificans	SurfaceTouchscreen	0.0107533	24	11	0.0389663	0.152974
Surface	k__Bacteria|p__Proteobacteria|c__Alphaproteobacteria|o__Rhodobacterales|f__Rhodobacteraceae|g__Paracoccus|s__Paracoccus_denitrificans|t__Paracoccus_denitrificans_unclassified	SurfaceTouchscreen	0.0107533	24	11	0.0389663	0.152974
Surface	k__Bacteria|p__Proteobacteria|c__Betaproteobacteria|o__Burkholderiales|f__Oxalobacteraceae|g__Massilia|s__Massilia_timonae	SurfaceTouchscreen	0.0316439	24	5	0.0397858	0.155613
Surface	k__Bacteria|p__Proteobacteria|c__Betaproteobacteria|o__Burkholderiales|f__Oxalobacteraceae|g__Massilia|s__Massilia_timonae|t__GCF_000315425	SurfaceTouchscreen	0.0316439	24	5	0.0397858	0.155613
Surface	k__Bacteria|p__Deinococcus_Thermus|c__Deinococci|o__Deinococcales|f__Deinococcales_unclassified	SurfaceSeat	0.0167654	24	8	0.039929	0.155885
Surface	k__Bacteria|p__Firmicutes|c__Bacilli|o__Lactobacillales|f__Streptococcaceae	SurfaceSeat	0.0727725	24	23	0.0408472	0.159176
Surface	k__Bacteria|p__Proteobacteria|c__Betaproteobacteria|o__Burkholderiales|f__Oxalobacteraceae|g__Herbaspirillum	SurfaceTouchscreen	0.0242615	24	5	0.0411361	0.159714
Surface	k__Bacteria|p__Proteobacteria|c__Betaproteobacteria|o__Burkholderiales|f__Oxalobacteraceae|g__Herbaspirillum|s__Herbaspirillum_unclassified	SurfaceTouchscreen	0.0242615	24	5	0.0411361	0.159714
Surface	k__Bacteria|p__Firmicutes|c__Clostridia|o__Clostridiales|f__Ruminococcaceae|g__Subdoligranulum	SurfaceTouchscreen	0.0197938	24	15	0.0417263	0.161413
Surface	k__Bacteria|p__Firmicutes|c__Clostridia|o__Clostridiales|f__Ruminococcaceae|g__Subdoligranulum|s__Subdoligranulum_unclassified	SurfaceTouchscreen	0.0197938	24	15	0.0417263	0.161413
Surface	k__Bacteria|p__Actinobacteria|c__Actinobacteria|o__Actinomycetales|f__Corynebacteriaceae|g__Corynebacterium|s__Corynebacterium_tuberculostearicum	SurfaceTouchscreen	0.0245336	24	23	0.0431436	0.166288
Surface	k__Bacteria|p__Actinobacteria|c__Actinobacteria|o__Actinomycetales|f__Corynebacteriaceae|g__Corynebacterium|s__Corynebacterium_tuberculostearicum|t__GCF_000175635	SurfaceTouchscreen	0.0245336	24	23	0.0431436	0.166288
Surface	k__Bacteria|p__Firmicutes|c__Bacilli|o__Bacillales|f__Staphylococcaceae|g__Staphylococcus|s__Staphylococcus_haemolyticus	SurfaceTouchscreen	0.0266467	24	17	0.0450149	0.17287
Surface	k__Bacteria|p__Firmicutes|c__Bacilli|o__Bacillales|f__Staphylococcaceae|g__Staphylococcus|s__Staphylococcus_haemolyticus|t__Staphylococcus_haemolyticus_unclassified	SurfaceTouchscreen	0.0266467	24	17	0.0450149	0.17287
Surface	k__Bacteria|p__Actinobacteria|c__Actinobacteria|o__Actinomycetales|f__Brevibacteriaceae|g__Brevibacterium|s__Brevibacterium_unclassified	SurfaceTouchscreen	0.0161416	24	10	0.0452325	0.173299
Surface	k__Bacteria|p__Firmicutes|c__Bacilli|o__Lactobacillales|f__Leuconostocaceae	SurfaceSeat	0.0242006	24	12	0.0452903	0.173299
Surface	k__Bacteria|p__Actinobacteria|c__Actinobacteria|o__Actinomycetales|f__Micrococcaceae|g__Kocuria|s__Kocuria_unclassified	SurfaceTouchscreen	0.0314508	24	15	0.0493341	0.188394
Surface	k__Bacteria|p__Proteobacteria|c__Alphaproteobacteria|o__Rhodospirillales|f__Acetobacteraceae	SurfaceTouchscreen	0.0201679	24	18	0.0494132	0.188394
Surface	k__Bacteria|p__Firmicutes|c__Bacilli|o__Lactobacillales|f__Streptococcaceae|g__Streptococcus	SurfaceSeat	0.0700695	24	23	0.0496561	0.188979
Surface	k__Bacteria|p__Firmicutes|c__Bacilli|o__Lactobacillales|f__Streptococcaceae|g__Streptococcus|s__Streptococcus_tigurinus	SurfaceTouchscreen	0.0135843	24	8	0.0510959	0.193744
Surface	k__Bacteria|p__Firmicutes|c__Bacilli|o__Lactobacillales|f__Streptococcaceae|g__Streptococcus|s__Streptococcus_tigurinus|t__Streptococcus_tigurinus_unclassified	SurfaceTouchscreen	0.0135843	24	8	0.0510959	0.193744
Surface	k__Bacteria|p__Firmicutes|c__Negativicutes|o__Selenomonadales|f__Veillonellaceae|g__Megasphaera|s__Megasphaera_genomosp_type_1	SurfaceTouchscreen	0.00637595	24	8	0.0512743	0.193744
Surface	k__Bacteria|p__Firmicutes|c__Negativicutes|o__Selenomonadales|f__Veillonellaceae|g__Megasphaera|s__Megasphaera_genomosp_type_1|t__GCF_000177555	SurfaceTouchscreen	0.00637595	24	8	0.0512743	0.193744
Surface	k__Bacteria|p__Proteobacteria|c__Gammaproteobacteria|o__Xanthomonadales	SurfaceSeat	0.0166221	24	22	0.0518996	0.195757
Surface	k__Bacteria|p__Proteobacteria|c__Gammaproteobacteria|o__Pseudomonadales|f__Pseudomonadaceae|g__Pseudomonas|s__Pseudomonas_unclassified	SurfaceSeat	0.0490757	24	22	0.0529163	0.199236
Surface	k__Bacteria|p__Fusobacteria|c__Fusobacteriia|o__Fusobacteriales|f__Leptotrichiaceae|g__Leptotrichiaceae_unclassified	SurfaceTouchscreen	0.0148547	24	10	0.0530555	0.199406
Surface	k__Bacteria|p__Firmicutes|c__Clostridia|o__Clostridiales|f__Lachnospiraceae|g__Blautia|s__Ruminococcus_gnavus	SurfaceTouchscreen	0.0158581	24	4	0.0545307	0.204225
Surface	k__Bacteria|p__Firmicutes|c__Clostridia|o__Clostridiales|f__Lachnospiraceae|g__Blautia|s__Ruminococcus_gnavus|t__Ruminococcus_gnavus_unclassified	SurfaceTouchscreen	0.0158581	24	4	0.0545307	0.204225
Surface	k__Bacteria|p__Acidobacteria|c__Acidobacteriia|o__Acidobacteriales|f__Acidobacteriaceae|g__Acidobacteriaceae_unclassified	SurfaceSeat	0.0203101	24	9	0.0572838	0.214156
Surface	k__Bacteria|p__Actinobacteria|c__Actinobacteria|o__Actinomycetales|f__Corynebacteriaceae|g__Corynebacterium|s__Corynebacterium_massiliense	SurfaceTouchscreen	0.0138225	24	11	0.0588199	0.21887
Surface	k__Bacteria|p__Actinobacteria|c__Actinobacteria|o__Actinomycetales|f__Corynebacteriaceae|g__Corynebacterium|s__Corynebacterium_massiliense|t__GCF_000420605	SurfaceTouchscreen	0.0138225	24	11	0.0588199	0.21887
Surface	k__Viruses|p__Viruses_noname|c__Viruses_noname|o__Caudovirales|f__Siphoviridae|g__Siphoviridae_noname|s__Propionibacterium_phage_P100D	SurfaceSeat	-0.105597	24	15	0.0589585	0.21887
Surface	k__Viruses|p__Viruses_noname|c__Viruses_noname|o__Caudovirales|f__Siphoviridae|g__Siphoviridae_noname|s__Propionibacterium_phage_P100D|t__PRJNA177534	SurfaceSeat	-0.105597	24	15	0.0589585	0.21887
Surface	k__Bacteria|p__Proteobacteria|c__Gammaproteobacteria|o__Alteromonadales	SurfaceSeat	0.0314109	24	7	0.0598287	0.221712
Surface	k__Bacteria|p__Firmicutes|c__Bacilli|o__Lactobacillales|f__Streptococcaceae|g__Streptococcus|s__Streptococcus_infantis	SurfaceTouchscreen	0.0191098	24	16	0.0603281	0.222001
Surface	k__Bacteria|p__Firmicutes|c__Bacilli|o__Lactobacillales|f__Streptococcaceae|g__Streptococcus|s__Streptococcus_infantis|t__Streptococcus_infantis_unclassified	SurfaceTouchscreen	0.0191098	24	16	0.0603281	0.222001
Surface	k__Bacteria|p__Actinobacteria|c__Actinobacteria|o__Coriobacteriales|f__Coriobacteriaceae|g__Collinsella|s__Collinsella_aerofaciens	SurfaceTouchscreen	0.0131604	24	10	0.0604612	0.222001
Surface	k__Bacteria|p__Actinobacteria|c__Actinobacteria|o__Coriobacteriales|f__Coriobacteriaceae|g__Collinsella|s__Collinsella_aerofaciens|t__GCF_000169035	SurfaceTouchscreen	0.0131604	24	10	0.0604612	0.222001
Surface	k__Bacteria|p__Firmicutes|c__Bacilli|o__Lactobacillales|f__Leuconostocaceae|g__Leuconostoc|s__Leuconostoc_pseudomesenteroides	SurfaceTouchscreen	0.0142018	24	6	0.0605363	0.222001
Surface	k__Bacteria|p__Firmicutes|c__Bacilli|o__Lactobacillales|f__Leuconostocaceae|g__Leuconostoc|s__Leuconostoc_pseudomesenteroides|t__Leuconostoc_pseudomesenteroides_unclassified	SurfaceTouchscreen	0.0142018	24	6	0.0605363	0.222001
Surface	k__Bacteria|p__Firmicutes|c__Clostridia|o__Clostridiales|f__Lachnospiraceae	SurfaceTouchscreen	0.0350251	24	13	0.0624371	0.228576
Surface	k__Bacteria|p__Actinobacteria|c__Actinobacteria|o__Actinomycetales|f__Corynebacteriaceae|g__Corynebacterium|s__Corynebacterium_matruchotii	SurfaceSeat	-0.0239264	24	20	0.0631848	0.230515
Surface	k__Bacteria|p__Actinobacteria|c__Actinobacteria|o__Actinomycetales|f__Corynebacteriaceae|g__Corynebacterium|s__Corynebacterium_matruchotii|t__Corynebacterium_matruchotii_unclassified	SurfaceSeat	-0.0239264	24	20	0.0631848	0.230515
Surface	k__Bacteria|p__Firmicutes|c__Bacilli|o__Lactobacillales|f__Leuconostocaceae|g__Weissella	SurfaceSeat	0.0135141	24	7	0.0638092	0.232393
Surface	k__Bacteria|p__Proteobacteria|c__Alphaproteobacteria|o__Caulobacterales	SurfaceSeat	0.0219112	24	16	0.0643758	0.233652
Surface	k__Bacteria|p__Proteobacteria|c__Alphaproteobacteria|o__Caulobacterales|f__Caulobacteraceae	SurfaceSeat	0.0219112	24	16	0.0643758	0.233652
Surface	k__Bacteria|p__Firmicutes|c__Bacilli|o__Lactobacillales|f__Streptococcaceae|g__Lactococcus	SurfaceSeat	0.0255321	24	14	0.065624	0.236963
Surface	k__Bacteria|p__Firmicutes|c__Bacilli|o__Lactobacillales|f__Streptococcaceae|g__Lactococcus|s__Lactococcus_lactis	SurfaceSeat	0.0255321	24	14	0.065624	0.236963
Surface	k__Bacteria|p__Firmicutes|c__Bacilli|o__Lactobacillales|f__Streptococcaceae|g__Lactococcus|s__Lactococcus_lactis|t__Lactococcus_lactis_unclassified	SurfaceSeat	0.0255321	24	14	0.065624	0.236963
Surface	k__Bacteria|p__Actinobacteria|c__Actinobacteria|o__Actinomycetales|f__Micrococcaceae	SurfaceTouchscreen	0.035568	24	24	0.0658385	0.237333
Surface	k__Bacteria|p__Acidobacteria|c__Acidobacteriia|o__Acidobacteriales|f__Acidobacteriaceae|g__Granulicella	SurfaceTouchscreen	0.0215633	24	13	0.0663542	0.238379
Surface	k__Bacteria|p__Acidobacteria|c__Acidobacteriia|o__Acidobacteriales|f__Acidobacteriaceae|g__Granulicella|s__Granulicella_unclassified	SurfaceTouchscreen	0.0215633	24	13	0.0663542	0.238379
Surface	k__Bacteria|p__Firmicutes|c__Bacilli|o__Bacillales|f__Bacillales_noname|g__Gemella|s__Gemella_unclassified	SurfaceTouchscreen	0.0111974	24	16	0.0669177	0.239997
Surface	k__Bacteria|p__Firmicutes|c__Bacilli|o__Lactobacillales|f__Streptococcaceae|g__Streptococcus|s__Streptococcus_mitis_oralis_pneumoniae	SurfaceTouchscreen	0.0273808	24	23	0.0676086	0.241655
Surface	k__Bacteria|p__Firmicutes|c__Bacilli|o__Lactobacillales|f__Streptococcaceae|g__Streptococcus|s__Streptococcus_mitis_oralis_pneumoniae|t__Streptococcus_mitis_oralis_pneumoniae_unclassified	SurfaceTouchscreen	0.0273808	24	23	0.0676086	0.241655
Surface	k__Bacteria|p__Proteobacteria|c__Betaproteobacteria|o__Burkholderiales|f__Comamonadaceae|g__Comamonas|s__Comamonas_unclassified	SurfaceSeat	0.0149946	24	12	0.0686086	0.244816
Surface	k__Bacteria|p__Proteobacteria|c__Gammaproteobacteria|o__Pseudomonadales|f__Moraxellaceae|g__Acinetobacter	SurfaceSeat	0.0385715	24	22	0.0705144	0.251193
Surface	k__Bacteria|p__Firmicutes|c__Bacilli|o__Lactobacillales|f__Carnobacteriaceae|g__Granulicatella	SurfaceTouchscreen	0.0169867	24	21	0.0709494	0.252317
Surface	k__Bacteria|p__Firmicutes|c__Clostridia|o__Clostridiales|f__Eubacteriaceae|g__Eubacterium|s__Eubacterium_brachy	SurfaceTouchscreen	0.00997419	24	7	0.0714129	0.253115
Surface	k__Bacteria|p__Firmicutes|c__Clostridia|o__Clostridiales|f__Eubacteriaceae|g__Eubacterium|s__Eubacterium_brachy|t__GCF_000488855	SurfaceTouchscreen	0.00997419	24	7	0.0714129	0.253115
Surface	k__Bacteria|p__Proteobacteria|c__Betaproteobacteria|o__Burkholderiales|f__Comamonadaceae|g__Variovorax	SurfaceSeat	0.0123126	24	11	0.0722653	0.255281
Surface	k__Bacteria|p__Proteobacteria|c__Betaproteobacteria|o__Burkholderiales|f__Comamonadaceae|g__Variovorax|s__Variovorax_unclassified	SurfaceSeat	0.0123126	24	11	0.0722653	0.255281
Surface	k__Bacteria|p__Proteobacteria|c__Gammaproteobacteria|o__Pseudomonadales|f__Moraxellaceae|g__Acinetobacter|s__Acinetobacter_pittii_calcoaceticus_nosocomialis	SurfaceTouchscreen	0.0120078	24	9	0.0726134	0.255657
Surface	k__Bacteria|p__Proteobacteria|c__Gammaproteobacteria|o__Pseudomonadales|f__Moraxellaceae|g__Acinetobacter|s__Acinetobacter_pittii_calcoaceticus_nosocomialis|t__Acinetobacter_pittii_calcoaceticus_nosocomialis_unclassified	SurfaceTouchscreen	0.0120078	24	9	0.0726134	0.255657
Surface	k__Bacteria|p__Actinobacteria|c__Actinobacteria|o__Actinomycetales|f__Corynebacteriaceae	SurfaceTouchscreen	0.051841	24	24	0.0748698	0.263164
Surface	k__Bacteria|p__Firmicutes|c__Bacilli|o__Lactobacillales|f__Leuconostocaceae|g__Weissella	SurfaceTouchscreen	0.012099	24	7	0.0760888	0.267005
Surface	k__Bacteria|p__Firmicutes|c__Bacilli|o__Lactobacillales|f__Carnobacteriaceae	SurfaceTouchscreen	0.017126	24	22	0.0798342	0.279684
Surface	k__Bacteria|p__Proteobacteria|c__Betaproteobacteria	SurfaceSeat	0.0404115	24	24	0.0809878	0.283257
Surface	k__Bacteria|p__Firmicutes|c__Bacilli|o__Lactobacillales|f__Aerococcaceae|g__Facklamia|s__Facklamia_languida	SurfaceSeat	0.0135649	24	9	0.0822759	0.286814
Surface	k__Bacteria|p__Firmicutes|c__Bacilli|o__Lactobacillales|f__Aerococcaceae|g__Facklamia|s__Facklamia_languida|t__GCF_000245795	SurfaceSeat	0.0135649	24	9	0.0822759	0.286814
Surface	k__Bacteria|p__Firmicutes|c__Bacilli|o__Lactobacillales|f__Streptococcaceae|g__Streptococcus|s__Streptococcus_australis	SurfaceTouchscreen	0.012589	24	16	0.0829522	0.288221
Surface	k__Bacteria|p__Firmicutes|c__Bacilli|o__Lactobacillales|f__Streptococcaceae|g__Streptococcus|s__Streptococcus_australis|t__Streptococcus_australis_unclassified	SurfaceTouchscreen	0.012589	24	16	0.0829522	0.288221
Surface	k__Bacteria|p__Bacteroidetes|c__Flavobacteriia	SurfaceTouchscreen	0.0137611	24	18	0.0836951	0.288934
Surface	k__Bacteria|p__Bacteroidetes|c__Flavobacteriia|o__Flavobacteriales	SurfaceTouchscreen	0.0137611	24	18	0.0836951	0.288934
Surface	k__Bacteria|p__Bacteroidetes|c__Flavobacteriia|o__Flavobacteriales|f__Flavobacteriaceae	SurfaceTouchscreen	0.0137611	24	18	0.0836951	0.288934
Surface	k__Viruses|p__Viruses_noname|c__Viruses_noname|o__Viruses_noname|f__Papillomaviridae	SurfaceSeat	-0.0761987	24	7	0.0837034	0.288934
Surface	k__Bacteria|p__Proteobacteria|c__Betaproteobacteria|o__Burkholderiales|f__Comamonadaceae	SurfaceSeat	0.0205032	24	15	0.0838464	0.288956
Surface	k__Bacteria|p__Actinobacteria|c__Actinobacteria|o__Bifidobacteriales|f__Bifidobacteriaceae|g__Bifidobacterium|s__Bifidobacterium_adolescentis	SurfaceTouchscreen	0.0162261	24	13	0.0857071	0.294409
Surface	k__Bacteria|p__Actinobacteria|c__Actinobacteria|o__Bifidobacteriales|f__Bifidobacteriaceae|g__Bifidobacterium|s__Bifidobacterium_adolescentis|t__Bifidobacterium_adolescentis_unclassified	SurfaceTouchscreen	0.0162261	24	13	0.0857071	0.294409
Surface	k__Bacteria|p__Actinobacteria|c__Actinobacteria|o__Actinomycetales|f__Dermabacteraceae|g__Brachybacterium|s__Brachybacterium_paraconglomeratum	SurfaceTouchscreen	0.0110274	24	9	0.0866777	0.29678
Surface	k__Bacteria|p__Actinobacteria|c__Actinobacteria|o__Actinomycetales|f__Dermabacteraceae|g__Brachybacterium|s__Brachybacterium_paraconglomeratum|t__GCF_000233655	SurfaceTouchscreen	0.0110274	24	9	0.0866777	0.29678
Surface	k__Bacteria|p__Proteobacteria|c__Gammaproteobacteria|o__Xanthomonadales|f__Xanthomonadaceae	SurfaceTouchscreen	0.0128795	24	22	0.0879298	0.300581
Surface	k__Bacteria|p__Firmicutes|c__Clostridia|o__Clostridiales|f__Lachnospiraceae|g__Blautia	SurfaceTouchscreen	0.0204615	24	8	0.0888778	0.303331
Surface	k__Bacteria|p__Firmicutes|c__Negativicutes|o__Selenomonadales|f__Veillonellaceae|g__Veillonella|s__Veillonella_parvula	SurfaceTouchscreen	0.0201318	24	20	0.0906551	0.308402
Surface	k__Bacteria|p__Firmicutes|c__Negativicutes|o__Selenomonadales|f__Veillonellaceae|g__Veillonella|s__Veillonella_parvula|t__Veillonella_parvula_unclassified	SurfaceTouchscreen	0.0201318	24	20	0.0906551	0.308402
Surface	k__Bacteria|p__Proteobacteria|c__Gammaproteobacteria|o__Xanthomonadales|f__Xanthomonadaceae|g__Stenotrophomonas	SurfaceTouchscreen	0.0127271	24	22	0.0911327	0.309529
Surface	k__Viruses|p__Viruses_noname|c__Viruses_noname|o__Viruses_noname|f__Polyomaviridae|g__Polyomavirus|s__Merkel_cell_polyomavirus	SurfaceSeat	-0.0545508	24	9	0.0932358	0.315659
Surface	k__Viruses|p__Viruses_noname|c__Viruses_noname|o__Viruses_noname|f__Polyomaviridae|g__Polyomavirus|s__Merkel_cell_polyomavirus|t__PRJNA28509	SurfaceSeat	-0.0545508	24	9	0.0932358	0.315659
Surface	k__Bacteria|p__Proteobacteria|c__Betaproteobacteria|o__Burkholderiales|f__Alcaligenaceae	SurfaceTouchscreen	0.0108222	24	7	0.0939633	0.317614
Surface	k__Bacteria|p__Proteobacteria|c__Gammaproteobacteria|o__Enterobacteriales|f__Enterobacteriaceae|g__Pantoea|s__Pantoea_unclassified	SurfaceSeat	0.0358367	24	14	0.0945705	0.319157
Surface	k__Bacteria|p__Proteobacteria|c__Gammaproteobacteria|o__Enterobacteriales|f__Enterobacteriaceae|g__Pantoea	SurfaceSeat	0.0358367	24	14	0.0958503	0.322961
Surface	k__Bacteria|p__Proteobacteria|c__Gammaproteobacteria|o__Enterobacteriales|f__Enterobacteriaceae|g__Klebsiella	SurfaceTouchscreen	0.0157209	24	12	0.0966168	0.325026
Surface	k__Viruses|p__Viruses_noname|c__Viruses_noname|o__Viruses_noname|f__Polyomaviridae|g__Polyomavirus|s__Merkel_cell_polyomavirus	SurfaceTouchscreen	-0.050493	24	9	0.0976432	0.327437
Surface	k__Viruses|p__Viruses_noname|c__Viruses_noname|o__Viruses_noname|f__Polyomaviridae|g__Polyomavirus|s__Merkel_cell_polyomavirus|t__PRJNA28509	SurfaceTouchscreen	-0.050493	24	9	0.0976432	0.327437
Surface	k__Eukaryota|p__Basidiomycota	SurfaceTouchscreen	-0.0117243	24	21	0.0993176	0.329398
Surface	k__Eukaryota|p__Basidiomycota|c__Exobasidiomycetes	SurfaceTouchscreen	-0.0117243	24	21	0.0993176	0.329398
Surface	k__Eukaryota|p__Basidiomycota|c__Exobasidiomycetes|o__Malasseziales	SurfaceTouchscreen	-0.0117243	24	21	0.0993176	0.329398
Surface	k__Eukaryota|p__Basidiomycota|c__Exobasidiomycetes|o__Malasseziales|f__Malasseziaceae	SurfaceTouchscreen	-0.0117243	24	21	0.0993176	0.329398
Surface	k__Eukaryota|p__Basidiomycota|c__Exobasidiomycetes|o__Malasseziales|f__Malasseziaceae|g__Malassezia	SurfaceTouchscreen	-0.0117243	24	21	0.0993176	0.329398
Surface	k__Eukaryota|p__Basidiomycota|c__Exobasidiomycetes|o__Malasseziales|f__Malasseziaceae|g__Malassezia|s__Malassezia_globosa	SurfaceTouchscreen	-0.0117243	24	21	0.0993176	0.329398
Surface	k__Eukaryota|p__Basidiomycota|c__Exobasidiomycetes|o__Malasseziales|f__Malasseziaceae|g__Malassezia|s__Malassezia_globosa|t__GCA_000181695	SurfaceTouchscreen	-0.0117243	24	21	0.0993176	0.329398
Surface	k__Bacteria|p__Actinobacteria|c__Actinobacteria|o__Actinomycetales|f__Corynebacteriaceae|g__Turicella	SurfaceSeat	-0.0175316	24	17	0.100279	0.33103
Surface	k__Bacteria|p__Actinobacteria|c__Actinobacteria|o__Actinomycetales|f__Corynebacteriaceae|g__Turicella|s__Turicella_otitidis	SurfaceSeat	-0.0175316	24	17	0.100279	0.33103
Surface	k__Bacteria|p__Actinobacteria|c__Actinobacteria|o__Actinomycetales|f__Corynebacteriaceae|g__Turicella|s__Turicella_otitidis|t__Turicella_otitidis_unclassified	SurfaceSeat	-0.0175316	24	17	0.100279	0.33103
Surface	k__Bacteria|p__Proteobacteria|c__Alphaproteobacteria|o__Rhizobiales|f__Hyphomicrobiaceae	SurfaceSeat	0.0197393	24	13	0.101965	0.33541
Surface	k__Bacteria|p__Proteobacteria|c__Alphaproteobacteria|o__Rhizobiales|f__Hyphomicrobiaceae|g__Hyphomicrobiaceae_unclassified	SurfaceSeat	0.0197393	24	13	0.101965	0.33541
Surface	k__Bacteria|p__Actinobacteria|c__Actinobacteria|o__Actinomycetales|f__Corynebacteriaceae|g__Corynebacterium	SurfaceTouchscreen	0.0496507	24	24	0.102081	0.33541
Surface	k__Bacteria|p__Firmicutes|c__Bacilli|o__Bacillales|f__Staphylococcaceae|g__Staphylococcus|s__Staphylococcus_warneri	SurfaceSeat	0.0125375	24	15	0.104538	0.342419
Surface	k__Bacteria|p__Firmicutes|c__Bacilli|o__Bacillales|f__Staphylococcaceae|g__Staphylococcus|s__Staphylococcus_warneri|t__Staphylococcus_warneri_unclassified	SurfaceSeat	0.0125375	24	15	0.104538	0.342419
Surface	k__Bacteria|p__Proteobacteria|c__Alphaproteobacteria|o__Caulobacterales|f__Caulobacteraceae|g__Brevundimonas	SurfaceSeat	0.018511	24	15	0.10488	0.343009
Surface	k__Bacteria|p__Firmicutes|c__Bacilli|o__Lactobacillales|f__Aerococcaceae|g__Facklamia|s__Facklamia_ignava	SurfaceTouchscreen	0.0101822	24	9	0.105316	0.343374
Surface	k__Bacteria|p__Firmicutes|c__Bacilli|o__Lactobacillales|f__Aerococcaceae|g__Facklamia|s__Facklamia_ignava|t__GCF_000301055	SurfaceTouchscreen	0.0101822	24	9	0.105316	0.343374
Surface	k__Bacteria|p__Actinobacteria|c__Actinobacteria|o__Actinomycetales|f__Intrasporangiaceae|g__Serinicoccus|s__Serinicoccus_unclassified	SurfaceSeat	0.00547592	24	12	0.106781	0.347612
Surface	k__Viruses|p__Viruses_noname|c__Viruses_noname|o__Viruses_noname|f__Polyomaviridae	SurfaceSeat	-0.0545508	24	9	0.107199	0.347905
Surface	k__Viruses|p__Viruses_noname|c__Viruses_noname|o__Viruses_noname|f__Polyomaviridae|g__Polyomavirus	SurfaceSeat	-0.0545508	24	9	0.107199	0.347905
Surface	k__Bacteria|p__Proteobacteria|c__Alphaproteobacteria|o__Sphingomonadales	SurfaceSeat	0.0143141	24	13	0.109799	0.355797
Surface	k__Bacteria|p__Proteobacteria|c__Betaproteobacteria|o__Burkholderiales|f__Alcaligenaceae|g__Oligella	SurfaceTouchscreen	0.00873261	24	5	0.111113	0.359503
Surface	k__Bacteria|p__Firmicutes|c__Bacilli|o__Lactobacillales|f__Leuconostocaceae|g__Leuconostoc	SurfaceSeat	0.0167699	24	11	0.113376	0.366265
Surface	k__Bacteria|p__Actinobacteria|c__Actinobacteria|o__Actinomycetales|f__Corynebacteriaceae|g__Corynebacterium|s__Corynebacterium_accolens	SurfaceSeat	-0.0185853	24	21	0.117293	0.377765
Surface	k__Bacteria|p__Actinobacteria|c__Actinobacteria|o__Actinomycetales|f__Corynebacteriaceae|g__Corynebacterium|s__Corynebacterium_accolens|t__Corynebacterium_accolens_unclassified	SurfaceSeat	-0.0185853	24	21	0.117293	0.377765
Surface	k__Bacteria|p__Proteobacteria|c__Alphaproteobacteria|o__Caulobacterales|f__Caulobacteraceae|g__Caulobacter	SurfaceSeat	0.0119984	24	11	0.119136	0.383119
Surface	k__Bacteria|p__Cyanobacteria	SurfaceTouchscreen	0.0108996	24	5	0.120053	0.383736
Surface	k__Bacteria|p__Cyanobacteria|c__Cyanobacteria_noname	SurfaceTouchscreen	0.0108996	24	5	0.120053	0.383736
Surface	k__Bacteria|p__Cyanobacteria|c__Cyanobacteria_noname|o__Oscillatoriales	SurfaceTouchscreen	0.0108996	24	5	0.120053	0.383736
Surface	k__Bacteria|p__Cyanobacteria|c__Cyanobacteria_noname|o__Oscillatoriales|f__Oscillatoriales_noname	SurfaceTouchscreen	0.0108996	24	5	0.120053	0.383736
Surface	k__Bacteria|p__Actinobacteria|c__Actinobacteria|o__Actinomycetales|f__Intrasporangiaceae|g__Serinicoccus	SurfaceSeat	0.00547592	24	12	0.121152	0.386662
Surface	k__Bacteria|p__Bacteroidetes|c__Bacteroidia|o__Bacteroidales|f__Bacteroidaceae	SurfaceTouchscreen	0.0210615	24	7	0.123163	0.3919
Surface	k__Bacteria|p__Bacteroidetes|c__Bacteroidia|o__Bacteroidales|f__Bacteroidaceae|g__Bacteroides	SurfaceTouchscreen	0.0210615	24	7	0.123163	0.3919
Surface	k__Bacteria|p__Proteobacteria|c__Gammaproteobacteria|o__Pseudomonadales|f__Moraxellaceae|g__Enhydrobacter	SurfaceSeat	0.0235948	24	22	0.125742	0.398309
Surface	k__Bacteria|p__Proteobacteria|c__Gammaproteobacteria|o__Pseudomonadales|f__Moraxellaceae|g__Enhydrobacter|s__Enhydrobacter_aerosaccus	SurfaceSeat	0.0235948	24	22	0.125742	0.398309
Surface	k__Bacteria|p__Proteobacteria|c__Gammaproteobacteria|o__Pseudomonadales|f__Moraxellaceae|g__Enhydrobacter|s__Enhydrobacter_aerosaccus|t__GCF_000175915	SurfaceSeat	0.0235948	24	22	0.125742	0.398309
Surface	k__Bacteria|p__Firmicutes|c__Bacilli|o__Lactobacillales|f__Streptococcaceae|g__Streptococcus|s__Streptococcus_mitis_oralis_pneumoniae	SurfaceSeat	0.0238144	24	23	0.130522	0.412216
Surface	k__Bacteria|p__Firmicutes|c__Bacilli|o__Lactobacillales|f__Streptococcaceae|g__Streptococcus|s__Streptococcus_mitis_oralis_pneumoniae|t__Streptococcus_mitis_oralis_pneumoniae_unclassified	SurfaceSeat	0.0238144	24	23	0.130522	0.412216
Surface	k__Bacteria|p__Actinobacteria|c__Actinobacteria|o__Actinomycetales|f__Brevibacteriaceae|g__Brevibacterium|s__Brevibacterium_massiliense	SurfaceTouchscreen	0.0161583	24	13	0.132251	0.416432
Surface	k__Bacteria|p__Actinobacteria|c__Actinobacteria|o__Actinomycetales|f__Brevibacteriaceae|g__Brevibacterium|s__Brevibacterium_massiliense|t__GCF_000285915	SurfaceTouchscreen	0.0161583	24	13	0.132251	0.416432
Surface	k__Bacteria|p__Cyanobacteria|c__Cyanobacteria_noname|o__Oscillatoriales|f__Oscillatoriales_noname|g__Microcoleus	SurfaceSeat	0.0100608	24	5	0.136016	0.427016
Surface	k__Bacteria|p__Cyanobacteria|c__Cyanobacteria_noname|o__Oscillatoriales|f__Oscillatoriales_noname|g__Microcoleus|s__Microcoleus_unclassified	SurfaceSeat	0.0100608	24	5	0.136016	0.427016
Surface	k__Bacteria|p__Proteobacteria|c__Gammaproteobacteria|o__Enterobacteriales|f__Enterobacteriaceae|g__Escherichia	SurfaceSeat	0.0118823	24	12	0.138094	0.432898
Surface	k__Bacteria|p__Proteobacteria|c__Alphaproteobacteria|o__Sphingomonadales|f__Sphingomonadaceae|g__Sphingobium|s__Sphingobium_unclassified	SurfaceSeat	0.0141499	24	12	0.139693	0.437264
Surface	k__Bacteria|p__Proteobacteria|c__Gammaproteobacteria|o__Xanthomonadales	SurfaceTouchscreen	0.0115702	24	22	0.141426	0.441048
Surface	k__Bacteria|p__Actinobacteria|c__Actinobacteria|o__Actinomycetales|f__Corynebacteriaceae|g__Corynebacterium|s__Corynebacterium_accolens	SurfaceTouchscreen	-0.0163195	24	21	0.141527	0.441048
Surface	k__Bacteria|p__Actinobacteria|c__Actinobacteria|o__Actinomycetales|f__Corynebacteriaceae|g__Corynebacterium|s__Corynebacterium_accolens|t__Corynebacterium_accolens_unclassified	SurfaceTouchscreen	-0.0163195	24	21	0.141527	0.441048
Surface	k__Bacteria|p__Firmicutes|c__Bacilli|o__Lactobacillales|f__Streptococcaceae|g__Streptococcus|s__Streptococcus_parasanguinis	SurfaceSeat	0.0219428	24	22	0.143176	0.444876
Surface	k__Bacteria|p__Firmicutes|c__Bacilli|o__Lactobacillales|f__Streptococcaceae|g__Streptococcus|s__Streptococcus_parasanguinis|t__Streptococcus_parasanguinis_unclassified	SurfaceSeat	0.0219428	24	22	0.143176	0.444876
Surface	k__Bacteria|p__Proteobacteria|c__Alphaproteobacteria|o__Rhizobiales	SurfaceSeat	0.0183593	24	16	0.147949	0.458042
Surface	k__Bacteria|p__Actinobacteria|c__Actinobacteria|o__Actinomycetales|f__Corynebacteriaceae|g__Corynebacterium|s__Corynebacterium_kroppenstedtii	SurfaceTouchscreen	-0.00890688	24	24	0.148063	0.458042
Surface	k__Bacteria|p__Actinobacteria|c__Actinobacteria|o__Actinomycetales|f__Corynebacteriaceae|g__Corynebacterium|s__Corynebacterium_kroppenstedtii|t__GCF_000023145	SurfaceTouchscreen	-0.00890688	24	24	0.148063	0.458042
Surface	k__Bacteria|p__Actinobacteria|c__Actinobacteria|o__Actinomycetales|f__Corynebacteriaceae|g__Corynebacterium|s__Corynebacterium_amycolatum	SurfaceTouchscreen	0.0135671	24	18	0.157093	0.484562
Surface	k__Bacteria|p__Actinobacteria|c__Actinobacteria|o__Actinomycetales|f__Corynebacteriaceae|g__Corynebacterium|s__Corynebacterium_amycolatum|t__GCF_000173655	SurfaceTouchscreen	0.0135671	24	18	0.157093	0.484562
Surface	k__Viruses|p__Viruses_noname|c__Viruses_noname|o__Viruses_noname|f__Polyomaviridae	SurfaceTouchscreen	-0.0444581	24	9	0.158856	0.488573
Surface	k__Viruses|p__Viruses_noname|c__Viruses_noname|o__Viruses_noname|f__Polyomaviridae|g__Polyomavirus	SurfaceTouchscreen	-0.0444581	24	9	0.158856	0.488573
Surface	k__Bacteria|p__Bacteroidetes|c__Bacteroidia|o__Bacteroidales|f__Bacteroidaceae|g__Bacteroides|s__Bacteroides_uniformis	SurfaceTouchscreen	0.0109162	24	6	0.162295	0.497704
Surface	k__Bacteria|p__Bacteroidetes|c__Bacteroidia|o__Bacteroidales|f__Bacteroidaceae|g__Bacteroides|s__Bacteroides_uniformis|t__Bacteroides_uniformis_unclassified	SurfaceTouchscreen	0.0109162	24	6	0.162295	0.497704
Surface	k__Viruses|p__Viruses_noname|c__Viruses_noname|o__Viruses_noname|f__Papillomaviridae	SurfaceTouchscreen	-0.0569947	24	7	0.162765	0.498425
Surface	k__Bacteria|p__Proteobacteria|c__Alphaproteobacteria|o__Sphingomonadales|f__Sphingomonadaceae|g__Sphingobium	SurfaceSeat	0.0141499	24	12	0.168295	0.514614
Surface	k__Bacteria|p__Bacteroidetes|c__Bacteroidia|o__Bacteroidales|f__Prevotellaceae|g__Prevotella|s__Prevotella_copri	SurfaceSeat	0.0093034	24	9	0.16955	0.516956
Surface	k__Bacteria|p__Bacteroidetes|c__Bacteroidia|o__Bacteroidales|f__Prevotellaceae|g__Prevotella|s__Prevotella_copri|t__GCF_000157935	SurfaceSeat	0.0093034	24	9	0.16955	0.516956
Surface	k__Bacteria|p__Bacteroidetes|c__Flavobacteriia	SurfaceSeat	-0.0113663	24	18	0.173711	0.527365
Surface	k__Bacteria|p__Bacteroidetes|c__Flavobacteriia|o__Flavobacteriales	SurfaceSeat	-0.0113663	24	18	0.173711	0.527365
Surface	k__Bacteria|p__Bacteroidetes|c__Flavobacteriia|o__Flavobacteriales|f__Flavobacteriaceae	SurfaceSeat	-0.0113663	24	18	0.173711	0.527365
Surface	k__Bacteria|p__Cyanobacteria	SurfaceSeat	0.0100608	24	5	0.17484	0.527763
Surface	k__Bacteria|p__Cyanobacteria|c__Cyanobacteria_noname	SurfaceSeat	0.0100608	24	5	0.17484	0.527763
Surface	k__Bacteria|p__Cyanobacteria|c__Cyanobacteria_noname|o__Oscillatoriales	SurfaceSeat	0.0100608	24	5	0.17484	0.527763
Surface	k__Bacteria|p__Cyanobacteria|c__Cyanobacteria_noname|o__Oscillatoriales|f__Oscillatoriales_noname	SurfaceSeat	0.0100608	24	5	0.17484	0.527763
Surface	k__Bacteria|p__Proteobacteria|c__Betaproteobacteria|o__Burkholderiales|f__Comamonadaceae|g__Comamonas	SurfaceSeat	0.0149946	24	12	0.17623	0.5312
Surface	k__Bacteria|p__Actinobacteria|c__Actinobacteria|o__Actinomycetales|f__Actinomycetaceae|g__Actinomyces|s__Actinomyces_naeslundii	SurfaceSeat	-0.010946	24	11	0.177653	0.533969
Surface	k__Bacteria|p__Actinobacteria|c__Actinobacteria|o__Actinomycetales|f__Actinomycetaceae|g__Actinomyces|s__Actinomyces_naeslundii|t__GCF_000285995	SurfaceSeat	-0.010946	24	11	0.177653	0.533969
Surface	k__Bacteria|p__Proteobacteria|c__Alphaproteobacteria|o__Sphingomonadales|f__Sphingomonadaceae	SurfaceSeat	0.0143141	24	12	0.178756	0.536354
Surface	k__Bacteria|p__Proteobacteria|c__Gammaproteobacteria|o__Pseudomonadales|f__Moraxellaceae|g__Acinetobacter|s__Acinetobacter_radioresistens	SurfaceSeat	0.00803277	24	7	0.179695	0.536354
Surface	k__Bacteria|p__Proteobacteria|c__Gammaproteobacteria|o__Pseudomonadales|f__Moraxellaceae|g__Acinetobacter|s__Acinetobacter_radioresistens|t__Acinetobacter_radioresistens_unclassified	SurfaceSeat	0.00803277	24	7	0.179695	0.536354
Surface	k__Bacteria|p__Firmicutes|c__Bacilli|o__Lactobacillales|f__Streptococcaceae|g__Streptococcus|s__Streptococcus_mutans	SurfaceTouchscreen	0.0230172	24	4	0.179714	0.536354
Surface	k__Bacteria|p__Firmicutes|c__Bacilli|o__Lactobacillales|f__Streptococcaceae|g__Streptococcus|s__Streptococcus_mutans|t__Streptococcus_mutans_unclassified	SurfaceTouchscreen	0.0230172	24	4	0.179714	0.536354
Surface	k__Bacteria|p__Firmicutes|c__Clostridia|o__Clostridiales|f__Lachnospiraceae|g__Lachnospiraceae_noname	SurfaceSeat	0.0100215	24	5	0.180433	0.537742
Surface	k__Bacteria|p__Proteobacteria|c__Gammaproteobacteria|o__Pseudomonadales|f__Moraxellaceae|g__Acinetobacter|s__Acinetobacter_baumannii	SurfaceTouchscreen	0.00327239	24	7	0.182375	0.542001
Surface	k__Bacteria|p__Proteobacteria|c__Gammaproteobacteria|o__Pseudomonadales|f__Moraxellaceae|g__Acinetobacter|s__Acinetobacter_baumannii|t__Acinetobacter_baumannii_unclassified	SurfaceTouchscreen	0.00327239	24	7	0.182375	0.542001
Surface	k__Bacteria|p__Firmicutes|c__Bacilli|o__Lactobacillales|f__Aerococcaceae|g__Facklamia|s__Facklamia_unclassified	SurfaceTouchscreen	0.00771151	24	7	0.183757	0.545343
Surface	k__Bacteria|p__Proteobacteria|c__Alphaproteobacteria|o__Caulobacterales|f__Caulobacteraceae|g__Brevundimonas|s__Brevundimonas_unclassified	SurfaceSeat	0.014721	24	14	0.184145	0.545729
Surface	k__Bacteria|p__Actinobacteria|c__Actinobacteria|o__Actinomycetales|f__Actinomycetaceae|g__Actinomyces|s__Actinomyces_odontolyticus	SurfaceTouchscreen	0.0121085	24	20	0.189356	0.559607
Surface	k__Bacteria|p__Actinobacteria|c__Actinobacteria|o__Actinomycetales|f__Actinomycetaceae|g__Actinomyces|s__Actinomyces_odontolyticus|t__Actinomyces_odontolyticus_unclassified	SurfaceTouchscreen	0.0121085	24	20	0.189356	0.559607
Surface	k__Bacteria|p__Actinobacteria|c__Actinobacteria|o__Actinomycetales|f__Pseudonocardiaceae	SurfaceTouchscreen	0.0159736	24	12	0.191584	0.563827
Surface	k__Bacteria|p__Actinobacteria|c__Actinobacteria|o__Actinomycetales|f__Pseudonocardiaceae|g__Pseudonocardia	SurfaceTouchscreen	0.0159736	24	12	0.191584	0.563827
Surface	k__Bacteria|p__Actinobacteria|c__Actinobacteria|o__Actinomycetales|f__Pseudonocardiaceae|g__Pseudonocardia|s__Pseudonocardia_unclassified	SurfaceTouchscreen	0.0159736	24	12	0.191584	0.563827
Surface	k__Bacteria|p__Firmicutes|c__Bacilli|o__Lactobacillales|f__Leuconostocaceae|g__Leuconostoc|s__Leuconostoc_unclassified	SurfaceSeat	0.00904982	24	3	0.19353	0.568762
Surface	k__Bacteria|p__Bacteroidetes|c__Bacteroidia|o__Bacteroidales|f__Bacteroidaceae|g__Bacteroides|s__Bacteroides_uniformis	SurfaceSeat	0.0107684	24	6	0.194127	0.568937
Surface	k__Bacteria|p__Bacteroidetes|c__Bacteroidia|o__Bacteroidales|f__Bacteroidaceae|g__Bacteroides|s__Bacteroides_uniformis|t__Bacteroides_uniformis_unclassified	SurfaceSeat	0.0107684	24	6	0.194127	0.568937
Surface	k__Bacteria|p__Cyanobacteria|c__Cyanobacteria_noname|o__Oscillatoriales|f__Oscillatoriales_noname|g__Microcoleus	SurfaceTouchscreen	0.00814703	24	5	0.195489	0.571346
Surface	k__Bacteria|p__Cyanobacteria|c__Cyanobacteria_noname|o__Oscillatoriales|f__Oscillatoriales_noname|g__Microcoleus|s__Microcoleus_unclassified	SurfaceTouchscreen	0.00814703	24	5	0.195489	0.571346
Surface	k__Bacteria|p__Proteobacteria|c__Alphaproteobacteria|o__Caulobacterales|f__Caulobacteraceae|g__Caulobacter|s__Caulobacter_unclassified	SurfaceSeat	0.0103453	24	9	0.196351	0.572525
Surface	k__Bacteria|p__Firmicutes|c__Bacilli|o__Lactobacillales|f__Aerococcaceae|g__Abiotrophia	SurfaceTouchscreen	0.00826307	24	19	0.196974	0.572525
Surface	k__Bacteria|p__Firmicutes|c__Bacilli|o__Lactobacillales|f__Aerococcaceae|g__Abiotrophia|s__Abiotrophia_defectiva	SurfaceTouchscreen	0.00826307	24	19	0.196974	0.572525
Surface	k__Bacteria|p__Firmicutes|c__Bacilli|o__Lactobacillales|f__Aerococcaceae|g__Abiotrophia|s__Abiotrophia_defectiva|t__GCF_000160075	SurfaceTouchscreen	0.00826307	24	19	0.196974	0.572525
Surface	k__Bacteria|p__Bacteroidetes|c__Bacteroidia|o__Bacteroidales|f__Bacteroidaceae	SurfaceSeat	0.0183957	24	7	0.201983	0.585473
Surface	k__Bacteria|p__Bacteroidetes|c__Bacteroidia|o__Bacteroidales|f__Bacteroidaceae|g__Bacteroides	SurfaceSeat	0.0183957	24	7	0.201983	0.585473
Surface	k__Bacteria|p__Firmicutes|c__Bacilli|o__Lactobacillales|f__Enterococcaceae	SurfaceTouchscreen	0.00619837	24	4	0.220172	0.636636
Surface	k__Bacteria|p__Firmicutes|c__Clostridia|o__Clostridiales|f__Lachnospiraceae|g__Lachnospiraceae_noname	SurfaceTouchscreen	0.00858069	24	5	0.220235	0.636636
Surface	k__Bacteria|p__Bacteroidetes|c__Flavobacteriia|o__Flavobacteriales|f__Flavobacteriaceae|g__Capnocytophaga|s__Capnocytophaga_unclassified	SurfaceSeat	-0.0112036	24	14	0.220845	0.637528
Surface	k__Viruses|p__Viruses_noname|c__Viruses_noname|o__Caudovirales	SurfaceTouchscreen	0.077082	24	21	0.223105	0.641869
Surface	k__Viruses|p__Viruses_noname|c__Viruses_noname|o__Caudovirales|f__Siphoviridae	SurfaceTouchscreen	0.077082	24	21	0.223105	0.641869
Surface	k__Bacteria|p__Actinobacteria|c__Actinobacteria|o__Actinomycetales|f__Pseudonocardiaceae	SurfaceSeat	0.0158023	24	12	0.223865	0.641869
Surface	k__Bacteria|p__Actinobacteria|c__Actinobacteria|o__Actinomycetales|f__Pseudonocardiaceae|g__Pseudonocardia	SurfaceSeat	0.0158023	24	12	0.223865	0.641869
Surface	k__Bacteria|p__Actinobacteria|c__Actinobacteria|o__Actinomycetales|f__Pseudonocardiaceae|g__Pseudonocardia|s__Pseudonocardia_unclassified	SurfaceSeat	0.0158023	24	12	0.223865	0.641869
Surface	k__Bacteria|p__Proteobacteria|c__Betaproteobacteria|o__Neisseriales|f__Neisseriaceae|g__Neisseria|s__Neisseria_flavescens	SurfaceTouchscreen	0.0106973	24	7	0.226275	0.647024
Surface	k__Bacteria|p__Proteobacteria|c__Betaproteobacteria|o__Neisseriales|f__Neisseriaceae|g__Neisseria|s__Neisseria_flavescens|t__Neisseria_flavescens_unclassified	SurfaceTouchscreen	0.0106973	24	7	0.226275	0.647024
Surface	k__Bacteria|p__Actinobacteria|c__Actinobacteria|o__Actinomycetales|f__Dermacoccaceae	SurfaceTouchscreen	0.00798247	24	11	0.228788	0.650693
Surface	k__Bacteria|p__Actinobacteria|c__Actinobacteria|o__Actinomycetales|f__Dermacoccaceae|g__Kytococcus	SurfaceTouchscreen	0.00798247	24	11	0.228788	0.650693
Surface	k__Bacteria|p__Actinobacteria|c__Actinobacteria|o__Actinomycetales|f__Dermacoccaceae|g__Kytococcus|s__Kytococcus_sedentarius	SurfaceTouchscreen	0.00798247	24	11	0.228788	0.650693
Surface	k__Bacteria|p__Actinobacteria|c__Actinobacteria|o__Actinomycetales|f__Dermacoccaceae|g__Kytococcus|s__Kytococcus_sedentarius|t__GCF_000023925	SurfaceTouchscreen	0.00798247	24	11	0.228788	0.650693
Surface	k__Bacteria|p__Proteobacteria|c__Betaproteobacteria|o__Burkholderiales|f__Burkholderiaceae	SurfaceTouchscreen	0.00951968	24	17	0.229382	0.651507
Surface	k__Bacteria|p__Proteobacteria|c__Gammaproteobacteria|o__Alteromonadales|f__Pseudoalteromonadaceae	SurfaceSeat	0.0138665	24	3	0.232708	0.659185
Surface	k__Bacteria|p__Proteobacteria|c__Gammaproteobacteria|o__Alteromonadales|f__Pseudoalteromonadaceae|g__Pseudoalteromonadaceae_unclassified	SurfaceSeat	0.0138665	24	3	0.232708	0.659185
Surface	k__Viruses|p__Viruses_noname|c__Viruses_noname|o__Viruses_noname	SurfaceTouchscreen	-0.0610548	24	20	0.234478	0.663309
Surface	k__Bacteria|p__Bacteroidetes|c__Flavobacteriia|o__Flavobacteriales|f__Flavobacteriaceae|g__Capnocytophaga|s__Capnocytophaga_unclassified	SurfaceTouchscreen	0.0101391	24	14	0.237369	0.669135
Surface	k__Bacteria|p__Actinobacteria|c__Actinobacteria|o__Actinomycetales|f__Actinomycetaceae|g__Actinomyces|s__Actinomyces_johnsonii	SurfaceSeat	-0.00602452	24	10	0.237665	0.669135
Surface	k__Bacteria|p__Actinobacteria|c__Actinobacteria|o__Actinomycetales|f__Actinomycetaceae|g__Actinomyces|s__Actinomyces_johnsonii|t__Actinomyces_johnsonii_unclassified	SurfaceSeat	-0.00602452	24	10	0.237665	0.669135
Surface	k__Viruses|p__Viruses_noname|c__Viruses_noname|o__Caudovirales|f__Siphoviridae|g__Siphoviridae_noname	SurfaceTouchscreen	0.0754318	24	20	0.237802	0.669135
Surface	k__Viruses|p__Viruses_noname|c__Viruses_noname|o__Caudovirales|f__Siphoviridae|g__Siphoviridae_noname|s__Propionibacterium_phage_P101A	SurfaceTouchscreen	0.0738886	24	14	0.249286	0.699589
Surface	k__Viruses|p__Viruses_noname|c__Viruses_noname|o__Caudovirales|f__Siphoviridae|g__Siphoviridae_noname|s__Propionibacterium_phage_P101A|t__PRJNA177531	SurfaceTouchscreen	0.0738886	24	14	0.249286	0.699589
Surface	k__Bacteria|p__Actinobacteria|c__Actinobacteria|o__Actinomycetales|f__Propionibacteriaceae|g__Propionibacteriaceae_unclassified	SurfaceSeat	-0.0549891	24	10	0.250912	0.702013
Surface	k__Bacteria|p__Bacteroidetes|c__Bacteroidia|o__Bacteroidales|f__Porphyromonadaceae|g__Porphyromonas|s__Porphyromonas_sp_oral_taxon_279	SurfaceTouchscreen	0.0152931	24	3	0.251145	0.702013
Surface	k__Bacteria|p__Bacteroidetes|c__Bacteroidia|o__Bacteroidales|f__Porphyromonadaceae|g__Porphyromonas|s__Porphyromonas_sp_oral_taxon_279|t__GCF_000292995	SurfaceTouchscreen	0.0152931	24	3	0.251145	0.702013
Surface	k__Bacteria|p__Proteobacteria|c__Gammaproteobacteria|o__Pseudomonadales|f__Moraxellaceae|g__Acinetobacter|s__Acinetobacter_pittii_calcoaceticus_nosocomialis	SurfaceSeat	0.00786144	24	9	0.25833	0.720193
Surface	k__Bacteria|p__Proteobacteria|c__Gammaproteobacteria|o__Pseudomonadales|f__Moraxellaceae|g__Acinetobacter|s__Acinetobacter_pittii_calcoaceticus_nosocomialis|t__Acinetobacter_pittii_calcoaceticus_nosocomialis_unclassified	SurfaceSeat	0.00786144	24	9	0.25833	0.720193
Surface	k__Viruses|p__Viruses_noname|c__Viruses_noname|o__Viruses_noname|f__Retroviridae	SurfaceTouchscreen	0.0111206	24	16	0.261573	0.728275
Surface	k__Viruses|p__Viruses_noname|c__Viruses_noname|o__Caudovirales|f__Siphoviridae|g__Siphoviridae_noname	SurfaceSeat	-0.0758462	24	20	0.264234	0.732195
Surface	k__Bacteria|p__Proteobacteria|c__Gammaproteobacteria|o__Enterobacteriales|f__Enterobacteriaceae|g__Enterobacter	SurfaceSeat	0.0065613	24	10	0.264747	0.732195
Surface	k__Bacteria|p__Proteobacteria|c__Gammaproteobacteria|o__Pseudomonadales|f__Pseudomonadaceae|g__Pseudomonas|s__Pseudomonas_stutzeri	SurfaceSeat	0.0085901	24	11	0.265023	0.732195
Surface	k__Bacteria|p__Proteobacteria|c__Gammaproteobacteria|o__Pseudomonadales|f__Pseudomonadaceae|g__Pseudomonas|s__Pseudomonas_stutzeri|t__Pseudomonas_stutzeri_unclassified	SurfaceSeat	0.0085901	24	11	0.265023	0.732195
Surface	k__Bacteria|p__Firmicutes|c__Bacilli|o__Lactobacillales|f__Streptococcaceae|g__Streptococcus|s__Streptococcus_thermophilus	SurfaceSeat	0.0189857	24	22	0.265058	0.732195
Surface	k__Bacteria|p__Firmicutes|c__Bacilli|o__Lactobacillales|f__Streptococcaceae|g__Streptococcus|s__Streptococcus_thermophilus|t__Streptococcus_thermophilus_unclassified	SurfaceSeat	0.0189857	24	22	0.265058	0.732195
Surface	k__Bacteria|p__Actinobacteria|c__Actinobacteria|o__Actinomycetales|f__Micrococcaceae|g__Kocuria|s__Kocuria_rhizophila	SurfaceTouchscreen	0.014348	24	23	0.268819	0.740653
Surface	k__Bacteria|p__Actinobacteria|c__Actinobacteria|o__Actinomycetales|f__Micrococcaceae|g__Kocuria|s__Kocuria_rhizophila|t__Kocuria_rhizophila_unclassified	SurfaceTouchscreen	0.014348	24	23	0.268819	0.740653
Surface	k__Bacteria|p__Proteobacteria|c__Gammaproteobacteria|o__Enterobacteriales|f__Enterobacteriaceae|g__Enterobacter|s__Enterobacter_hormaechei	SurfaceSeat	0.0166332	24	5	0.271512	0.746128
Surface	k__Bacteria|p__Proteobacteria|c__Gammaproteobacteria|o__Enterobacteriales|f__Enterobacteriaceae|g__Enterobacter|s__Enterobacter_hormaechei|t__Enterobacter_hormaechei_unclassified	SurfaceSeat	0.0166332	24	5	0.271512	0.746128
Surface	k__Bacteria|p__Proteobacteria|c__Betaproteobacteria|o__Neisseriales|f__Neisseriaceae|g__Neisseria	SurfaceTouchscreen	0.0152217	24	23	0.280487	0.769793
Surface	k__Viruses|p__Viruses_noname|c__Viruses_noname|o__Caudovirales	SurfaceSeat	-0.072263	24	21	0.281651	0.770988
Surface	k__Viruses|p__Viruses_noname|c__Viruses_noname|o__Caudovirales|f__Siphoviridae	SurfaceSeat	-0.072263	24	21	0.281651	0.770988
Surface	k__Bacteria|p__Actinobacteria|c__Actinobacteria|o__Actinomycetales|f__Propionibacteriaceae|g__Propionibacterium|s__Propionibacterium_avidum	SurfaceSeat	-0.00725371	24	10	0.282619	0.77164
Surface	k__Bacteria|p__Actinobacteria|c__Actinobacteria|o__Actinomycetales|f__Propionibacteriaceae|g__Propionibacterium|s__Propionibacterium_avidum|t__Propionibacterium_avidum_unclassified	SurfaceSeat	-0.00725371	24	10	0.282619	0.77164
Surface	k__Bacteria|p__Actinobacteria|c__Actinobacteria|o__Actinomycetales|f__Propionibacteriaceae|g__Propionibacterium|s__Propionibacterium_granulosum	SurfaceTouchscreen	-0.0101648	24	24	0.283381	0.771729
Surface	k__Bacteria|p__Actinobacteria|c__Actinobacteria|o__Actinomycetales|f__Propionibacteriaceae|g__Propionibacterium|s__Propionibacterium_granulosum|t__Propionibacterium_granulosum_unclassified	SurfaceTouchscreen	-0.0101648	24	24	0.283381	0.771729
Surface	k__Bacteria|p__Bacteroidetes|c__Flavobacteriia|o__Flavobacteriales|f__Flavobacteriaceae|g__Capnocytophaga	SurfaceTouchscreen	0.00917319	24	15	0.288772	0.7854
Surface	k__Bacteria|p__Proteobacteria|c__Betaproteobacteria|o__Neisseriales	SurfaceTouchscreen	0.0149186	24	23	0.290779	0.788303
Surface	k__Bacteria|p__Proteobacteria|c__Betaproteobacteria|o__Neisseriales|f__Neisseriaceae	SurfaceTouchscreen	0.0149186	24	23	0.290779	0.788303
Surface	k__Viruses|p__Viruses_noname|c__Viruses_noname|o__Viruses_noname|f__Papillomaviridae|g__Alphapapillomavirus	SurfaceSeat	-0.0418927	24	4	0.290957	0.788303
Surface	k__Bacteria|p__Bacteroidetes|c__Flavobacteriia|o__Flavobacteriales|f__Flavobacteriaceae|g__Capnocytophaga	SurfaceSeat	-0.00955559	24	15	0.299224	0.809665
Surface	k__Bacteria|p__Firmicutes|c__Bacilli|o__Lactobacillales|f__Carnobacteriaceae|g__Dolosigranulum	SurfaceTouchscreen	0.00754577	24	19	0.309704	0.83482
Surface	k__Bacteria|p__Firmicutes|c__Bacilli|o__Lactobacillales|f__Carnobacteriaceae|g__Dolosigranulum|s__Dolosigranulum_pigrum	SurfaceTouchscreen	0.00754577	24	19	0.309704	0.83482
Surface	k__Bacteria|p__Firmicutes|c__Bacilli|o__Lactobacillales|f__Carnobacteriaceae|g__Dolosigranulum|s__Dolosigranulum_pigrum|t__GCF_000245815	SurfaceTouchscreen	0.00754577	24	19	0.309704	0.83482
Surface	k__Bacteria	SurfaceSeat	0.0667293	24	24	0.311383	0.838277
Surface	k__Bacteria|p__Proteobacteria|c__Betaproteobacteria|o__Burkholderiales|f__Alcaligenaceae|g__Oligella|s__Oligella_urethralis	SurfaceTouchscreen	0.00641413	24	5	0.312331	0.838696
Surface	k__Bacteria|p__Proteobacteria|c__Betaproteobacteria|o__Burkholderiales|f__Alcaligenaceae|g__Oligella|s__Oligella_urethralis|t__GCF_000372065	SurfaceTouchscreen	0.00641413	24	5	0.312331	0.838696
Surface	k__Bacteria|p__Actinobacteria|c__Actinobacteria|o__Actinomycetales|f__Actinomycetaceae|g__Actinomyces|s__Actinomyces_massiliensis	SurfaceSeat	-0.00720062	24	13	0.318317	0.852606
Surface	k__Bacteria|p__Actinobacteria|c__Actinobacteria|o__Actinomycetales|f__Actinomycetaceae|g__Actinomyces|s__Actinomyces_massiliensis|t__Actinomyces_massiliensis_unclassified	SurfaceSeat	-0.00720062	24	13	0.318317	0.852606
Surface	k__Bacteria|p__Proteobacteria|c__Gammaproteobacteria|o__Enterobacteriales|f__Enterobacteriaceae|g__Enterobacter|s__Enterobacter_hormaechei	SurfaceTouchscreen	0.0140904	24	5	0.319829	0.854493
Surface	k__Bacteria|p__Proteobacteria|c__Gammaproteobacteria|o__Enterobacteriales|f__Enterobacteriaceae|g__Enterobacter|s__Enterobacter_hormaechei|t__Enterobacter_hormaechei_unclassified	SurfaceTouchscreen	0.0140904	24	5	0.319829	0.854493
Surface	k__Bacteria|p__Proteobacteria|c__Gammaproteobacteria|o__Enterobacteriales|f__Enterobacteriaceae|g__Escherichia|s__Escherichia_unclassified	SurfaceSeat	0.00602176	24	10	0.329419	0.879005
Surface	k__Bacteria|p__Firmicutes|c__Negativicutes|o__Selenomonadales|f__Veillonellaceae|g__Veillonella|s__Veillonella_unclassified	SurfaceTouchscreen	0.0083842	24	24	0.330888	0.881812
Surface	k__Bacteria|p__Proteobacteria|c__Betaproteobacteria|o__Neisseriales|f__Neisseriaceae|g__Neisseria	SurfaceSeat	0.01451	24	23	0.332761	0.88569
Surface	k__Bacteria|p__Proteobacteria|c__Gammaproteobacteria|o__Alteromonadales	SurfaceTouchscreen	0.0146789	24	7	0.333322	0.886068
Surface	k__Viruses	SurfaceSeat	-0.0629987	24	22	0.340791	0.902521
Surface	k__Viruses|p__Viruses_noname	SurfaceSeat	-0.0629987	24	22	0.340791	0.902521
Surface	k__Viruses|p__Viruses_noname|c__Viruses_noname	SurfaceSeat	-0.0629987	24	22	0.340791	0.902521
Surface	k__Bacteria|p__Bacteroidetes|c__Bacteroidia|o__Bacteroidales|f__Porphyromonadaceae|g__Porphyromonas|s__Porphyromonas_sp_oral_taxon_279	SurfaceSeat	0.0133757	24	3	0.343536	0.907343
Surface	k__Bacteria|p__Bacteroidetes|c__Bacteroidia|o__Bacteroidales|f__Porphyromonadaceae|g__Porphyromonas|s__Porphyromonas_sp_oral_taxon_279|t__GCF_000292995	SurfaceSeat	0.0133757	24	3	0.343536	0.907343
Surface	k__Bacteria|p__Firmicutes|c__Bacilli|o__Lactobacillales|f__Leuconostocaceae|g__Leuconostoc|s__Leuconostoc_pseudomesenteroides	SurfaceSeat	0.00737684	24	6	0.344391	0.907343
Surface	k__Bacteria|p__Firmicutes|c__Bacilli|o__Lactobacillales|f__Leuconostocaceae|g__Leuconostoc|s__Leuconostoc_pseudomesenteroides|t__Leuconostoc_pseudomesenteroides_unclassified	SurfaceSeat	0.00737684	24	6	0.344391	0.907343
Surface	k__Bacteria|p__Proteobacteria|c__Betaproteobacteria|o__Neisseriales	SurfaceSeat	0.0141596	24	23	0.345185	0.907343
Surface	k__Bacteria|p__Proteobacteria|c__Betaproteobacteria|o__Neisseriales|f__Neisseriaceae	SurfaceSeat	0.0141596	24	23	0.345185	0.907343
Surface	k__Bacteria|p__Actinobacteria|c__Actinobacteria|o__Actinomycetales|f__Propionibacteriaceae|g__Propionibacteriaceae_unclassified	SurfaceTouchscreen	-0.0418321	24	10	0.349604	0.917818
Surface	k__Viruses|p__Viruses_noname|c__Viruses_noname|o__Viruses_noname|f__Retroviridae|g__Retroviridae_noname	SurfaceSeat	0.0068837	24	6	0.354344	0.926813
Surface	k__Viruses|p__Viruses_noname|c__Viruses_noname|o__Viruses_noname|f__Retroviridae|g__Retroviridae_noname|s__Avian_endogenous_retrovirus_EAV_HP	SurfaceSeat	0.0068837	24	6	0.354344	0.926813
Surface	k__Viruses|p__Viruses_noname|c__Viruses_noname|o__Viruses_noname|f__Retroviridae|g__Retroviridae_noname|s__Avian_endogenous_retrovirus_EAV_HP|t__PRJNA15213	SurfaceSeat	0.0068837	24	6	0.354344	0.926813
Surface	k__Bacteria|p__Firmicutes|c__Bacilli|o__Lactobacillales|f__Enterococcaceae	SurfaceSeat	0.00487675	24	4	0.361168	0.942474
Surface	k__Bacteria|p__Firmicutes|c__Bacilli|o__Bacillales|f__Staphylococcaceae|g__Staphylococcus|s__Staphylococcus_aureus	SurfaceSeat	0.00746678	24	15	0.361668	0.942474
Surface	k__Bacteria|p__Firmicutes|c__Bacilli|o__Bacillales|f__Staphylococcaceae|g__Staphylococcus|s__Staphylococcus_aureus|t__Staphylococcus_aureus_unclassified	SurfaceSeat	0.00746678	24	15	0.361668	0.942474
Surface	k__Bacteria|p__Actinobacteria|c__Actinobacteria|o__Actinomycetales|f__Actinomycetaceae|g__Actinomyces|s__Actinomyces_viscosus	SurfaceTouchscreen	-0.00722389	24	24	0.365272	0.949528
Surface	k__Bacteria|p__Actinobacteria|c__Actinobacteria|o__Actinomycetales|f__Actinomycetaceae|g__Actinomyces|s__Actinomyces_viscosus|t__GCF_000175315	SurfaceTouchscreen	-0.00722389	24	24	0.365272	0.949528
Surface	k__Bacteria|p__Firmicutes|c__Bacilli|o__Lactobacillales|f__Carnobacteriaceae|g__Granulicatella|s__Granulicatella_unclassified	SurfaceTouchscreen	0.00734709	24	19	0.366977	0.95279
Surface	k__Bacteria|p__Firmicutes|c__Bacilli|o__Bacillales|f__Bacillales_noname|g__Gemella|s__Gemella_unclassified	SurfaceSeat	-0.00564835	24	16	0.370496	0.960746
Surface	k__Bacteria|p__Proteobacteria|c__Gammaproteobacteria|o__Pseudomonadales|f__Moraxellaceae|g__Acinetobacter|s__Acinetobacter_unclassified	SurfaceSeat	0.0161492	24	19	0.382781	0.988779
Surface	k__Viruses|p__Viruses_noname|c__Viruses_noname|o__Viruses_noname|f__Retroviridae|g__Gammaretrovirus	SurfaceSeat	-0.00743931	24	14	0.383175	0.988779
Surface	k__Viruses|p__Viruses_noname|c__Viruses_noname|o__Viruses_noname|f__Retroviridae|g__Gammaretrovirus|s__Porcine_type_C_oncovirus	SurfaceSeat	-0.00743931	24	14	0.383175	0.988779
Surface	k__Viruses|p__Viruses_noname|c__Viruses_noname|o__Viruses_noname|f__Retroviridae|g__Gammaretrovirus|s__Porcine_type_C_oncovirus|t__PRJNA14126	SurfaceSeat	-0.00743931	24	14	0.383175	0.988779
Surface	k__Bacteria|p__Actinobacteria|c__Actinobacteria|o__Actinomycetales|f__Actinomycetaceae	SurfaceTouchscreen	0.0177736	24	24	0.386429	0.99596
Surface	k__Bacteria|p__Fusobacteria|c__Fusobacteriia|o__Fusobacteriales|f__Leptotrichiaceae|g__Leptotrichia	SurfaceSeat	0.00369589	24	10	0.389246	1
Surface	k__Bacteria|p__Fusobacteria|c__Fusobacteriia|o__Fusobacteriales|f__Leptotrichiaceae|g__Leptotrichia|s__Leptotrichia_unclassified	SurfaceSeat	0.00369589	24	10	0.389246	1
Surface	k__Bacteria|p__Proteobacteria|c__Betaproteobacteria|o__Burkholderiales|f__Burkholderiales_noname	SurfaceSeat	0.00854423	24	7	0.390886	1
Surface	k__Bacteria|p__Proteobacteria|c__Betaproteobacteria|o__Burkholderiales|f__Burkholderiales_noname|g__Thiomonas	SurfaceSeat	0.00854423	24	7	0.390886	1
Surface	k__Bacteria|p__Proteobacteria|c__Betaproteobacteria|o__Burkholderiales|f__Burkholderiales_noname|g__Thiomonas|s__Thiomonas_unclassified	SurfaceSeat	0.00854423	24	7	0.390886	1
Surface	k__Bacteria|p__Firmicutes|c__Negativicutes	SurfaceSeat	0.010636	24	24	0.394551	1
Surface	k__Bacteria|p__Firmicutes|c__Negativicutes|o__Selenomonadales	SurfaceSeat	0.010636	24	24	0.394551	1
Surface	k__Bacteria|p__Firmicutes|c__Negativicutes|o__Selenomonadales|f__Veillonellaceae	SurfaceSeat	0.010636	24	24	0.394551	1
Surface	k__Bacteria|p__Firmicutes|c__Bacilli|o__Lactobacillales|f__Leuconostocaceae|g__Leuconostoc|s__Leuconostoc_unclassified	SurfaceTouchscreen	0.00537636	24	3	0.404935	1
Surface	k__Bacteria|p__Proteobacteria|c__Betaproteobacteria|o__Burkholderiales|f__Alcaligenaceae	SurfaceSeat	-0.00544647	24	7	0.416477	1
Surface	k__Bacteria|p__Proteobacteria|c__Betaproteobacteria|o__Burkholderiales|f__Alcaligenaceae|g__Oligella|s__Oligella_urethralis	SurfaceSeat	-0.00544647	24	5	0.418463	1
Surface	k__Bacteria|p__Proteobacteria|c__Betaproteobacteria|o__Burkholderiales|f__Alcaligenaceae|g__Oligella|s__Oligella_urethralis|t__GCF_000372065	SurfaceSeat	-0.00544647	24	5	0.418463	1
Surface	k__Bacteria|p__Bacteroidetes|c__Bacteroidia|o__Bacteroidales|f__Prevotellaceae	SurfaceSeat	0.0125204	24	19	0.419304	1
Surface	k__Bacteria|p__Proteobacteria|c__Betaproteobacteria|o__Burkholderiales|f__Burkholderiales_noname	SurfaceTouchscreen	0.00751304	24	7	0.421134	1
Surface	k__Bacteria|p__Proteobacteria|c__Betaproteobacteria|o__Burkholderiales|f__Burkholderiales_noname|g__Thiomonas	SurfaceTouchscreen	0.00751304	24	7	0.421134	1
Surface	k__Bacteria|p__Proteobacteria|c__Betaproteobacteria|o__Burkholderiales|f__Burkholderiales_noname|g__Thiomonas|s__Thiomonas_unclassified	SurfaceTouchscreen	0.00751304	24	7	0.421134	1
Surface	k__Bacteria|p__Actinobacteria|c__Actinobacteria|o__Actinomycetales|f__Actinomycetaceae|g__Actinomyces	SurfaceTouchscreen	0.0159912	24	24	0.434619	1
Surface	k__Bacteria|p__Proteobacteria|c__Alphaproteobacteria|o__Rhizobiales|f__Bradyrhizobiaceae	SurfaceSeat	0.00421146	24	10	0.437849	1
Surface	k__Bacteria|p__Actinobacteria|c__Actinobacteria|o__Actinomycetales|f__Micrococcaceae|g__Rothia|s__Rothia_mucilaginosa	SurfaceTouchscreen	0.00864577	24	24	0.446464	1
Surface	k__Bacteria|p__Actinobacteria|c__Actinobacteria|o__Actinomycetales|f__Micrococcaceae|g__Rothia|s__Rothia_mucilaginosa|t__Rothia_mucilaginosa_unclassified	SurfaceTouchscreen	0.00864577	24	24	0.446464	1
Surface	k__Bacteria|p__Proteobacteria|c__Gammaproteobacteria|o__Pseudomonadales|f__Pseudomonadaceae|g__Pseudomonas|s__Pseudomonas_fragi	SurfaceTouchscreen	0.00746223	24	11	0.451902	1
Surface	k__Bacteria|p__Proteobacteria|c__Gammaproteobacteria|o__Pseudomonadales|f__Pseudomonadaceae|g__Pseudomonas|s__Pseudomonas_fragi|t__Pseudomonas_fragi_unclassified	SurfaceTouchscreen	0.00746223	24	11	0.451902	1
Surface	k__Viruses|p__Viruses_noname|c__Viruses_noname|o__Viruses_noname	SurfaceSeat	-0.0394582	24	20	0.46587	1
Surface	k__Bacteria|p__Proteobacteria|c__Gammaproteobacteria|o__Enterobacteriales|f__Enterobacteriaceae|g__Klebsiella	SurfaceSeat	0.00711494	24	12	0.468051	1
Surface	k__Bacteria|p__Proteobacteria|c__Gammaproteobacteria|o__Alteromonadales|f__Pseudoalteromonadaceae	SurfaceTouchscreen	0.00777205	24	3	0.471289	1
Surface	k__Bacteria|p__Proteobacteria|c__Gammaproteobacteria|o__Alteromonadales|f__Pseudoalteromonadaceae|g__Pseudoalteromonadaceae_unclassified	SurfaceTouchscreen	0.00777205	24	3	0.471289	1
Surface	k__Bacteria|p__Firmicutes|c__Bacilli|o__Lactobacillales|f__Carnobacteriaceae|g__Granulicatella|s__Granulicatella_unclassified	SurfaceSeat	-0.00621686	24	19	0.471954	1
Surface	k__Bacteria|p__Proteobacteria|c__Gammaproteobacteria|o__Pseudomonadales|f__Pseudomonadaceae|g__Pseudomonas|s__Pseudomonas_fragi	SurfaceSeat	0.00754839	24	11	0.474672	1
Surface	k__Bacteria|p__Proteobacteria|c__Gammaproteobacteria|o__Pseudomonadales|f__Pseudomonadaceae|g__Pseudomonas|s__Pseudomonas_fragi|t__Pseudomonas_fragi_unclassified	SurfaceSeat	0.00754839	24	11	0.474672	1
Surface	k__Bacteria|p__Fusobacteria|c__Fusobacteriia|o__Fusobacteriales|f__Leptotrichiaceae	SurfaceSeat	0.00599913	24	12	0.483462	1
Surface	k__Bacteria|p__Proteobacteria|c__Betaproteobacteria|o__Neisseriales|f__Neisseriaceae|g__Neisseria|s__Neisseria_unclassified	SurfaceTouchscreen	0.00690835	24	23	0.48863	1
Surface	k__Viruses|p__Viruses_noname|c__Viruses_noname|o__Caudovirales|f__Siphoviridae|g__Siphoviridae_noname|s__Propionibacterium_phage_P101A	SurfaceSeat	-0.0468078	24	14	0.488708	1
Surface	k__Viruses|p__Viruses_noname|c__Viruses_noname|o__Caudovirales|f__Siphoviridae|g__Siphoviridae_noname|s__Propionibacterium_phage_P101A|t__PRJNA177531	SurfaceSeat	-0.0468078	24	14	0.488708	1
Surface	k__Bacteria|p__Firmicutes|c__Bacilli|o__Lactobacillales|f__Carnobacteriaceae|g__Granulicatella|s__Granulicatella_adiacens	SurfaceSeat	0.00533295	24	12	0.489049	1
Surface	k__Bacteria|p__Firmicutes|c__Bacilli|o__Lactobacillales|f__Carnobacteriaceae|g__Granulicatella|s__Granulicatella_adiacens|t__GCF_000160675	SurfaceSeat	0.00533295	24	12	0.489049	1
Surface	k__Bacteria|p__Firmicutes|c__Clostridia|o__Clostridiales|f__Lachnospiraceae|g__Blautia|s__Ruminococcus_torques	SurfaceTouchscreen	0.00621943	24	6	0.489333	1
Surface	k__Bacteria|p__Firmicutes|c__Clostridia|o__Clostridiales|f__Lachnospiraceae|g__Blautia|s__Ruminococcus_torques|t__Ruminococcus_torques_unclassified	SurfaceTouchscreen	0.00621943	24	6	0.489333	1
Surface	k__Bacteria|p__Actinobacteria|c__Actinobacteria|o__Actinomycetales|f__Actinomycetaceae|g__Actinomyces|s__Actinomyces_massiliensis	SurfaceTouchscreen	-0.00461574	24	13	0.492887	1
Surface	k__Bacteria|p__Actinobacteria|c__Actinobacteria|o__Actinomycetales|f__Actinomycetaceae|g__Actinomyces|s__Actinomyces_massiliensis|t__Actinomyces_massiliensis_unclassified	SurfaceTouchscreen	-0.00461574	24	13	0.492887	1
Surface	k__Bacteria|p__Actinobacteria|c__Actinobacteria|o__Actinomycetales|f__Actinomycetaceae|g__Actinomyces|s__Actinomyces_johnsonii	SurfaceTouchscreen	-0.00319491	24	10	0.499867	1
Surface	k__Bacteria|p__Actinobacteria|c__Actinobacteria|o__Actinomycetales|f__Actinomycetaceae|g__Actinomyces|s__Actinomyces_johnsonii|t__Actinomyces_johnsonii_unclassified	SurfaceTouchscreen	-0.00319491	24	10	0.499867	1
Surface	k__Bacteria|p__Proteobacteria|c__Gammaproteobacteria|o__Pseudomonadales|f__Moraxellaceae|g__Acinetobacter|s__Acinetobacter_baumannii	SurfaceSeat	0.00172314	24	7	0.502813	1
Surface	k__Bacteria|p__Proteobacteria|c__Gammaproteobacteria|o__Pseudomonadales|f__Moraxellaceae|g__Acinetobacter|s__Acinetobacter_baumannii|t__Acinetobacter_baumannii_unclassified	SurfaceSeat	0.00172314	24	7	0.502813	1
Surface	k__Bacteria	SurfaceTouchscreen	-0.041093	24	24	0.50369	1
Surface	k__Viruses	SurfaceTouchscreen	0.0410121	24	22	0.506505	1
Surface	k__Viruses|p__Viruses_noname	SurfaceTouchscreen	0.0410121	24	22	0.506505	1
Surface	k__Viruses|p__Viruses_noname|c__Viruses_noname	SurfaceTouchscreen	0.0410121	24	22	0.506505	1
Surface	k__Bacteria|p__Firmicutes|c__Bacilli|o__Lactobacillales|f__Streptococcaceae|g__Streptococcus|s__Streptococcus_vestibularis	SurfaceSeat	0.00515469	24	11	0.507217	1
Surface	k__Bacteria|p__Firmicutes|c__Bacilli|o__Lactobacillales|f__Streptococcaceae|g__Streptococcus|s__Streptococcus_vestibularis|t__Streptococcus_vestibularis_unclassified	SurfaceSeat	0.00515469	24	11	0.507217	1
Surface	k__Bacteria|p__Actinobacteria|c__Actinobacteria|o__Actinomycetales|f__Propionibacteriaceae|g__Propionibacterium|s__Propionibacterium_avidum	SurfaceTouchscreen	0.00407595	24	10	0.516438	1
Surface	k__Bacteria|p__Actinobacteria|c__Actinobacteria|o__Actinomycetales|f__Propionibacteriaceae|g__Propionibacterium|s__Propionibacterium_avidum|t__Propionibacterium_avidum_unclassified	SurfaceTouchscreen	0.00407595	24	10	0.516438	1
Surface	k__Bacteria|p__Fusobacteria	SurfaceSeat	0.00557545	24	12	0.516899	1
Surface	k__Bacteria|p__Fusobacteria|c__Fusobacteriia	SurfaceSeat	0.00557545	24	12	0.516899	1
Surface	k__Bacteria|p__Fusobacteria|c__Fusobacteriia|o__Fusobacteriales	SurfaceSeat	0.00557545	24	12	0.516899	1
Surface	k__Eukaryota|p__Ascomycota|c__Eurotiomycetes|o__Eurotiales|f__Aspergillaceae|g__Aspergillaceae_unclassified	SurfaceSeat	0.00265899	24	7	0.534582	1
Surface	k__Eukaryota|p__Ascomycota|c__Eurotiomycetes	SurfaceSeat	0.00265899	24	7	0.534757	1
Surface	k__Eukaryota|p__Ascomycota|c__Eurotiomycetes|o__Eurotiales	SurfaceSeat	0.00265899	24	7	0.534757	1
Surface	k__Eukaryota|p__Ascomycota|c__Eurotiomycetes|o__Eurotiales|f__Aspergillaceae	SurfaceSeat	0.00265899	24	7	0.534757	1
Surface	k__Bacteria|p__Actinobacteria|c__Actinobacteria|o__Actinomycetales|f__Micromonosporaceae|g__Actinoplanes	SurfaceSeat	0.00441057	24	9	0.542536	1
Surface	k__Bacteria|p__Actinobacteria|c__Actinobacteria|o__Actinomycetales|f__Micromonosporaceae|g__Actinoplanes|s__Actinoplanes_unclassified	SurfaceSeat	0.00441057	24	9	0.542536	1
Surface	k__Bacteria|p__Actinobacteria|c__Actinobacteria|o__Actinomycetales|f__Micromonosporaceae	SurfaceSeat	0.00441057	24	9	0.544186	1
Surface	k__Bacteria|p__Firmicutes|c__Bacilli|o__Lactobacillales|f__Streptococcaceae|g__Streptococcus|s__Streptococcus_infantis	SurfaceSeat	-0.00629932	24	16	0.545539	1
Surface	k__Bacteria|p__Firmicutes|c__Bacilli|o__Lactobacillales|f__Streptococcaceae|g__Streptococcus|s__Streptococcus_infantis|t__Streptococcus_infantis_unclassified	SurfaceSeat	-0.00629932	24	16	0.545539	1
Surface	k__Bacteria|p__Firmicutes|c__Bacilli|o__Lactobacillales|f__Carnobacteriaceae|g__Granulicatella|s__Granulicatella_elegans	SurfaceSeat	0.0035495	24	10	0.546167	1
Surface	k__Bacteria|p__Firmicutes|c__Bacilli|o__Lactobacillales|f__Carnobacteriaceae|g__Granulicatella|s__Granulicatella_elegans|t__GCF_000162475	SurfaceSeat	0.0035495	24	10	0.546167	1
Surface	k__Bacteria|p__Actinobacteria|c__Actinobacteria|o__Actinomycetales|f__Corynebacteriaceae|g__Corynebacterium|s__Corynebacterium_propinquum	SurfaceSeat	-0.00207357	24	13	0.546366	1
Surface	k__Bacteria|p__Actinobacteria|c__Actinobacteria|o__Actinomycetales|f__Corynebacteriaceae|g__Corynebacterium|s__Corynebacterium_propinquum|t__GCF_000375525	SurfaceSeat	-0.00207357	24	13	0.546366	1
Surface	k__Bacteria|p__Proteobacteria|c__Betaproteobacteria|o__Burkholderiales|f__Alcaligenaceae|g__Oligella	SurfaceSeat	-0.00341711	24	5	0.547719	1
Surface	k__Bacteria|p__Proteobacteria|c__Gammaproteobacteria|o__Enterobacteriales|f__Enterobacteriaceae|g__Enterobacter|s__Enterobacter_cloacae	SurfaceSeat	0.00299337	24	9	0.549534	1
Surface	k__Bacteria|p__Proteobacteria|c__Gammaproteobacteria|o__Enterobacteriales|f__Enterobacteriaceae|g__Enterobacter|s__Enterobacter_cloacae|t__Enterobacter_cloacae_unclassified	SurfaceSeat	0.00299337	24	9	0.549534	1
Surface	k__Bacteria|p__Fusobacteria|c__Fusobacteriia|o__Fusobacteriales|f__Leptotrichiaceae|g__Leptotrichiaceae_unclassified	SurfaceSeat	0.00461323	24	10	0.556412	1
Surface	k__Bacteria|p__Firmicutes|c__Bacilli|o__Lactobacillales|f__Streptococcaceae|g__Streptococcus|s__Streptococcus_gordonii	SurfaceSeat	0.0058088	24	17	0.567704	1
Surface	k__Bacteria|p__Firmicutes|c__Bacilli|o__Lactobacillales|f__Streptococcaceae|g__Streptococcus|s__Streptococcus_gordonii|t__GCF_000017005	SurfaceSeat	0.0058088	24	17	0.567704	1
Surface	k__Bacteria|p__Actinobacteria|c__Actinobacteria|o__Actinomycetales|f__Actinomycetaceae|g__Actinomyces|s__Actinomyces_naeslundii	SurfaceTouchscreen	-0.00426703	24	11	0.568661	1
Surface	k__Bacteria|p__Actinobacteria|c__Actinobacteria|o__Actinomycetales|f__Actinomycetaceae|g__Actinomyces|s__Actinomyces_naeslundii|t__GCF_000285995	SurfaceTouchscreen	-0.00426703	24	11	0.568661	1
Surface	k__Bacteria|p__Proteobacteria|c__Alphaproteobacteria|o__Rhizobiales|f__Bradyrhizobiaceae|g__Rhodopseudomonas	SurfaceSeat	0.00274777	24	10	0.572298	1
Surface	k__Bacteria|p__Proteobacteria|c__Betaproteobacteria|o__Neisseriales|f__Neisseriaceae|g__Neisseria|s__Neisseria_flavescens	SurfaceSeat	0.00523063	24	7	0.573207	1
Surface	k__Bacteria|p__Proteobacteria|c__Betaproteobacteria|o__Neisseriales|f__Neisseriaceae|g__Neisseria|s__Neisseria_flavescens|t__Neisseria_flavescens_unclassified	SurfaceSeat	0.00523063	24	7	0.573207	1
Surface	k__Bacteria|p__Bacteroidetes|c__Bacteroidia|o__Bacteroidales|f__Prevotellaceae|g__Prevotella	SurfaceSeat	0.00842267	24	18	0.583088	1
Surface	k__Bacteria|p__Firmicutes|c__Bacilli|o__Lactobacillales|f__Streptococcaceae|g__Streptococcus|s__Streptococcus_tigurinus	SurfaceSeat	0.00388452	24	8	0.584472	1
Surface	k__Bacteria|p__Firmicutes|c__Bacilli|o__Lactobacillales|f__Streptococcaceae|g__Streptococcus|s__Streptococcus_tigurinus|t__Streptococcus_tigurinus_unclassified	SurfaceSeat	0.00388452	24	8	0.584472	1
Surface	k__Bacteria|p__Firmicutes|c__Bacilli|o__Lactobacillales|f__Streptococcaceae|g__Streptococcus|s__Streptococcus_australis	SurfaceSeat	-0.00404781	24	16	0.588392	1
Surface	k__Bacteria|p__Firmicutes|c__Bacilli|o__Lactobacillales|f__Streptococcaceae|g__Streptococcus|s__Streptococcus_australis|t__Streptococcus_australis_unclassified	SurfaceSeat	-0.00404781	24	16	0.588392	1
Surface	k__Bacteria|p__Proteobacteria|c__Gammaproteobacteria|o__Pasteurellales|f__Pasteurellaceae|g__Haemophilus|s__Haemophilus_parainfluenzae	SurfaceSeat	0.00718039	24	19	0.594864	1
Surface	k__Bacteria|p__Proteobacteria|c__Gammaproteobacteria|o__Pasteurellales|f__Pasteurellaceae|g__Haemophilus|s__Haemophilus_parainfluenzae|t__Haemophilus_parainfluenzae_unclassified	SurfaceSeat	0.00718039	24	19	0.594864	1
Surface	k__Bacteria|p__Actinobacteria|c__Actinobacteria|o__Actinomycetales|f__Micrococcaceae|g__Rothia|s__Rothia_mucilaginosa	SurfaceSeat	-0.00640392	24	24	0.595168	1
Surface	k__Bacteria|p__Actinobacteria|c__Actinobacteria|o__Actinomycetales|f__Micrococcaceae|g__Rothia|s__Rothia_mucilaginosa|t__Rothia_mucilaginosa_unclassified	SurfaceSeat	-0.00640392	24	24	0.595168	1
Surface	k__Bacteria|p__Firmicutes|c__Negativicutes|o__Selenomonadales|f__Veillonellaceae|g__Veillonella|s__Veillonella_atypica	SurfaceSeat	-0.00417685	24	12	0.595837	1
Surface	k__Bacteria|p__Firmicutes|c__Negativicutes|o__Selenomonadales|f__Veillonellaceae|g__Veillonella|s__Veillonella_atypica|t__Veillonella_atypica_unclassified	SurfaceSeat	-0.00417685	24	12	0.595837	1
Surface	k__Bacteria|p__Firmicutes|c__Clostridia|o__Clostridiales|f__Lachnospiraceae|g__Blautia|s__Ruminococcus_gnavus	SurfaceSeat	0.00445915	24	4	0.596519	1
Surface	k__Bacteria|p__Firmicutes|c__Clostridia|o__Clostridiales|f__Lachnospiraceae|g__Blautia|s__Ruminococcus_gnavus|t__Ruminococcus_gnavus_unclassified	SurfaceSeat	0.00445915	24	4	0.596519	1
Surface	k__Bacteria|p__Proteobacteria|c__Gammaproteobacteria|o__Pasteurellales|f__Pasteurellaceae|g__Haemophilus	SurfaceSeat	0.00721068	24	19	0.603699	1
Surface	k__Bacteria|p__Firmicutes|c__Bacilli|o__Lactobacillales|f__Streptococcaceae|g__Streptococcus|s__Streptococcus_cristatus	SurfaceSeat	-0.00332243	24	7	0.605754	1
Surface	k__Bacteria|p__Firmicutes|c__Bacilli|o__Lactobacillales|f__Streptococcaceae|g__Streptococcus|s__Streptococcus_cristatus|t__Streptococcus_cristatus_unclassified	SurfaceSeat	-0.00332243	24	7	0.605754	1
Surface	k__Bacteria|p__Actinobacteria|c__Actinobacteria|o__Actinomycetales|f__Micrococcaceae|g__Rothia	SurfaceTouchscreen	0.0127199	24	24	0.612787	1
Surface	k__Bacteria|p__Actinobacteria|c__Actinobacteria|o__Actinomycetales|f__Micrococcaceae|g__Rothia|s__Rothia_aeria	SurfaceTouchscreen	-0.00321738	24	17	0.615139	1
Surface	k__Bacteria|p__Actinobacteria|c__Actinobacteria|o__Actinomycetales|f__Micrococcaceae|g__Rothia|s__Rothia_aeria|t__Rothia_aeria_unclassified	SurfaceTouchscreen	-0.00321738	24	17	0.615139	1
Surface	k__Bacteria|p__Proteobacteria|c__Gammaproteobacteria|o__Pasteurellales	SurfaceSeat	0.00716935	24	19	0.616184	1
Surface	k__Bacteria|p__Proteobacteria|c__Gammaproteobacteria|o__Pasteurellales|f__Pasteurellaceae	SurfaceSeat	0.00716935	24	19	0.616184	1
Surface	k__Bacteria|p__Actinobacteria|c__Actinobacteria|o__Actinomycetales|f__Corynebacteriaceae|g__Corynebacterium|s__Corynebacterium_durum	SurfaceTouchscreen	0.00265428	24	13	0.619181	1
Surface	k__Bacteria|p__Actinobacteria|c__Actinobacteria|o__Actinomycetales|f__Corynebacteriaceae|g__Corynebacterium|s__Corynebacterium_durum|t__GCF_000318135	SurfaceTouchscreen	0.00265428	24	13	0.619181	1
Surface	k__Bacteria|p__Actinobacteria|c__Actinobacteria|o__Actinomycetales|f__Brevibacteriaceae|g__Brevibacterium|s__Brevibacterium_unclassified	SurfaceSeat	0.00389172	24	10	0.634811	1
Surface	k__Bacteria|p__Firmicutes|c__Bacilli|o__Bacillales|f__Staphylococcaceae|g__Staphylococcus|s__Staphylococcus_saprophyticus	SurfaceSeat	0.00562558	24	11	0.636655	1
Surface	k__Bacteria|p__Firmicutes|c__Bacilli|o__Bacillales|f__Staphylococcaceae|g__Staphylococcus|s__Staphylococcus_saprophyticus|t__Staphylococcus_saprophyticus_unclassified	SurfaceSeat	0.00562558	24	11	0.636655	1
Surface	k__Bacteria|p__Firmicutes|c__Negativicutes|o__Selenomonadales|f__Veillonellaceae|g__Veillonella|s__Veillonella_unclassified	SurfaceSeat	0.00428477	24	24	0.637874	1
Surface	k__Bacteria|p__Actinobacteria|c__Actinobacteria|o__Actinomycetales|f__Corynebacteriaceae|g__Turicella	SurfaceTouchscreen	-0.00449792	24	17	0.643335	1
Surface	k__Bacteria|p__Actinobacteria|c__Actinobacteria|o__Actinomycetales|f__Corynebacteriaceae|g__Turicella|s__Turicella_otitidis	SurfaceTouchscreen	-0.00449792	24	17	0.643335	1
Surface	k__Bacteria|p__Actinobacteria|c__Actinobacteria|o__Actinomycetales|f__Corynebacteriaceae|g__Turicella|s__Turicella_otitidis|t__Turicella_otitidis_unclassified	SurfaceTouchscreen	-0.00449792	24	17	0.643335	1
Surface	k__Bacteria|p__Firmicutes|c__Clostridia|o__Clostridiales|f__Eubacteriaceae|g__Eubacterium|s__Eubacterium_brachy	SurfaceSeat	-0.00256995	24	7	0.650705	1
Surface	k__Bacteria|p__Firmicutes|c__Clostridia|o__Clostridiales|f__Eubacteriaceae|g__Eubacterium|s__Eubacterium_brachy|t__GCF_000488855	SurfaceSeat	-0.00256995	24	7	0.650705	1
Surface	k__Bacteria|p__Proteobacteria|c__Gammaproteobacteria|o__Enterobacteriales|f__Enterobacteriaceae|g__Escherichia|s__Escherichia_coli	SurfaceSeat	0.00333044	24	8	0.653956	1
Surface	k__Bacteria|p__Proteobacteria|c__Gammaproteobacteria|o__Enterobacteriales|f__Enterobacteriaceae|g__Escherichia|s__Escherichia_coli|t__Escherichia_coli_unclassified	SurfaceSeat	0.00333044	24	8	0.653956	1
Surface	k__Bacteria|p__Firmicutes|c__Bacilli|o__Bacillales|f__Bacillales_noname|g__Gemella|s__Gemella_haemolysans	SurfaceSeat	0.00380632	24	19	0.659726	1
Surface	k__Bacteria|p__Firmicutes|c__Bacilli|o__Bacillales|f__Bacillales_noname|g__Gemella|s__Gemella_haemolysans|t__Gemella_haemolysans_unclassified	SurfaceSeat	0.00380632	24	19	0.659726	1
Surface	k__Bacteria|p__Actinobacteria|c__Actinobacteria|o__Actinomycetales|f__Actinomycetaceae|g__Actinomyces|s__Actinomyces_graevenitzii	SurfaceSeat	-0.00209102	24	14	0.670061	1
Surface	k__Bacteria|p__Actinobacteria|c__Actinobacteria|o__Actinomycetales|f__Actinomycetaceae|g__Actinomyces|s__Actinomyces_graevenitzii|t__Actinomyces_graevenitzii_unclassified	SurfaceSeat	-0.00209102	24	14	0.670061	1
Surface	k__Bacteria|p__Bacteroidetes|c__Bacteroidia|o__Bacteroidales|f__Prevotellaceae|g__Alloprevotella|s__Alloprevotella_unclassified	SurfaceSeat	0.00350345	24	11	0.675319	1
Surface	k__Bacteria|p__Proteobacteria|c__Betaproteobacteria|o__Burkholderiales|f__Burkholderiaceae|g__Burkholderia	SurfaceSeat	0.00297588	24	10	0.680376	1
Surface	k__Bacteria|p__Proteobacteria|c__Betaproteobacteria|o__Burkholderiales|f__Burkholderiaceae|g__Burkholderia|s__Burkholderia_unclassified	SurfaceSeat	0.00297588	24	10	0.680376	1
Surface	k__Bacteria|p__Bacteroidetes|c__Bacteroidia|o__Bacteroidales|f__Prevotellaceae|g__Alloprevotella	SurfaceSeat	0.00345217	24	11	0.693164	1
Surface	k__Bacteria|p__Firmicutes|c__Clostridia|o__Clostridiales|f__Lachnospiraceae|g__Roseburia	SurfaceTouchscreen	0.003525	24	7	0.697424	1
Surface	k__Bacteria|p__Bacteroidetes|c__Bacteroidia|o__Bacteroidales|f__Bacteroidaceae|g__Bacteroides|s__Bacteroides_vulgatus	SurfaceSeat	0.00256242	24	5	0.709592	1
Surface	k__Bacteria|p__Bacteroidetes|c__Bacteroidia|o__Bacteroidales|f__Bacteroidaceae|g__Bacteroides|s__Bacteroides_vulgatus|t__Bacteroides_vulgatus_unclassified	SurfaceSeat	0.00256242	24	5	0.709592	1
Surface	k__Bacteria|p__Actinobacteria|c__Actinobacteria|o__Actinomycetales|f__Micrococcaceae|g__Rothia|s__Rothia_dentocariosa	SurfaceTouchscreen	0.00734231	24	24	0.712902	1
Surface	k__Bacteria|p__Actinobacteria|c__Actinobacteria|o__Actinomycetales|f__Micrococcaceae|g__Rothia|s__Rothia_dentocariosa|t__Rothia_dentocariosa_unclassified	SurfaceTouchscreen	0.00734231	24	24	0.712902	1
Surface	k__Viruses|p__Viruses_noname|c__Viruses_noname|o__Viruses_noname|f__Papillomaviridae|g__Alphapapillomavirus	SurfaceTouchscreen	-0.0132365	24	4	0.71908	1
Surface	k__Bacteria|p__Proteobacteria|c__Betaproteobacteria|o__Neisseriales|f__Neisseriaceae|g__Neisseria|s__Neisseria_unclassified	SurfaceSeat	0.00378537	24	23	0.72051	1
Surface	k__Bacteria|p__Actinobacteria|c__Actinobacteria|o__Actinomycetales|f__Actinomycetaceae|g__Actinomyces|s__Actinomyces_odontolyticus	SurfaceSeat	0.0033295	24	20	0.729683	1
Surface	k__Bacteria|p__Actinobacteria|c__Actinobacteria|o__Actinomycetales|f__Actinomycetaceae|g__Actinomyces|s__Actinomyces_odontolyticus|t__Actinomyces_odontolyticus_unclassified	SurfaceSeat	0.0033295	24	20	0.729683	1
Surface	k__Bacteria|p__Proteobacteria|c__Gammaproteobacteria|o__Enterobacteriales|f__Enterobacteriaceae|g__Klebsiella|s__Klebsiella_unclassified	SurfaceSeat	0.00152929	24	9	0.734509	1
Surface	k__Bacteria|p__Proteobacteria|c__Gammaproteobacteria|o__Pseudomonadales|f__Moraxellaceae|g__Acinetobacter|s__Acinetobacter_lwoffii	SurfaceSeat	0.00245147	24	12	0.743599	1
Surface	k__Bacteria|p__Proteobacteria|c__Gammaproteobacteria|o__Pseudomonadales|f__Moraxellaceae|g__Acinetobacter|s__Acinetobacter_lwoffii|t__Acinetobacter_lwoffii_unclassified	SurfaceSeat	0.00245147	24	12	0.743599	1
Surface	k__Bacteria|p__Firmicutes|c__Bacilli|o__Bacillales|f__Bacillales_noname|g__Gemella	SurfaceSeat	-0.00275457	24	21	0.749939	1
Surface	k__Bacteria|p__Firmicutes|c__Bacilli|o__Bacillales|f__Bacillales_noname	SurfaceSeat	-0.00275457	24	21	0.750387	1
Surface	k__Bacteria|p__Firmicutes|c__Bacilli|o__Lactobacillales|f__Carnobacteriaceae|g__Dolosigranulum	SurfaceSeat	-0.00248418	24	19	0.750808	1
Surface	k__Bacteria|p__Firmicutes|c__Bacilli|o__Lactobacillales|f__Carnobacteriaceae|g__Dolosigranulum|s__Dolosigranulum_pigrum	SurfaceSeat	-0.00248418	24	19	0.750808	1
Surface	k__Bacteria|p__Firmicutes|c__Bacilli|o__Lactobacillales|f__Carnobacteriaceae|g__Dolosigranulum|s__Dolosigranulum_pigrum|t__GCF_000245815	SurfaceSeat	-0.00248418	24	19	0.750808	1
Surface	k__Bacteria|p__Actinobacteria|c__Actinobacteria|o__Actinomycetales|f__Corynebacteriaceae|g__Corynebacterium|s__Corynebacterium_matruchotii	SurfaceTouchscreen	0.00361935	24	20	0.755068	1
Surface	k__Bacteria|p__Actinobacteria|c__Actinobacteria|o__Actinomycetales|f__Corynebacteriaceae|g__Corynebacterium|s__Corynebacterium_matruchotii|t__Corynebacterium_matruchotii_unclassified	SurfaceTouchscreen	0.00361935	24	20	0.755068	1
Surface	k__Bacteria|p__Actinobacteria|c__Actinobacteria|o__Actinomycetales|f__Microbacteriaceae|g__Leifsonia	SurfaceSeat	0.00224435	24	11	0.756002	1
Surface	k__Bacteria|p__Actinobacteria|c__Actinobacteria|o__Actinomycetales|f__Microbacteriaceae|g__Leifsonia|s__Leifsonia_unclassified	SurfaceSeat	0.00224435	24	11	0.756002	1
Surface	k__Bacteria|p__Actinobacteria|c__Actinobacteria|o__Actinomycetales|f__Actinomycetaceae|g__Actinomyces|s__Actinomyces_viscosus	SurfaceSeat	-0.00254074	24	24	0.762933	1
Surface	k__Bacteria|p__Actinobacteria|c__Actinobacteria|o__Actinomycetales|f__Actinomycetaceae|g__Actinomyces|s__Actinomyces_viscosus|t__GCF_000175315	SurfaceSeat	-0.00254074	24	24	0.762933	1
Surface	k__Bacteria|p__Actinobacteria|c__Actinobacteria|o__Actinomycetales|f__Corynebacteriaceae|g__Corynebacterium|s__Corynebacterium_glucuronolyticum	SurfaceTouchscreen	0.000773262	24	11	0.764628	1
Surface	k__Bacteria|p__Actinobacteria|c__Actinobacteria|o__Actinomycetales|f__Corynebacteriaceae|g__Corynebacterium|s__Corynebacterium_glucuronolyticum|t__Corynebacterium_glucuronolyticum_unclassified	SurfaceTouchscreen	0.000773262	24	11	0.764628	1
Surface	k__Bacteria|p__Actinobacteria|c__Actinobacteria|o__Actinomycetales|f__Micrococcaceae|g__Rothia|s__Rothia_dentocariosa	SurfaceSeat	-0.00624233	24	24	0.768843	1
Surface	k__Bacteria|p__Actinobacteria|c__Actinobacteria|o__Actinomycetales|f__Micrococcaceae|g__Rothia|s__Rothia_dentocariosa|t__Rothia_dentocariosa_unclassified	SurfaceSeat	-0.00624233	24	24	0.768843	1
Surface	k__Bacteria|p__Proteobacteria|c__Gammaproteobacteria|o__Oceanospirillales	SurfaceSeat	0.00188068	24	6	0.797141	1
Surface	k__Bacteria|p__Proteobacteria|c__Gammaproteobacteria|o__Oceanospirillales|f__Halomonadaceae	SurfaceSeat	0.00188068	24	6	0.797141	1
Surface	k__Bacteria|p__Proteobacteria|c__Gammaproteobacteria|o__Oceanospirillales|f__Halomonadaceae|g__Halomonas	SurfaceSeat	0.00188068	24	6	0.797141	1
Surface	k__Bacteria|p__Firmicutes|c__Clostridia|o__Clostridiales|f__Lachnospiraceae|g__Dorea|s__Dorea_unclassified	SurfaceTouchscreen	0.00121921	24	6	0.80583	1
Surface	k__Bacteria|p__Proteobacteria|c__Betaproteobacteria|o__Burkholderiales|f__Burkholderiaceae|g__Lautropia	SurfaceTouchscreen	0.00159239	24	14	0.823301	1
Surface	k__Bacteria|p__Proteobacteria|c__Betaproteobacteria|o__Burkholderiales|f__Burkholderiaceae|g__Lautropia|s__Lautropia_mirabilis	SurfaceTouchscreen	0.00159239	24	14	0.823301	1
Surface	k__Bacteria|p__Proteobacteria|c__Betaproteobacteria|o__Burkholderiales|f__Burkholderiaceae|g__Lautropia|s__Lautropia_mirabilis|t__GCF_000186425	SurfaceTouchscreen	0.00159239	24	14	0.823301	1
Surface	k__Bacteria|p__Actinobacteria|c__Actinobacteria|o__Actinomycetales|f__Corynebacteriaceae|g__Corynebacterium|s__Corynebacterium_durum	SurfaceSeat	-0.00126232	24	13	0.823962	1
Surface	k__Bacteria|p__Actinobacteria|c__Actinobacteria|o__Actinomycetales|f__Corynebacteriaceae|g__Corynebacterium|s__Corynebacterium_durum|t__GCF_000318135	SurfaceSeat	-0.00126232	24	13	0.823962	1
Surface	k__Bacteria|p__Actinobacteria|c__Actinobacteria|o__Actinomycetales|f__Corynebacteriaceae|g__Corynebacterium|s__Corynebacterium_glucuronolyticum	SurfaceSeat	-0.00058195	24	11	0.832362	1
Surface	k__Bacteria|p__Actinobacteria|c__Actinobacteria|o__Actinomycetales|f__Corynebacteriaceae|g__Corynebacterium|s__Corynebacterium_glucuronolyticum|t__Corynebacterium_glucuronolyticum_unclassified	SurfaceSeat	-0.00058195	24	11	0.832362	1
Surface	k__Bacteria|p__Firmicutes|c__Negativicutes|o__Selenomonadales|f__Veillonellaceae|g__Veillonella	SurfaceSeat	0.00279078	24	24	0.834423	1
Surface	k__Bacteria|p__Actinobacteria|c__Actinobacteria|o__Actinomycetales|f__Micrococcaceae|g__Rothia	SurfaceSeat	0.00545855	24	24	0.838009	1
Surface	k__Bacteria|p__Firmicutes|c__Clostridia|o__Clostridiales|f__Lachnospiraceae|g__Dorea	SurfaceTouchscreen	0.00121921	24	6	0.839507	1
Surface	k__Bacteria|p__Firmicutes|c__Negativicutes|o__Selenomonadales|f__Veillonellaceae|g__Veillonella|s__Veillonella_parvula	SurfaceSeat	-0.00245994	24	20	0.840737	1
Surface	k__Bacteria|p__Firmicutes|c__Negativicutes|o__Selenomonadales|f__Veillonellaceae|g__Veillonella|s__Veillonella_parvula|t__Veillonella_parvula_unclassified	SurfaceSeat	-0.00245994	24	20	0.840737	1
Surface	k__Viruses|p__Viruses_noname|c__Viruses_noname|o__Caudovirales|f__Siphoviridae|g__C2likevirus	SurfaceSeat	0.00165402	24	10	0.841443	1
Surface	k__Viruses|p__Viruses_noname|c__Viruses_noname|o__Caudovirales|f__Siphoviridae|g__C2likevirus|s__C2likevirus_unclassified	SurfaceSeat	0.00165402	24	10	0.841443	1
Surface	k__Bacteria|p__Proteobacteria|c__Betaproteobacteria|o__Neisseriales|f__Neisseriaceae|g__Neisseria|s__Neisseria_sicca	SurfaceSeat	0.00126372	24	11	0.849848	1
Surface	k__Bacteria|p__Proteobacteria|c__Betaproteobacteria|o__Neisseriales|f__Neisseriaceae|g__Neisseria|s__Neisseria_sicca|t__Neisseria_sicca_unclassified	SurfaceSeat	0.00126372	24	11	0.849848	1
Surface	k__Bacteria|p__Firmicutes|c__Bacilli|o__Lactobacillales|f__Carnobacteriaceae	SurfaceSeat	-0.00188797	24	22	0.850732	1
Surface	k__Bacteria|p__Firmicutes|c__Bacilli|o__Lactobacillales|f__Aerococcaceae|g__Abiotrophia	SurfaceSeat	-0.00122291	24	19	0.854886	1
Surface	k__Bacteria|p__Firmicutes|c__Bacilli|o__Lactobacillales|f__Aerococcaceae|g__Abiotrophia|s__Abiotrophia_defectiva	SurfaceSeat	-0.00122291	24	19	0.854886	1
Surface	k__Bacteria|p__Firmicutes|c__Bacilli|o__Lactobacillales|f__Aerococcaceae|g__Abiotrophia|s__Abiotrophia_defectiva|t__GCF_000160075	SurfaceSeat	-0.00122291	24	19	0.854886	1
Surface	k__Bacteria|p__Actinobacteria|c__Actinobacteria|o__Actinomycetales|f__Actinomycetaceae|g__Actinomyces|s__Actinomyces_oris	SurfaceTouchscreen	0.0015706	24	22	0.856652	1
Surface	k__Bacteria|p__Actinobacteria|c__Actinobacteria|o__Actinomycetales|f__Actinomycetaceae|g__Actinomyces|s__Actinomyces_oris|t__GCF_000180155	SurfaceTouchscreen	0.0015706	24	22	0.856652	1
Surface	k__Bacteria|p__Proteobacteria|c__Betaproteobacteria|o__Burkholderiales|f__Burkholderiaceae|g__Lautropia	SurfaceSeat	0.00133697	24	14	0.860244	1
Surface	k__Bacteria|p__Proteobacteria|c__Betaproteobacteria|o__Burkholderiales|f__Burkholderiaceae|g__Lautropia|s__Lautropia_mirabilis	SurfaceSeat	0.00133697	24	14	0.860244	1
Surface	k__Bacteria|p__Proteobacteria|c__Betaproteobacteria|o__Burkholderiales|f__Burkholderiaceae|g__Lautropia|s__Lautropia_mirabilis|t__GCF_000186425	SurfaceSeat	0.00133697	24	14	0.860244	1
Surface	k__Viruses|p__Viruses_noname|c__Viruses_noname|o__Caudovirales|f__Siphoviridae|g__C2likevirus	SurfaceTouchscreen	-0.00131415	24	10	0.865549	1
Surface	k__Viruses|p__Viruses_noname|c__Viruses_noname|o__Caudovirales|f__Siphoviridae|g__C2likevirus|s__C2likevirus_unclassified	SurfaceTouchscreen	-0.00131415	24	10	0.865549	1
Surface	k__Bacteria|p__Actinobacteria|c__Actinobacteria|o__Actinomycetales|f__Propionibacteriaceae|g__Propionibacterium|s__Propionibacterium_granulosum	SurfaceSeat	0.00159303	24	24	0.87286	1
Surface	k__Bacteria|p__Actinobacteria|c__Actinobacteria|o__Actinomycetales|f__Propionibacteriaceae|g__Propionibacterium|s__Propionibacterium_granulosum|t__Propionibacterium_granulosum_unclassified	SurfaceSeat	0.00159303	24	24	0.87286	1
Surface	k__Viruses|p__Viruses_noname|c__Viruses_noname|o__Viruses_noname|f__Retroviridae	SurfaceSeat	0.00165904	24	16	0.873165	1
Surface	k__Bacteria|p__Proteobacteria|c__Betaproteobacteria|o__Burkholderiales|f__Burkholderiaceae	SurfaceSeat	-0.00106706	24	17	0.897582	1
Surface	k__Bacteria|p__Actinobacteria|c__Actinobacteria|o__Actinomycetales|f__Micrococcaceae|g__Micrococcus	SurfaceTouchscreen	0.00163322	24	24	0.89868	1
Surface	k__Bacteria|p__Actinobacteria|c__Actinobacteria|o__Actinomycetales|f__Micrococcaceae|g__Micrococcus|s__Micrococcus_luteus	SurfaceTouchscreen	0.00163322	24	24	0.89868	1
Surface	k__Bacteria|p__Actinobacteria|c__Actinobacteria|o__Actinomycetales|f__Micrococcaceae|g__Micrococcus|s__Micrococcus_luteus|t__Micrococcus_luteus_unclassified	SurfaceTouchscreen	0.00163322	24	24	0.89868	1
Surface	k__Viruses|p__Viruses_noname|c__Viruses_noname|o__Caudovirales|f__Siphoviridae|g__Siphoviridae_noname|s__Propionibacterium_phage_P100D	SurfaceTouchscreen	-0.00635883	24	15	0.899305	1
Surface	k__Viruses|p__Viruses_noname|c__Viruses_noname|o__Caudovirales|f__Siphoviridae|g__Siphoviridae_noname|s__Propionibacterium_phage_P100D|t__PRJNA177534	SurfaceTouchscreen	-0.00635883	24	15	0.899305	1
Surface	k__Viruses|p__Viruses_noname|c__Viruses_noname|o__Viruses_noname|f__Retroviridae|g__Gammaretrovirus	SurfaceTouchscreen	-0.00096165	24	14	0.903562	1
Surface	k__Viruses|p__Viruses_noname|c__Viruses_noname|o__Viruses_noname|f__Retroviridae|g__Gammaretrovirus|s__Porcine_type_C_oncovirus	SurfaceTouchscreen	-0.00096165	24	14	0.903562	1
Surface	k__Viruses|p__Viruses_noname|c__Viruses_noname|o__Viruses_noname|f__Retroviridae|g__Gammaretrovirus|s__Porcine_type_C_oncovirus|t__PRJNA14126	SurfaceTouchscreen	-0.00096165	24	14	0.903562	1
Surface	k__Bacteria|p__Bacteroidetes|c__Sphingobacteriia|o__Sphingobacteriales|f__Sphingobacteriaceae|g__Sphingobacterium	SurfaceSeat	0.000476842	24	9	0.909096	1
Surface	k__Bacteria|p__Bacteroidetes|c__Sphingobacteriia|o__Sphingobacteriales|f__Sphingobacteriaceae|g__Sphingobacterium|s__Sphingobacterium_unclassified	SurfaceSeat	0.000476842	24	9	0.909096	1
Surface	k__Bacteria|p__Actinobacteria|c__Actinobacteria|o__Actinomycetales|f__Actinomycetaceae|g__Actinomyces	SurfaceSeat	-0.00238482	24	24	0.912253	1
Surface	k__Eukaryota	SurfaceTouchscreen	-0.00084085	24	21	0.921442	1
Surface	k__Eukaryota|p__Ascomycota	SurfaceSeat	0.0004221	24	9	0.923185	1
Surface	k__Bacteria|p__Firmicutes|c__Bacilli|o__Bacillales|f__Bacillales_noname|g__Gemella|s__Gemella_sanguinis	SurfaceSeat	0.000440296	24	8	0.925808	1
Surface	k__Bacteria|p__Firmicutes|c__Bacilli|o__Bacillales|f__Bacillales_noname|g__Gemella|s__Gemella_sanguinis|t__GCF_000204335	SurfaceSeat	0.000440296	24	8	0.925808	1
Surface	k__Bacteria|p__Proteobacteria|c__Gammaproteobacteria|o__Enterobacteriales|f__Enterobacteriaceae|g__Klebsiella|s__Klebsiella_unclassified	SurfaceTouchscreen	0.000311823	24	9	0.94121	1
Surface	k__Bacteria|p__Firmicutes|c__Bacilli|o__Lactobacillales|f__Streptococcaceae|g__Streptococcus|s__Streptococcus_vestibularis	SurfaceTouchscreen	0.000428067	24	11	0.952975	1
Surface	k__Bacteria|p__Firmicutes|c__Bacilli|o__Lactobacillales|f__Streptococcaceae|g__Streptococcus|s__Streptococcus_vestibularis|t__Streptococcus_vestibularis_unclassified	SurfaceTouchscreen	0.000428067	24	11	0.952975	1
Surface	k__Bacteria|p__Firmicutes|c__Bacilli|o__Lactobacillales|f__Streptococcaceae|g__Streptococcus|s__Streptococcus_mutans	SurfaceSeat	-0.00101321	24	4	0.9548	1
Surface	k__Bacteria|p__Firmicutes|c__Bacilli|o__Lactobacillales|f__Streptococcaceae|g__Streptococcus|s__Streptococcus_mutans|t__Streptococcus_mutans_unclassified	SurfaceSeat	-0.00101321	24	4	0.9548	1
Surface	k__Bacteria|p__Bacteroidetes|c__Sphingobacteriia	SurfaceSeat	0.000476842	24	10	0.960584	1
Surface	k__Bacteria|p__Bacteroidetes|c__Sphingobacteriia|o__Sphingobacteriales	SurfaceSeat	0.000476842	24	10	0.960584	1
Surface	k__Bacteria|p__Bacteroidetes|c__Sphingobacteriia|o__Sphingobacteriales|f__Sphingobacteriaceae	SurfaceSeat	0.000476842	24	10	0.960584	1
Surface	k__Bacteria|p__Firmicutes|c__Bacilli|o__Lactobacillales|f__Streptococcaceae|g__Streptococcus|s__Streptococcus_sanguinis	SurfaceSeat	0.00066778	24	22	0.960631	1
Surface	k__Bacteria|p__Firmicutes|c__Bacilli|o__Lactobacillales|f__Streptococcaceae|g__Streptococcus|s__Streptococcus_sanguinis|t__Streptococcus_sanguinis_unclassified	SurfaceSeat	0.00066778	24	22	0.960631	1
Surface	k__Bacteria|p__Bacteroidetes|c__Bacteroidia|o__Bacteroidales|f__Prevotellaceae|g__Prevotella|s__Prevotella_melaninogenica	SurfaceSeat	-0.000586667	24	16	0.960942	1
Surface	k__Bacteria|p__Bacteroidetes|c__Bacteroidia|o__Bacteroidales|f__Prevotellaceae|g__Prevotella|s__Prevotella_melaninogenica|t__Prevotella_melaninogenica_unclassified	SurfaceSeat	-0.000586667	24	16	0.960942	1
Surface	k__Bacteria|p__Actinobacteria|c__Actinobacteria|o__Actinomycetales|f__Actinomycetaceae|g__Actinomyces|s__Actinomyces_oris	SurfaceSeat	-0.000382275	24	22	0.967061	1
Surface	k__Bacteria|p__Actinobacteria|c__Actinobacteria|o__Actinomycetales|f__Actinomycetaceae|g__Actinomyces|s__Actinomyces_oris|t__GCF_000180155	SurfaceSeat	-0.000382275	24	22	0.967061	1
Surface	k__Bacteria|p__Proteobacteria|c__Alphaproteobacteria|o__Rhizobiales|f__Bradyrhizobiaceae|g__Rhodopseudomonas|s__Rhodopseudomonas_palustris	SurfaceSeat	4.16008e-05	24	9	0.990236	1
Surface	k__Bacteria|p__Proteobacteria|c__Alphaproteobacteria|o__Rhizobiales|f__Bradyrhizobiaceae|g__Rhodopseudomonas|s__Rhodopseudomonas_palustris|t__Rhodopseudomonas_palustris_unclassified	SurfaceSeat	4.16008e-05	24	9	0.990236	1
Surface	k__Bacteria|p__Actinobacteria|c__Actinobacteria|o__Actinomycetales|f__Actinomycetaceae	SurfaceSeat	-9.99125e-05	24	24	0.996319	1
Surface	k__Bacteria|p__Firmicutes|c__Bacilli|o__Lactobacillales|f__Carnobacteriaceae|g__Granulicatella	SurfaceSeat	1.49445e-05	24	21	0.998761	1
Surface	k__Bacteria|p__Firmicutes|c__Bacilli|o__Bacillales|f__Bacillales_noname|g__Exiguobacterium	SurfaceSeat	-4.67427e-18	24	6	1	1
Surface	k__Bacteria|p__Proteobacteria|c__Gammaproteobacteria|o__Pseudomonadales|f__Moraxellaceae|g__Acinetobacter|s__Acinetobacter_schindleri	SurfaceSeat	-4.67427e-18	24	5	1	1
Surface	k__Bacteria|p__Proteobacteria|c__Gammaproteobacteria|o__Pseudomonadales|f__Moraxellaceae|g__Acinetobacter|s__Acinetobacter_schindleri|t__Acinetobacter_schindleri_unclassified	SurfaceSeat	-4.67427e-18	24	5	1	1
Surface	k__Bacteria|p__Firmicutes|c__Negativicutes|o__Selenomonadales|f__Veillonellaceae|g__Megamonas	SurfaceSeat	-3.11618e-18	24	4	1	1
Surface	k__Bacteria|p__Proteobacteria|c__Alphaproteobacteria|o__Rhizobiales|f__Methylobacteriaceae	SurfaceSeat	-6.23236e-18	24	5	1	1
Surface	k__Bacteria|p__Proteobacteria|c__Alphaproteobacteria|o__Rhizobiales|f__Methylobacteriaceae|g__Methylobacterium	SurfaceSeat	-6.23236e-18	24	5	1	1
Surface	k__Bacteria|p__Proteobacteria|c__Alphaproteobacteria|o__Rhizobiales|f__Methylobacteriaceae|g__Methylobacterium|s__Methylobacterium_extorquens	SurfaceSeat	-6.23236e-18	24	5	1	1
Surface	k__Bacteria|p__Proteobacteria|c__Alphaproteobacteria|o__Rhizobiales|f__Methylobacteriaceae|g__Methylobacterium|s__Methylobacterium_extorquens|t__Methylobacterium_extorquens_unclassified	SurfaceSeat	-6.23236e-18	24	5	1	1
Surface	k__Bacteria|p__Proteobacteria|c__Alphaproteobacteria|o__Sphingomonadales|f__Erythrobacteraceae	SurfaceSeat	3.11618e-18	24	8	1	1
Surface	k__Bacteria|p__Proteobacteria|c__Alphaproteobacteria|o__Sphingomonadales|f__Erythrobacteraceae|g__Erythrobacteraceae_unclassified	SurfaceSeat	3.11618e-18	24	8	1	1
Surface	k__Bacteria|p__Proteobacteria|c__Betaproteobacteria|o__Burkholderiales|f__Oxalobacteraceae|g__Herbaspirillum	SurfaceSeat	-6.23236e-18	24	5	1	1
Surface	k__Bacteria|p__Proteobacteria|c__Betaproteobacteria|o__Burkholderiales|f__Oxalobacteraceae|g__Herbaspirillum|s__Herbaspirillum_unclassified	SurfaceSeat	-6.23236e-18	24	5	1	1
Surface	k__Bacteria|p__Proteobacteria|c__Betaproteobacteria|o__Burkholderiales|f__Oxalobacteraceae|g__Massilia|s__Massilia_timonae	SurfaceSeat	-9.34854e-18	24	5	1	1
Surface	k__Bacteria|p__Proteobacteria|c__Betaproteobacteria|o__Burkholderiales|f__Oxalobacteraceae|g__Massilia|s__Massilia_timonae|t__GCF_000315425	SurfaceSeat	-9.34854e-18	24	5	1	1
Surface	k__Bacteria|p__Proteobacteria|c__Gammaproteobacteria|o__Oceanospirillales|f__Halomonadaceae|g__Halomonas|s__Halomonas_unclassified	SurfaceSeat	3.11618e-18	24	5	1	1
Surface	k__Bacteria|p__Actinobacteria|c__Actinobacteria|o__Actinomycetales|f__Micrococcaceae|g__Kocuria|s__Kocuria_sp_UCD_OTCP	SurfaceSeat	-6.23236e-18	24	3	1	1
Surface	k__Bacteria|p__Actinobacteria|c__Actinobacteria|o__Actinomycetales|f__Micrococcaceae|g__Kocuria|s__Kocuria_sp_UCD_OTCP|t__GCF_000349605	SurfaceSeat	-6.23236e-18	24	3	1	1
Surface	k__Bacteria|p__Bacteroidetes|c__Sphingobacteriia|o__Sphingobacteriales|f__Sphingobacteriaceae|g__Pedobacter	SurfaceSeat	3.11618e-18	24	6	1	1
Surface	k__Bacteria|p__Firmicutes|c__Bacilli|o__Lactobacillales|f__Lactobacillaceae|g__Lactobacillus|s__Lactobacillus_helveticus	SurfaceSeat	-3.11618e-18	24	4	1	1
Surface	k__Bacteria|p__Firmicutes|c__Bacilli|o__Lactobacillales|f__Lactobacillaceae|g__Lactobacillus|s__Lactobacillus_helveticus|t__Lactobacillus_helveticus_unclassified	SurfaceSeat	-3.11618e-18	24	4	1	1
Surface	k__Bacteria|p__Firmicutes|c__Negativicutes|o__Selenomonadales|f__Veillonellaceae|g__Megamonas|s__Megamonas_unclassified	SurfaceSeat	-1.55809e-18	24	4	1	1
Surface	k__Bacteria|p__Bacteroidetes|c__Sphingobacteriia|o__Sphingobacteriales|f__Sphingobacteriaceae|g__Pedobacter|s__Pedobacter_unclassified	SurfaceSeat	0	24	6	1	1

## Sheet: MaAsLin_Species
MaAsLin for Species Only (Filtered for 0.1% abundance in at least 2 samples)
Variable	Feature	Value	Coefficient	N	N not 0	P-value	Q-value
Surface	s__Micrococcus_luteus	SurfaceSeat	0.162876	24	24	6.57103e-11	4.44202e-08
Surface	s__Roseomonas_unclassified	SurfaceSeat	0.041113	24	17	2.48683e-09	8.4055e-07
Surface	s__Propionibacterium_acnes	SurfaceSeat	-0.436733	24	24	9.88917e-09	1.91649e-06
Surface	s__Corynebacterium_massiliense	SurfaceSeat	0.0662651	24	11	1.20041e-08	1.91649e-06
Surface	s__Curtobacterium_unclassified	SurfaceTouchscreen	0.0537196	24	15	1.41752e-08	1.91649e-06
Surface	s__Gardnerella_vaginalis	SurfaceSeat	0.159559	24	22	2.89419e-08	3.26079e-06
Surface	s__Serinicoccus_unclassified	SurfaceTouchscreen	0.0243521	24	12	8.54499e-08	8.25202e-06
Surface	s__Brevibacterium_massiliense	SurfaceSeat	0.0853202	24	13	1.32545e-07	1.00341e-05
Surface	s__Anaerococcus_prevotii	SurfaceSeat	0.0763294	24	19	1.33591e-07	1.00341e-05
Surface	s__Corynebacterium_aurimucosum	SurfaceSeat	0.0672095	24	18	1.81706e-07	1.22833e-05
Surface	s__Staphylococcus_hominis	SurfaceSeat	0.131965	24	23	2.42231e-07	1.48862e-05
Surface	s__Roseomonas_unclassified	SurfaceTouchscreen	0.0289142	24	17	2.90014e-07	1.55211e-05
Surface	s__Propionibacterium_acnes	SurfaceTouchscreen	-0.332219	24	24	2.98483e-07	1.55211e-05
Surface	s__Massilia_unclassified	SurfaceTouchscreen	0.0781262	24	18	3.7025e-07	1.78778e-05
Surface	s__Corynebacterium_genitalium	SurfaceSeat	0.0565349	24	18	7.22665e-07	3.25681e-05
Surface	s__Nocardioides_unclassified	SurfaceTouchscreen	0.0536412	24	21	7.92014e-07	3.30557e-05
Surface	s__Corynebacterium_tuberculostearicum	SurfaceSeat	0.0836171	24	23	8.31283e-07	3.30557e-05
Surface	s__Dietzia_unclassified	SurfaceTouchscreen	0.0555502	24	18	9.67764e-07	3.63449e-05
Surface	s__Corynebacterium_pseudogenitalium	SurfaceSeat	0.120936	24	23	1.34215e-06	4.36763e-05
Surface	s__Porphyromonas_bennonis	SurfaceSeat	0.0569277	24	18	1.34315e-06	4.36763e-05
Surface	s__Hymenobacter_unclassified	SurfaceTouchscreen	0.0758436	24	19	1.35681e-06	4.36763e-05
Surface	s__Bifidobacterium_longum	SurfaceSeat	0.0315886	24	13	1.57805e-06	4.7923e-05
Surface	s__Bifidobacterium_adolescentis	SurfaceSeat	0.0630389	24	13	1.63052e-06	4.7923e-05
Surface	s__Actinoplanes_unclassified	SurfaceTouchscreen	0.0437734	24	9	1.75577e-06	4.81806e-05
Surface	s__Corynebacterium_jeikeium	SurfaceSeat	0.0717386	24	19	1.78183e-06	4.81806e-05
Surface	s__Subdoligranulum_unclassified	SurfaceSeat	0.0629235	24	15	2.05234e-06	5.33609e-05
Surface	s__Staphylococcus_pettenkoferi	SurfaceSeat	0.074947	24	15	2.21153e-06	5.53702e-05
Surface	s__Finegoldia_magna	SurfaceSeat	0.0686172	24	22	2.73004e-06	6.5911e-05
Surface	s__Kocuria_rhizophila	SurfaceSeat	0.0829938	24	23	4.04235e-06	9.42285e-05
Surface	s__Paracoccus_unclassified	SurfaceSeat	0.0547152	24	18	4.9573e-06	0.000110512
Surface	s__Leifsonia_unclassified	SurfaceTouchscreen	0.0406143	24	11	5.06787e-06	0.000110512
Surface	s__Nocardioides_unclassified	SurfaceSeat	0.0489294	24	21	7.12076e-06	0.000150426
Surface	s__Brachybacterium_unclassified	SurfaceSeat	0.0607756	24	23	1.30991e-05	0.000268332
Surface	s__Hymenobacter_unclassified	SurfaceSeat	0.0656602	24	19	2.26679e-05	0.0004437
Surface	s__Brevibacterium_mcbrellneri	SurfaceSeat	0.0370253	24	15	2.31364e-05	0.0004437
Surface	s__Staphylococcus_caprae_capitis	SurfaceTouchscreen	0.0607333	24	23	2.41735e-05	0.0004437
Surface	s__Deinococcus_unclassified	SurfaceSeat	0.0690902	24	22	2.42853e-05	0.0004437
Surface	s__Faecalibacterium_prausnitzii	SurfaceSeat	0.0357755	24	12	3.61931e-05	0.000643857
Surface	s__Streptococcus_salivarius	SurfaceTouchscreen	0.0446281	24	22	4.01544e-05	0.000696009
Surface	s__Corynebacterium_amycolatum	SurfaceSeat	0.0496611	24	18	5.41754e-05	0.000915564
Surface	s__Finegoldia_magna	SurfaceTouchscreen	0.0502958	24	22	6.69697e-05	0.00110418
Surface	s__Acinetobacter_lwoffii	SurfaceTouchscreen	0.0341079	24	12	7.38687e-05	0.00118893
Surface	s__Staphylococcus_warneri	SurfaceTouchscreen	0.0320699	24	15	0.000146825	0.00230823
Surface	s__Deinococcus_unclassified	SurfaceTouchscreen	0.0554929	24	22	0.000152372	0.00234099
Surface	s__Sphingobium_unclassified	SurfaceTouchscreen	0.0395119	24	12	0.000168117	0.00250044
Surface	s__Atopobium_vaginae	SurfaceSeat	0.0384875	24	15	0.000172319	0.00250044
Surface	s__Lactobacillus_crispatus	SurfaceTouchscreen	0.0597484	24	18	0.000173847	0.00250044
Surface	s__Agromyces_unclassified	SurfaceTouchscreen	0.0298039	24	13	0.000202197	0.00284761
Surface	s__Escherichia_coli	SurfaceTouchscreen	0.0298582	24	8	0.00028653	0.00395294
Surface	s__Malassezia_globosa	SurfaceSeat	-0.0309237	24	21	0.000340418	0.00460245
Surface	s__Massilia_unclassified	SurfaceSeat	0.0487693	24	18	0.000349313	0.00463011
Surface	s__Pseudomonas_stutzeri	SurfaceTouchscreen	0.0298131	24	11	0.000372003	0.00483604
Surface	s__Streptococcus_thermophilus	SurfaceTouchscreen	0.0654831	24	22	0.000396449	0.00505659
Surface	s__Rhodopseudomonas_palustris	SurfaceTouchscreen	0.0127445	24	9	0.000588952	0.0073728
Surface	s__Brachybacterium_unclassified	SurfaceTouchscreen	0.0402881	24	23	0.000664869	0.00817185
Surface	s__Staphylococcus_pettenkoferi	SurfaceTouchscreen	0.0431542	24	15	0.000733689	0.00885667
Surface	s__Kocuria_unclassified	SurfaceSeat	0.0629361	24	15	0.000787143	0.00933523
Surface	s__Anaerococcus_prevotii	SurfaceTouchscreen	0.0359589	24	19	0.000836781	0.00968201
Surface	s__Sphingobacterium_unclassified	SurfaceTouchscreen	0.0150694	24	9	0.000845027	0.00968201
Surface	s__Veillonella_atypica	SurfaceTouchscreen	0.0281817	24	12	0.0008851	0.00997212
Surface	s__Dorea_unclassified	SurfaceSeat	0.0201239	24	6	0.000912594	0.0101133
Surface	s__Pedobacter_unclassified	SurfaceTouchscreen	0.0326859	24	6	0.000997522	0.0107623
Surface	s__Brevibacterium_mcbrellneri	SurfaceTouchscreen	0.0245514	24	15	0.00100299	0.0107623
Surface	s__Leptotrichia_unclassified	SurfaceTouchscreen	0.0149299	24	10	0.00109068	0.0115203
Surface	s__Dietzia_unclassified	SurfaceSeat	0.0323992	24	18	0.0012278	0.0127204
Surface	s__Eubacterium_rectale	SurfaceSeat	0.0333208	24	13	0.00124193	0.0127204
Surface	s__Paracoccus_unclassified	SurfaceTouchscreen	0.031386	24	18	0.00128655	0.0129807
Surface	s__Kytococcus_sedentarius	SurfaceSeat	0.0252049	24	11	0.00140967	0.0140137
Surface	s__Caulobacter_unclassified	SurfaceTouchscreen	0.0265895	24	9	0.00148459	0.0145447
Surface	s__Lactobacillus_crispatus	SurfaceSeat	0.0509539	24	18	0.00151563	0.0146367
Surface	s__Gardnerella_vaginalis	SurfaceTouchscreen	0.0638088	24	22	0.00155403	0.0147962
Surface	s__Janthinobacterium_unclassified	SurfaceTouchscreen	0.0207959	24	12	0.00171222	0.0160758
Surface	s__Corynebacterium_urealyticum	SurfaceSeat	0.0228073	24	13	0.00186121	0.0172353
Surface	s__Gemella_sanguinis	SurfaceTouchscreen	0.0155033	24	8	0.00196543	0.0177959
Surface	s__Variovorax_unclassified	SurfaceTouchscreen	0.0215761	24	11	0.0019744	0.0177959
Surface	s__Brevundimonas_unclassified	SurfaceTouchscreen	0.03545	24	14	0.0020226	0.0179754
Surface	s__Pantoea_unclassified	SurfaceTouchscreen	0.0675841	24	14	0.00204921	0.0179754
Surface	s__Corynebacterium_kroppenstedtii	SurfaceSeat	-0.0221849	24	24	0.00207409	0.0179754
Surface	s__Acinetobacter_johnsonii	SurfaceTouchscreen	0.0334129	24	16	0.0022102	0.0189126
Surface	s__Lactococcus_lactis	SurfaceTouchscreen	0.0428349	24	14	0.002284	0.0192998
Surface	s__Corynebacterium_jeikeium	SurfaceTouchscreen	0.0354662	24	19	0.00244264	0.0203855
Surface	s__Staphylococcus_epidermidis	SurfaceTouchscreen	0.0692299	24	23	0.00258427	0.0213044
Surface	s__Bifidobacterium_longum	SurfaceTouchscreen	0.0152077	24	13	0.00282428	0.0225078
Surface	s__Agromyces_unclassified	SurfaceSeat	0.0239088	24	13	0.00282486	0.0225078
Surface	s__Aerococcus_viridans	SurfaceTouchscreen	0.0350551	24	15	0.00285984	0.0225078
Surface	s__Collinsella_aerofaciens	SurfaceSeat	0.0238404	24	10	0.00286342	0.0225078
Surface	s__Alloprevotella_unclassified	SurfaceTouchscreen	0.0260833	24	11	0.00290574	0.0225779
Surface	s__Aerococcus_viridans	SurfaceSeat	0.0371426	24	15	0.00298032	0.0228943
Surface	s__Ruminococcus_torques	SurfaceSeat	0.0312981	24	6	0.00321712	0.0244357
Surface	s__Lactobacillus_iners	SurfaceSeat	0.0639921	24	16	0.00344194	0.0258528
Surface	s__Cellulomonas_unclassified	SurfaceTouchscreen	0.021061	24	12	0.00356057	0.0264499
Surface	s__Curtobacterium_unclassified	SurfaceSeat	0.0210198	24	15	0.00364512	0.0267837
Surface	s__Paracoccus_denitrificans	SurfaceSeat	0.0169763	24	11	0.00370804	0.0269531
Surface	s__Prevotella_copri	SurfaceTouchscreen	0.0199242	24	9	0.00387706	0.0278818
Surface	s__Halomonas_unclassified	SurfaceTouchscreen	0.0215278	24	5	0.0039834	0.028345
Surface	s__Streptococcus_parasanguinis	SurfaceTouchscreen	0.0421459	24	22	0.00527978	0.0371785
Surface	s__Streptococcus_salivarius	SurfaceSeat	0.0284959	24	22	0.00543031	0.0378443
Surface	s__Haemophilus_parainfluenzae	SurfaceTouchscreen	0.0383839	24	19	0.00574799	0.0396494
Surface	s__Gemella_haemolysans	SurfaceTouchscreen	0.0240736	24	19	0.00668952	0.045678
Surface	s__Prevotella_melaninogenica	SurfaceTouchscreen	0.0333635	24	16	0.00679228	0.0459158
Surface	s__Granulicatella_elegans	SurfaceTouchscreen	0.0160876	24	10	0.00745008	0.0496989
Surface	s__Staphylococcus_hominis	SurfaceTouchscreen	0.0490639	24	23	0.00749894	0.0496989
Surface	s__Corynebacterium_aurimucosum	SurfaceTouchscreen	0.0242702	24	18	0.00805505	0.0526725
Surface	s__Staphylococcus_haemolyticus	SurfaceSeat	0.0389378	24	17	0.00810347	0.0526725
Surface	s__Atopobium_vaginae	SurfaceTouchscreen	0.0228341	24	15	0.00899079	0.0578835
Surface	s__Staphylococcus_epidermidis	SurfaceSeat	0.0615863	24	23	0.00948043	0.0604601
Surface	s__Streptococcus_gordonii	SurfaceTouchscreen	0.0267127	24	17	0.00972596	0.0609851
Surface	s__Staphylococcus_aureus	SurfaceTouchscreen	0.0213721	24	15	0.00974318	0.0609851
Surface	s__Escherichia_unclassified	SurfaceTouchscreen	0.0158575	24	10	0.0107171	0.0663314
Surface	s__Porphyromonas_bennonis	SurfaceTouchscreen	0.0224281	24	18	0.0107936	0.0663314
Surface	s__Cellulomonas_unclassified	SurfaceSeat	0.0190017	24	12	0.0112307	0.068396
Surface	s__Acinetobacter_schindleri	SurfaceTouchscreen	0.0145594	24	5	0.0119491	0.0721213
Surface	s__Corynebacterium_genitalium	SurfaceTouchscreen	0.0209548	24	18	0.0121363	0.072603
Surface	s__Staphylococcus_caprae_capitis	SurfaceSeat	0.0328523	24	23	0.0123823	0.073425
Surface	s__Brachybacterium_paraconglomeratum	SurfaceSeat	0.0177539	24	9	0.0129188	0.0755888
Surface	s__Facklamia_unclassified	SurfaceSeat	0.0162232	24	7	0.0129709	0.0755888
Surface	s__Comamonas_unclassified	SurfaceTouchscreen	0.0198483	24	12	0.013224	0.0764056
Surface	s__Methylobacterium_extorquens	SurfaceTouchscreen	0.0266013	24	5	0.0140601	0.0805478
Surface	s__Granulicella_unclassified	SurfaceSeat	0.0317049	24	13	0.0142203	0.0807808
Surface	s__Neisseria_sicca	SurfaceTouchscreen	0.0165025	24	11	0.0144642	0.0814817
Surface	s__Facklamia_languida	SurfaceTouchscreen	0.0185738	24	9	0.0146035	0.0815866
Surface	s__Faecalibacterium_prausnitzii	SurfaceTouchscreen	0.0169565	24	12	0.0155705	0.0862756
Surface	s__Lactobacillus_iners	SurfaceTouchscreen	0.0476545	24	16	0.0162	0.0890344
Surface	s__Streptococcus_sanguinis	SurfaceTouchscreen	0.0327187	24	22	0.0164644	0.0897573
Surface	s__Stenotrophomonas_maltophilia	SurfaceTouchscreen	0.0215817	24	21	0.0167041	0.0903357
Surface	s__Streptococcus_cristatus	SurfaceTouchscreen	0.015184	24	7	0.0186131	0.0993554
Surface	s__Acinetobacter_unclassified	SurfaceTouchscreen	0.0433611	24	19	0.0186659	0.0993554
Surface	s__Stenotrophomonas_maltophilia	SurfaceSeat	0.0222898	24	21	0.0198349	0.104753
Surface	s__Granulicatella_adiacens	SurfaceTouchscreen	0.0178401	24	12	0.0203746	0.106769
Surface	s__Eubacterium_rectale	SurfaceTouchscreen	0.0208191	24	13	0.0216434	0.112546
Surface	s__Janthinobacterium_unclassified	SurfaceSeat	0.0150501	24	12	0.0235782	0.121671
Surface	s__Enhydrobacter_aerosaccus	SurfaceTouchscreen	0.03386	24	22	0.0237758	0.121761
Surface	s__Pseudomonas_putida	SurfaceTouchscreen	0.0146778	24	13	0.0249762	0.126947
Surface	s__Actinomyces_graevenitzii	SurfaceTouchscreen	0.0109256	24	14	0.0254852	0.127745
Surface	s__Megasphaera_genomosp_type_1	SurfaceSeat	0.00789912	24	8	0.0255112	0.127745
Surface	s__Pseudomonas_unclassified	SurfaceTouchscreen	0.0533752	24	22	0.0270781	0.134594
Surface	s__Rothia_aeria	SurfaceSeat	-0.0158224	24	17	0.0282488	0.138622
Surface	s__Megamonas_unclassified	SurfaceTouchscreen	0.0140551	24	4	0.0282985	0.138622
Surface	s__Ruminococcus_bromii	SurfaceTouchscreen	0.0127108	24	9	0.0293385	0.141957
Surface	s__Burkholderia_unclassified	SurfaceTouchscreen	0.0156218	24	10	0.0295048	0.141957
Surface	s__Staphylococcus_saprophyticus	SurfaceTouchscreen	0.0257181	24	11	0.0296095	0.141957
Surface	s__Bacteroides_vulgatus	SurfaceTouchscreen	0.0146915	24	5	0.0314522	0.14973
Surface	s__Lactobacillus_helveticus	SurfaceTouchscreen	0.0193469	24	4	0.0317024	0.149866
Surface	s__Ruminococcus_bromii	SurfaceSeat	0.0132477	24	9	0.032599	0.152477
Surface	s__Facklamia_ignava	SurfaceSeat	0.0146512	24	9	0.0327059	0.152477
Surface	s__Pseudomonas_putida	SurfaceSeat	0.0147613	24	13	0.0331874	0.153135
Surface	s__Acinetobacter_johnsonii	SurfaceSeat	0.0232381	24	16	0.0334757	0.153135
Surface	s__Avian_endogenous_retrovirus_EAV_HP	SurfaceTouchscreen	0.015522	24	6	0.0335267	0.153135
Surface	s__Corynebacterium_propinquum	SurfaceTouchscreen	0.0071712	24	13	0.0346759	0.157322
Surface	s__Acinetobacter_radioresistens	SurfaceTouchscreen	0.012189	24	7	0.0357944	0.161314
Surface	s__Enterobacter_cloacae	SurfaceTouchscreen	0.0103163	24	9	0.0365784	0.163755
Surface	s__Corynebacterium_pseudogenitalium	SurfaceTouchscreen	0.0377061	24	23	0.0380347	0.168873
Surface	s__Corynebacterium_urealyticum	SurfaceTouchscreen	0.0133112	24	13	0.0382213	0.168873
Surface	s__Kocuria_sp_UCD_OTCP	SurfaceTouchscreen	0.0355498	24	3	0.038746	0.169943
Surface	s__Paracoccus_denitrificans	SurfaceTouchscreen	0.0107533	24	11	0.0389663	0.169943
Surface	s__Massilia_timonae	SurfaceTouchscreen	0.0316439	24	5	0.0397858	0.172405
Surface	s__Herbaspirillum_unclassified	SurfaceTouchscreen	0.0242615	24	5	0.0411361	0.177121
Surface	s__Subdoligranulum_unclassified	SurfaceTouchscreen	0.0197938	24	15	0.0417263	0.178525
Surface	s__Corynebacterium_tuberculostearicum	SurfaceTouchscreen	0.0245336	24	23	0.0431436	0.183428
Surface	s__Staphylococcus_haemolyticus	SurfaceTouchscreen	0.0266467	24	17	0.0450149	0.18992
Surface	s__Brevibacterium_unclassified	SurfaceTouchscreen	0.0161416	24	10	0.0452325	0.18992
Surface	s__Kocuria_unclassified	SurfaceTouchscreen	0.0314508	24	15	0.0493341	0.205863
Surface	s__Streptococcus_tigurinus	SurfaceTouchscreen	0.0135843	24	8	0.0510959	0.21135
Surface	s__Megasphaera_genomosp_type_1	SurfaceTouchscreen	0.00637595	24	8	0.0512743	0.21135
Surface	s__Pseudomonas_unclassified	SurfaceSeat	0.0490757	24	22	0.0529163	0.216796
Surface	s__Ruminococcus_gnavus	SurfaceTouchscreen	0.0158581	24	4	0.0545307	0.222065
Surface	s__Corynebacterium_massiliense	SurfaceTouchscreen	0.0138225	24	11	0.0588199	0.237238
Surface	s__Propionibacterium_phage_P100D	SurfaceSeat	-0.105597	24	15	0.0589585	0.237238
Surface	s__Streptococcus_infantis	SurfaceTouchscreen	0.0191098	24	16	0.0603281	0.239313
Surface	s__Collinsella_aerofaciens	SurfaceTouchscreen	0.0131604	24	10	0.0604612	0.239313
Surface	s__Leuconostoc_pseudomesenteroides	SurfaceTouchscreen	0.0142018	24	6	0.0605363	0.239313
Surface	s__Corynebacterium_matruchotii	SurfaceSeat	-0.0239264	24	20	0.0631848	0.248331
Surface	s__Lactococcus_lactis	SurfaceSeat	0.0255321	24	14	0.065624	0.256427
Surface	s__Granulicella_unclassified	SurfaceTouchscreen	0.0215633	24	13	0.0663542	0.25779
Surface	s__Gemella_unclassified	SurfaceTouchscreen	0.0111974	24	16	0.0669177	0.258494
Surface	s__Streptococcus_mitis_oralis_pneumoniae	SurfaceTouchscreen	0.0273808	24	23	0.0676086	0.259679
Surface	s__Comamonas_unclassified	SurfaceSeat	0.0149946	24	12	0.0686086	0.26203
Surface	s__Eubacterium_brachy	SurfaceTouchscreen	0.00997419	24	7	0.0714129	0.271209
Surface	s__Variovorax_unclassified	SurfaceSeat	0.0123126	24	11	0.0722653	0.272704
Surface	s__Acinetobacter_pittii_calcoaceticus_nosocomialis	SurfaceTouchscreen	0.0120078	24	9	0.0726134	0.272704
Surface	s__Facklamia_languida	SurfaceSeat	0.0135649	24	9	0.0822759	0.307285
Surface	s__Streptococcus_australis	SurfaceTouchscreen	0.012589	24	16	0.0829522	0.308108
Surface	s__Bifidobacterium_adolescentis	SurfaceTouchscreen	0.0162261	24	13	0.0857071	0.316601
Surface	s__Brachybacterium_paraconglomeratum	SurfaceTouchscreen	0.0110274	24	9	0.0866777	0.318446
Surface	s__Veillonella_parvula	SurfaceTouchscreen	0.0201318	24	20	0.0906551	0.331259
Surface	s__Merkel_cell_polyomavirus	SurfaceSeat	-0.0545508	24	9	0.0932358	0.338857
Surface	s__Pantoea_unclassified	SurfaceSeat	0.0358367	24	14	0.0945705	0.34187
Surface	s__Merkel_cell_polyomavirus	SurfaceTouchscreen	-0.050493	24	9	0.0976432	0.3511
Surface	s__Malassezia_globosa	SurfaceTouchscreen	-0.0117243	24	21	0.0993176	0.355231
Surface	s__Turicella_otitidis	SurfaceSeat	-0.0175316	24	17	0.100279	0.356782
Surface	s__Staphylococcus_warneri	SurfaceSeat	0.0125375	24	15	0.104538	0.369989
Surface	s__Facklamia_ignava	SurfaceTouchscreen	0.0101822	24	9	0.105316	0.370802
Surface	s__Serinicoccus_unclassified	SurfaceSeat	0.00547592	24	12	0.106781	0.374009
Surface	s__Corynebacterium_accolens	SurfaceSeat	-0.0185853	24	21	0.117293	0.408711
Surface	s__Enhydrobacter_aerosaccus	SurfaceSeat	0.0235948	24	22	0.125742	0.435906
Surface	s__Streptococcus_mitis_oralis_pneumoniae	SurfaceSeat	0.0238144	24	23	0.130522	0.450168
Surface	s__Brevibacterium_massiliense	SurfaceTouchscreen	0.0161583	24	13	0.132251	0.453814
Surface	s__Microcoleus_unclassified	SurfaceSeat	0.0100608	24	5	0.136016	0.464376
Surface	s__Sphingobium_unclassified	SurfaceSeat	0.0141499	24	12	0.139693	0.474535
Surface	s__Corynebacterium_accolens	SurfaceTouchscreen	-0.0163195	24	21	0.141527	0.478362
Surface	s__Streptococcus_parasanguinis	SurfaceSeat	0.0219428	24	22	0.143176	0.481527
Surface	s__Corynebacterium_kroppenstedtii	SurfaceTouchscreen	-0.00890688	24	24	0.148063	0.495497
Surface	s__Corynebacterium_amycolatum	SurfaceTouchscreen	0.0135671	24	18	0.157093	0.523128
Surface	s__Bacteroides_uniformis	SurfaceTouchscreen	0.0109162	24	6	0.162295	0.5378
Surface	s__Prevotella_copri	SurfaceSeat	0.0093034	24	9	0.16955	0.559101
Surface	s__Actinomyces_naeslundii	SurfaceSeat	-0.010946	24	11	0.177653	0.582978
Surface	s__Acinetobacter_radioresistens	SurfaceSeat	0.00803277	24	7	0.179695	0.58407
Surface	s__Streptococcus_mutans	SurfaceTouchscreen	0.0230172	24	4	0.179714	0.58407
Surface	s__Acinetobacter_baumannii	SurfaceTouchscreen	0.00327239	24	7	0.182375	0.589882
Surface	s__Facklamia_unclassified	SurfaceTouchscreen	0.00771151	24	7	0.183757	0.589962
Surface	s__Brevundimonas_unclassified	SurfaceSeat	0.014721	24	14	0.184145	0.589962
Surface	s__Actinomyces_odontolyticus	SurfaceTouchscreen	0.0121085	24	20	0.189356	0.603797
Surface	s__Pseudonocardia_unclassified	SurfaceTouchscreen	0.0159736	24	12	0.191584	0.608031
Surface	s__Leuconostoc_unclassified	SurfaceSeat	0.00904982	24	3	0.19353	0.610371
Surface	s__Bacteroides_uniformis	SurfaceSeat	0.0107684	24	6	0.194127	0.610371
Surface	s__Microcoleus_unclassified	SurfaceTouchscreen	0.00814703	24	5	0.195489	0.610802
Surface	s__Caulobacter_unclassified	SurfaceSeat	0.0103453	24	9	0.196351	0.610802
Surface	s__Abiotrophia_defectiva	SurfaceTouchscreen	0.00826307	24	19	0.196974	0.610802
Surface	s__Capnocytophaga_unclassified	SurfaceSeat	-0.0112036	24	14	0.220845	0.681695
Surface	s__Pseudonocardia_unclassified	SurfaceSeat	0.0158023	24	12	0.223865	0.687878
Surface	s__Neisseria_flavescens	SurfaceTouchscreen	0.0106973	24	7	0.226275	0.692135
Surface	s__Kytococcus_sedentarius	SurfaceTouchscreen	0.00798247	24	11	0.228788	0.69667
Surface	s__Capnocytophaga_unclassified	SurfaceTouchscreen	0.0101391	24	14	0.237369	0.717239
Surface	s__Actinomyces_johnsonii	SurfaceSeat	-0.00602452	24	10	0.237665	0.717239
Surface	s__Propionibacterium_phage_P101A	SurfaceTouchscreen	0.0738886	24	14	0.249286	0.748967
Surface	s__Porphyromonas_sp_oral_taxon_279	SurfaceTouchscreen	0.0152931	24	3	0.251145	0.751214
Surface	s__Acinetobacter_pittii_calcoaceticus_nosocomialis	SurfaceSeat	0.00786144	24	9	0.25833	0.7693
Surface	s__Pseudomonas_stutzeri	SurfaceSeat	0.0085901	24	11	0.265023	0.782441
Surface	s__Streptococcus_thermophilus	SurfaceSeat	0.0189857	24	22	0.265058	0.782441
Surface	s__Kocuria_rhizophila	SurfaceTouchscreen	0.014348	24	23	0.268819	0.790094
Surface	s__Enterobacter_hormaechei	SurfaceSeat	0.0166332	24	5	0.271512	0.794554
Surface	s__Propionibacterium_avidum	SurfaceSeat	-0.00725371	24	10	0.282619	0.822169
Surface	s__Propionibacterium_granulosum	SurfaceTouchscreen	-0.0101648	24	24	0.283381	0.822169
Surface	s__Dolosigranulum_pigrum	SurfaceTouchscreen	0.00754577	24	19	0.309704	0.8947
Surface	s__Oligella_urethralis	SurfaceTouchscreen	0.00641413	24	5	0.312331	0.89845
Surface	s__Actinomyces_massiliensis	SurfaceSeat	-0.00720062	24	13	0.318317	0.911789
Surface	s__Enterobacter_hormaechei	SurfaceTouchscreen	0.0140904	24	5	0.319829	0.912255
Surface	s__Escherichia_unclassified	SurfaceSeat	0.00602176	24	10	0.329419	0.935661
Surface	s__Veillonella_unclassified	SurfaceTouchscreen	0.0083842	24	24	0.330888	0.935901
Surface	s__Porphyromonas_sp_oral_taxon_279	SurfaceSeat	0.0133757	24	3	0.343536	0.966008
Surface	s__Leuconostoc_pseudomesenteroides	SurfaceSeat	0.00737684	24	6	0.344391	0.966008
Surface	s__Avian_endogenous_retrovirus_EAV_HP	SurfaceSeat	0.0068837	24	6	0.354344	0.98982
Surface	s__Staphylococcus_aureus	SurfaceSeat	0.00746678	24	15	0.361668	1
Surface	s__Actinomyces_viscosus	SurfaceTouchscreen	-0.00722389	24	24	0.365272	1
Surface	s__Granulicatella_unclassified	SurfaceTouchscreen	0.00734709	24	19	0.366977	1
Surface	s__Gemella_unclassified	SurfaceSeat	-0.00564835	24	16	0.370496	1
Surface	s__Acinetobacter_unclassified	SurfaceSeat	0.0161492	24	19	0.382781	1
Surface	s__Porcine_type_C_oncovirus	SurfaceSeat	-0.00743931	24	14	0.383175	1
Surface	s__Leptotrichia_unclassified	SurfaceSeat	0.00369589	24	10	0.389246	1
Surface	s__Thiomonas_unclassified	SurfaceSeat	0.00854423	24	7	0.390886	1
Surface	s__Leuconostoc_unclassified	SurfaceTouchscreen	0.00537636	24	3	0.404935	1
Surface	s__Oligella_urethralis	SurfaceSeat	-0.00544647	24	5	0.418463	1
Surface	s__Thiomonas_unclassified	SurfaceTouchscreen	0.00751304	24	7	0.421134	1
Surface	s__Rothia_mucilaginosa	SurfaceTouchscreen	0.00864577	24	24	0.446464	1
Surface	s__Pseudomonas_fragi	SurfaceTouchscreen	0.00746223	24	11	0.451902	1
Surface	s__Granulicatella_unclassified	SurfaceSeat	-0.00621686	24	19	0.471954	1
Surface	s__Pseudomonas_fragi	SurfaceSeat	0.00754839	24	11	0.474672	1
Surface	s__Neisseria_unclassified	SurfaceTouchscreen	0.00690835	24	23	0.48863	1
Surface	s__Propionibacterium_phage_P101A	SurfaceSeat	-0.0468078	24	14	0.488708	1
Surface	s__Granulicatella_adiacens	SurfaceSeat	0.00533295	24	12	0.489049	1
Surface	s__Ruminococcus_torques	SurfaceTouchscreen	0.00621943	24	6	0.489333	1
Surface	s__Actinomyces_massiliensis	SurfaceTouchscreen	-0.00461574	24	13	0.492887	1
Surface	s__Actinomyces_johnsonii	SurfaceTouchscreen	-0.00319491	24	10	0.499867	1
Surface	s__Acinetobacter_baumannii	SurfaceSeat	0.00172314	24	7	0.502813	1
Surface	s__Streptococcus_vestibularis	SurfaceSeat	0.00515469	24	11	0.507217	1
Surface	s__Propionibacterium_avidum	SurfaceTouchscreen	0.00407595	24	10	0.516438	1
Surface	s__Actinoplanes_unclassified	SurfaceSeat	0.00441057	24	9	0.542536	1
Surface	s__Streptococcus_infantis	SurfaceSeat	-0.00629932	24	16	0.545539	1
Surface	s__Granulicatella_elegans	SurfaceSeat	0.0035495	24	10	0.546167	1
Surface	s__Corynebacterium_propinquum	SurfaceSeat	-0.00207357	24	13	0.546366	1
Surface	s__Enterobacter_cloacae	SurfaceSeat	0.00299337	24	9	0.549534	1
Surface	s__Streptococcus_gordonii	SurfaceSeat	0.0058088	24	17	0.567704	1
Surface	s__Actinomyces_naeslundii	SurfaceTouchscreen	-0.00426703	24	11	0.568661	1
Surface	s__Neisseria_flavescens	SurfaceSeat	0.00523063	24	7	0.573207	1
Surface	s__Streptococcus_tigurinus	SurfaceSeat	0.00388452	24	8	0.584472	1
Surface	s__Streptococcus_australis	SurfaceSeat	-0.00404781	24	16	0.588392	1
Surface	s__Haemophilus_parainfluenzae	SurfaceSeat	0.00718039	24	19	0.594864	1
Surface	s__Rothia_mucilaginosa	SurfaceSeat	-0.00640392	24	24	0.595168	1
Surface	s__Veillonella_atypica	SurfaceSeat	-0.00417685	24	12	0.595837	1
Surface	s__Ruminococcus_gnavus	SurfaceSeat	0.00445915	24	4	0.596519	1
Surface	s__Streptococcus_cristatus	SurfaceSeat	-0.00332243	24	7	0.605754	1
Surface	s__Rothia_aeria	SurfaceTouchscreen	-0.00321738	24	17	0.615139	1
Surface	s__Corynebacterium_durum	SurfaceTouchscreen	0.00265428	24	13	0.619181	1
Surface	s__Brevibacterium_unclassified	SurfaceSeat	0.00389172	24	10	0.634811	1
Surface	s__Staphylococcus_saprophyticus	SurfaceSeat	0.00562558	24	11	0.636655	1
Surface	s__Veillonella_unclassified	SurfaceSeat	0.00428477	24	24	0.637874	1
Surface	s__Turicella_otitidis	SurfaceTouchscreen	-0.00449792	24	17	0.643335	1
Surface	s__Eubacterium_brachy	SurfaceSeat	-0.00256995	24	7	0.650705	1
Surface	s__Escherichia_coli	SurfaceSeat	0.00333044	24	8	0.653956	1
Surface	s__Gemella_haemolysans	SurfaceSeat	0.00380632	24	19	0.659726	1
Surface	s__Actinomyces_graevenitzii	SurfaceSeat	-0.00209102	24	14	0.670061	1
Surface	s__Alloprevotella_unclassified	SurfaceSeat	0.00350345	24	11	0.675319	1
Surface	s__Burkholderia_unclassified	SurfaceSeat	0.00297588	24	10	0.680376	1
Surface	s__Bacteroides_vulgatus	SurfaceSeat	0.00256242	24	5	0.709592	1
Surface	s__Rothia_dentocariosa	SurfaceTouchscreen	0.00734231	24	24	0.712902	1
Surface	s__Neisseria_unclassified	SurfaceSeat	0.00378537	24	23	0.72051	1
Surface	s__Actinomyces_odontolyticus	SurfaceSeat	0.0033295	24	20	0.729683	1
Surface	s__Klebsiella_unclassified	SurfaceSeat	0.00152929	24	9	0.734509	1
Surface	s__Acinetobacter_lwoffii	SurfaceSeat	0.00245147	24	12	0.743599	1
Surface	s__Dolosigranulum_pigrum	SurfaceSeat	-0.00248418	24	19	0.750808	1
Surface	s__Corynebacterium_matruchotii	SurfaceTouchscreen	0.00361935	24	20	0.755068	1
Surface	s__Leifsonia_unclassified	SurfaceSeat	0.00224435	24	11	0.756002	1
Surface	s__Actinomyces_viscosus	SurfaceSeat	-0.00254074	24	24	0.762933	1
Surface	s__Corynebacterium_glucuronolyticum	SurfaceTouchscreen	0.000773262	24	11	0.764628	1
Surface	s__Rothia_dentocariosa	SurfaceSeat	-0.00624233	24	24	0.768843	1
Surface	s__Dorea_unclassified	SurfaceTouchscreen	0.00121921	24	6	0.80583	1
Surface	s__Lautropia_mirabilis	SurfaceTouchscreen	0.00159239	24	14	0.823301	1
Surface	s__Corynebacterium_durum	SurfaceSeat	-0.00126232	24	13	0.823962	1
Surface	s__Corynebacterium_glucuronolyticum	SurfaceSeat	-0.00058195	24	11	0.832362	1
Surface	s__Veillonella_parvula	SurfaceSeat	-0.00245994	24	20	0.840737	1
Surface	s__C2likevirus_unclassified	SurfaceSeat	0.00165402	24	10	0.841443	1
Surface	s__Neisseria_sicca	SurfaceSeat	0.00126372	24	11	0.849848	1
Surface	s__Abiotrophia_defectiva	SurfaceSeat	-0.00122291	24	19	0.854886	1
Surface	s__Actinomyces_oris	SurfaceTouchscreen	0.0015706	24	22	0.856652	1
Surface	s__Lautropia_mirabilis	SurfaceSeat	0.00133697	24	14	0.860244	1
Surface	s__C2likevirus_unclassified	SurfaceTouchscreen	-0.00131415	24	10	0.865549	1
Surface	s__Propionibacterium_granulosum	SurfaceSeat	0.00159303	24	24	0.87286	1
Surface	s__Micrococcus_luteus	SurfaceTouchscreen	0.00163322	24	24	0.89868	1
Surface	s__Propionibacterium_phage_P100D	SurfaceTouchscreen	-0.00635883	24	15	0.899305	1
Surface	s__Porcine_type_C_oncovirus	SurfaceTouchscreen	-0.00096165	24	14	0.903562	1
Surface	s__Sphingobacterium_unclassified	SurfaceSeat	0.000476842	24	9	0.909096	1
Surface	s__Gemella_sanguinis	SurfaceSeat	0.000440296	24	8	0.925808	1
Surface	s__Klebsiella_unclassified	SurfaceTouchscreen	0.000311823	24	9	0.94121	1
Surface	s__Streptococcus_vestibularis	SurfaceTouchscreen	0.000428067	24	11	0.952975	1
Surface	s__Streptococcus_mutans	SurfaceSeat	-0.00101321	24	4	0.9548	1
Surface	s__Streptococcus_sanguinis	SurfaceSeat	0.00066778	24	22	0.960631	1
Surface	s__Prevotella_melaninogenica	SurfaceSeat	-0.000586667	24	16	0.960942	1
Surface	s__Actinomyces_oris	SurfaceSeat	-0.000382275	24	22	0.967061	1
Surface	s__Rhodopseudomonas_palustris	SurfaceSeat	4.16008e-05	24	9	0.990236	1
Surface	s__Megamonas_unclassified	SurfaceSeat	4.67427e-18	24	4	1	1
Surface	s__Methylobacterium_extorquens	SurfaceSeat	6.23236e-18	24	5	1	1
Surface	s__Halomonas_unclassified	SurfaceSeat	4.67427e-18	24	5	1	1
Surface	s__Massilia_timonae	SurfaceSeat	3.11618e-18	24	5	1	1
Surface	s__Pedobacter_unclassified	SurfaceSeat	3.11618e-18	24	6	1	1
Surface	s__Lactobacillus_helveticus	SurfaceSeat	3.11618e-18	24	4	1	1
Surface	s__Acinetobacter_schindleri	SurfaceSeat	1.55809e-18	24	5	1	1
Surface	s__Herbaspirillum_unclassified	SurfaceSeat	1.55809e-18	24	5	1	1
Surface	s__Kocuria_sp_UCD_OTCP	SurfaceSeat	0	24	3	1	1

## Sheet: MaAsLin_KO_allTaxa
Enriched KOs across surfaces for UniRef50 abundances	Variable	Feature	Value	Coefficient	N	N.not.0	P.value	Q.value
2	site	K03549: KUP system potassium uptake protein	siteseat	-0.01062	24	24	4.62223e-15	5.58366e-12
3	site	K01652: acetolactate synthase I/II/III large subunit [EC:2.2.1.6]	siteseat	0.0127126	24	24	8.94491e-15	7.20363e-12
4	site	K01657: anthranilate synthase component I [EC:4.1.3.27]	siteseat	0.0103936	24	24	1.26653e-14	7.64984e-12
5	site	K03405: magnesium chelatase subunit I [EC:6.6.1.1]	siteseat	-0.0140357	24	24	1.278e-13	5.52049e-11
6	site	K01222: 6-phospho-beta-glucosidase [EC:3.2.1.86]	siteseat	-0.0123259	24	24	1.54853e-13	5.52049e-11
8	site	K02230: cobaltochelatase CobN [EC:6.6.1.2]	siteseat	-0.0152285	24	24	1.85919e-13	5.61474e-11
10	site	K07568: S-adenosylmethionine:tRNA ribosyltransferase-isomerase [EC:5.-.-.-]	siteseat	0.00964476	24	24	2.41847e-13	5.84303e-11
12	site	K10241: cellobiose transport system permease protein	siteseat	-0.0116265	24	24	3.70269e-13	7.42111e-11
13	site	K03776: aerotaxis receptor	siteseat	-0.0118895	24	24	3.99315e-13	7.42111e-11
14	site	K05896: segregation and condensation protein A	siteseat	0.00956834	24	24	4.93469e-13	8.51587e-11
16	site	K00853: L-ribulokinase [EC:2.7.1.16]	siteseat	-0.00947581	24	24	5.86391e-13	8.8545e-11
18	site	K14335: alpha-1,6-mannosyltransferase [EC:2.4.1.-]	siteseat	-0.0117005	24	24	8.22517e-13	1.104e-10
19	site	K08676: tricorn protease [EC:3.4.21.-]	siteseat	-0.0124053	24	24	9.99438e-13	1.1996e-10
20	site	K03685: ribonuclease III [EC:3.1.26.3]	siteseat	0.0113467	24	24	1.0878e-12	1.1996e-10
21	site	K11183: phosphocarrier protein FPr	siteseat	-0.0107104	24	24	1.10585e-12	1.1996e-10
22	site	K00096: glycerol-1-phosphate dehydrogenase [NAD(P)] [EC:1.1.1.261]	siteseat	-0.0166902	24	24	1.11395e-12	1.1996e-10
23	site	K01847: methylmalonyl-CoA mutase [EC:5.4.99.2]	siteseat	-0.0145743	24	24	1.142e-12	1.1996e-10
24	site	K03018: DNA-directed RNA polymerase III subunit RPC1 [EC:2.7.7.6]	siteseat	-0.0120572	24	24	1.36127e-12	1.37034e-10
26	site	K01066: esterase / lipase [EC:3.1.1.-]	siteseat	-0.0124315	24	24	1.74669e-12	1.62308e-10
27	site	K00925: acetate kinase [EC:2.7.2.1]	siteseat	0.0115798	24	24	1.93805e-12	1.7342e-10
28	site	K14161: protein ImuB	siteseat	-0.0107129	24	24	2.15304e-12	1.79409e-10
29	site	K03582: exodeoxyribonuclease V beta subunit [EC:3.1.11.5]	siteseat	-0.0119839	24	24	2.1535e-12	1.79409e-10
31	site	K03404: magnesium chelatase subunit D [EC:6.6.1.1]	siteseat	-0.0172091	24	24	2.67563e-12	2.08527e-10
32	site	K01191: alpha-mannosidase [EC:3.2.1.24]	siteseat	-0.0171228	24	24	3.21974e-12	2.40151e-10
33	site	K15371: NO_NAME	siteseat	-0.0114194	24	24	3.35776e-12	2.40151e-10
34	site	K05991: NO_NAME	siteseat	-0.017935	24	24	3.3796e-12	2.40151e-10
35	site	K01250: pyrimidine-specific ribonucleoside hydrolase [EC:3.2.-.-]	siteseat	-0.0133532	24	24	3.60377e-12	2.46498e-10
37	site	K13019: UDP-GlcNAc3NAcA epimerase [EC:5.1.3.23]	siteseat	-0.0117743	24	24	4.10624e-12	2.68126e-10
38	site	K14451: (3S)-malyl-CoA thioesterase	siteseat	-0.0124917	24	24	4.35158e-12	2.76669e-10
39	site	K01754: threonine dehydratase [EC:4.3.1.19]	siteseat	0.00960311	24	24	4.50983e-12	2.79378e-10
40	site	K00239: succinate dehydrogenase flavoprotein subunit [EC:1.3.99.1]	siteseat	-0.00734346	24	24	4.6875e-12	2.83125e-10
41	site	K01453: NO_NAME	siteseat	-0.0119158	24	24	5.05274e-12	2.97742e-10
42	site	K13541: cobalamin biosynthesis protein CbiG / precorrin-3B C17-methyltransferase [EC:2.1.1.131]	siteseat	-0.0122376	24	24	5.22094e-12	2.98831e-10
46	site	K07047: NO_NAME	siteseat	-0.00834063	24	24	5.78921e-12	3.0406e-10
47	site	K11045: cAMP factor	siteseat	-0.0281118	24	24	5.91785e-12	3.04203e-10
48	site	K01760: cystathionine beta-lyase [EC:4.4.1.8]	siteseat	0.00893342	24	24	6.1049e-12	3.0608e-10
49	site	K00528: ferredoxin--NADP+ reductase [EC:1.18.1.2]	siteseat	0.0110604	24	24	6.20775e-12	3.0608e-10
50	site	K03079: L-ribulose-5-phosphate 3-epimerase [EC:5.1.3.22]	siteseat	-0.0132014	24	24	6.34012e-12	3.06355e-10
51	site	K01792: glucose-6-phosphate 1-epimerase [EC:5.1.3.15]	siteseat	-0.0123011	24	24	6.79804e-12	3.2204e-10
54	site	K10797: 2-enoate reductase [EC:1.3.1.31]	siteseat	-0.0127837	24	24	7.2976e-12	3.25608e-10
55	site	K03820: apolipoprotein N-acyltransferase [EC:2.3.1.-]	siteseat	-0.00823015	24	24	7.5857e-12	3.25608e-10
56	site	K03281: chloride channel protein, CIC family	siteseat	-0.0125704	24	24	7.631e-12	3.25608e-10
57	site	K17489: NO_NAME	siteseat	-0.0145781	24	24	7.72914e-12	3.25608e-10
58	site	K03924: MoxR-like ATPase [EC:3.6.3.-]	siteseat	-0.0133466	24	24	7.90925e-12	3.25608e-10
59	site	K06888: NO_NAME	siteseat	-0.0121537	24	24	7.95151e-12	3.25608e-10
60	site	K01259: proline iminopeptidase [EC:3.4.11.5]	siteseat	-0.0110631	24	24	8.57483e-12	3.4138e-10
63	site	K03457: nucleobase:cation symporter-1, NCS1 family	siteseat	-0.0153601	24	24	9.13217e-12	3.48455e-10
64	site	K03336: 3D-(3,5/4)-trihydroxycyclohexane-1,2-dione hydrolase [EC:3.7.1.-]	siteseat	-0.0116653	24	24	9.2306e-12	3.48455e-10
65	site	K01846: methylaspartate mutase [EC:5.4.99.1]	siteseat	-0.012124	24	24	9.45173e-12	3.4877e-10
66	site	K01727: hyaluronate lyase [EC:4.2.2.1]	siteseat	-0.0128817	24	24	9.64047e-12	3.4877e-10
69	site	K01710: dTDP-glucose 4,6-dehydratase [EC:4.2.1.46]	siteseat	0.0124322	24	24	1.02067e-11	3.57381e-10
73	site	K07048: phosphotriesterase-related protein	siteseat	-0.0113803	24	24	1.23044e-11	4.07225e-10
75	site	K11738: L-asparagine permease	siteseat	-0.014886	24	24	1.31588e-11	4.23889e-10
81	site	K13922: propionaldehyde dehydrogenase	siteseat	-0.0122438	24	24	1.66202e-11	4.90432e-10
82	site	K03488: beta-glucoside operon transcriptional antiterminator	siteseat	-0.0111825	24	24	1.66454e-11	4.90432e-10
83	site	K10843: DNA excision repair protein ERCC-3 [EC:3.6.4.12]	siteseat	-0.0133633	24	24	1.68761e-11	4.91236e-10
87	site	K01186: sialidase-1 [EC:3.2.1.18]	siteseat	-0.0179143	24	24	2.06794e-11	5.67096e-10
90	site	K02259: cytochrome c oxidase subunit XV assembly protein	siteseat	-0.011295	24	24	2.11377e-11	5.67429e-10
91	site	K03761: MFS transporter, MHS family, alpha-ketoglutarate permease	siteseat	-0.0121367	24	24	2.32342e-11	6.16855e-10
94	site	K11105: cell volume regulation protein A	siteseat	-0.0110549	24	24	2.54481e-11	6.54069e-10
97	site	K00766: anthranilate phosphoribosyltransferase [EC:2.4.2.18]	siteseat	0.010967	24	24	2.86764e-11	7.14249e-10
98	site	K02654: leader peptidase (prepilin peptidase) / N-methyltransferase [EC:3.4.23.43 2.1.1.-]	siteseat	-0.01269	24	24	3.06522e-11	7.50077e-10
99	site	K00112: glycerol-3-phosphate dehydrogenase subunit B [EC:1.1.5.3]	siteseat	-0.0132413	24	24	3.08037e-11	7.50077e-10
100	site	K01687: dihydroxy-acid dehydratase [EC:4.2.1.9]	siteseat	0.014494	24	24	3.10462e-11	7.50077e-10
101	site	K00128: aldehyde dehydrogenase (NAD+) [EC:1.2.1.3]	siteseat	0.0153626	24	24	3.13887e-11	7.50841e-10
104	site	K07646: two-component system, OmpR family, sensor histidine kinase KdpD [EC:2.7.13.3]	siteseat	-0.00956612	24	24	3.46384e-11	7.99188e-10
105	site	K03147: thiamine biosynthesis protein ThiC	siteseat	0.0124235	24	24	3.47329e-11	7.99188e-10
107	site	K00874: 2-dehydro-3-deoxygluconokinase [EC:2.7.1.45]	siteseat	-0.0163332	24	24	3.74147e-11	8.44804e-10
110	site	K02013: iron complex transport system ATP-binding protein [EC:3.6.3.34]	siteseat	-0.0253816	24	24	4.19778e-11	9.14116e-10
112	site	K13573: proteasome accessory factor C	siteseat	-0.00870328	24	24	4.32734e-11	9.27476e-10
113	site	K02026: multiple sugar transport system permease protein	siteseat	-0.0229942	24	24	4.33795e-11	9.27476e-10
114	site	K00525: ribonucleoside-diphosphate reductase alpha chain [EC:1.17.4.1]	siteseat	0.0125849	24	24	4.41062e-11	9.27778e-10
115	site	K01187: alpha-glucosidase [EC:3.2.1.20]	siteseat	-0.0134845	24	24	4.43179e-11	9.27778e-10
118	site	K03621: glycerol-3-phosphate acyltransferase PlsX [EC:2.3.1.15]	siteseat	0.0100691	24	24	4.60213e-11	9.38744e-10
120	site	K01667: tryptophanase [EC:4.1.99.1]	siteseat	-0.0108823	24	24	4.77218e-11	9.608e-10
123	site	K01786: L-ribulose-5-phosphate 4-epimerase [EC:5.1.3.4]	siteseat	-0.0150804	24	24	5.12398e-11	1.00647e-09
127	site	K02446: fructose-1,6-bisphosphatase II [EC:3.1.3.11]	siteseat	0.0105541	24	24	5.37549e-11	1.02261e-09
130	site	K01069: hydroxyacylglutathione hydrolase [EC:3.1.2.6]	siteseat	0.00986443	24	24	5.51363e-11	1.02469e-09
131	site	K17686: NO_NAME	siteseat	-0.0086036	24	24	5.57967e-11	1.02904e-09
135	site	K00652: 8-amino-7-oxononanoate synthase [EC:2.3.1.47]	siteseat	-0.00903848	24	24	6.22164e-11	1.11344e-09
143	site	K01625: 2-dehydro-3-deoxyphosphogluconate aldolase / 4-hydroxy-2-oxoglutarate aldolase [EC:4.1.2.14 4.1.3.16]	siteseat	-0.0126155	24	24	7.85483e-11	1.31484e-09
146	site	K07065: NO_NAME	siteseat	-0.0112889	24	24	7.94565e-11	1.31484e-09
147	site	K03290: MFS transporter, SHS family, sialic acid transporter	siteseat	-0.0163822	24	24	8.2035e-11	1.34828e-09
148	site	K06204: DnaK suppressor protein	siteseat	-0.0099162	24	24	8.30335e-11	1.352e-09
151	site	K13950: para-aminobenzoate synthetase [EC:2.6.1.85]	siteseat	-0.0119609	24	24	8.58746e-11	1.37399e-09
152	site	K01046: triacylglycerol lipase [EC:3.1.1.3]	siteseat	-0.0189099	24	24	8.90224e-11	1.41497e-09
153	site	K03762: MFS transporter, MHS family, proline/betaine transporter	siteseat	-0.00857409	24	24	9.07371e-11	1.41497e-09
156	site	K08485: phosphocarrier protein NPr	siteseat	-0.0139808	24	24	9.13638e-11	1.41497e-09
157	site	K00318: proline dehydrogenase [EC:1.5.99.8]	siteseat	-0.0111368	24	24	9.40112e-11	1.44587e-09
158	site	K07095: NO_NAME	siteseat	0.0105394	24	24	9.45558e-11	1.44587e-09
159	site	K04561: nitric-oxide reductase, cytochrome b-containing subunit I [EC:1.7.99.7]	siteseat	-0.0114244	24	24	9.56249e-11	1.45302e-09
160	site	K06400: site-specific DNA recombinase	siteseat	-0.00801551	24	24	9.71619e-11	1.46714e-09
162	site	K03799: heat shock protein HtpX [EC:3.4.24.-]	siteseat	0.00914452	24	24	9.89624e-11	1.47588e-09
164	site	K00613: glycine amidinotransferase [EC:2.1.4.1]	siteseat	-0.0107057	24	24	1.06005e-10	1.55804e-09
166	site	K02006: cobalt/nickel transport system ATP-binding protein	siteseat	-0.00947434	24	24	1.10654e-10	1.61049e-09
167	site	K02008: cobalt/nickel transport system permease protein	siteseat	-0.0100528	24	24	1.12187e-10	1.61761e-09
168	site	K16013: NO_NAME	siteseat	-0.0100397	24	24	1.12483e-10	1.61761e-09
170	site	K03338: 5-dehydro-2-deoxygluconokinase [EC:2.7.1.92]	siteseat	-0.0118608	24	24	1.14645e-10	1.6293e-09
171	site	K00595: precorrin-6Y C5,15-methyltransferase / precorrin-8W decarboxylase [EC:2.1.1.132 1.-.-.-]	siteseat	-0.0123114	24	24	1.16025e-10	1.63928e-09
173	site	K12373: hexosaminidase [EC:3.2.1.52]	siteseat	-0.0119836	24	24	1.19046e-10	1.66251e-09
176	site	K02552: menaquinone-specific isochorismate synthase [EC:5.4.4.2]	siteseat	-0.0152654	24	24	1.28436e-10	1.76307e-09
177	site	K08368: MFS transporter, putative metabolite transport protein	siteseat	-0.0110623	24	24	1.33318e-10	1.81975e-09
179	site	K02025: multiple sugar transport system permease protein	siteseat	-0.0228328	24	24	1.37892e-10	1.86115e-09
180	site	K01854: UDP-galactopyranose mutase [EC:5.4.99.9]	siteseat	0.0096876	24	24	1.39046e-10	1.8663e-09
181	site	K05816: sn-glycerol 3-phosphate transport system ATP-binding protein [EC:3.6.3.20]	siteseat	0.01227	24	24	1.42808e-10	1.8984e-09
183	site	K11734: aromatic amino acid transport protein AroP	siteseat	-0.0117639	24	24	1.45968e-10	1.9271e-09
185	site	K00972: UDP-N-acetylglucosamine pyrophosphorylase [EC:2.7.7.23]	siteseat	-0.0117434	24	24	1.49096e-10	1.94711e-09
187	site	K13051: beta-aspartyl-peptidase (threonine type) [EC:3.4.19.5]	siteseat	-0.0150651	24	24	1.51499e-10	1.95734e-09
188	site	K07284: sortase A	siteseat	0.0121722	24	24	1.52905e-10	1.96499e-09
189	site	K00849: galactokinase [EC:2.7.1.6]	siteseat	-0.0116584	24	24	1.56542e-10	2.00109e-09
190	site	K03216: RNA methyltransferase, TrmH family, group 2 [EC:2.1.1.-]	siteseat	0.00888157	24	24	1.58107e-10	2.01046e-09
191	site	K11189: phosphocarrier protein	siteseat	-0.0147343	24	24	1.61898e-10	2.04788e-09
194	site	K10563: formamidopyrimidine-DNA glycosylase [EC:3.2.2.23 4.2.99.18]	siteseat	-0.00645916	24	24	1.74352e-10	2.17131e-09
195	site	K00113: glycerol-3-phosphate dehydrogenase subunit C [EC:1.1.5.3]	siteseat	-0.0125212	24	24	1.75255e-10	2.17137e-09
196	site	K02228: precorrin-6A synthase [EC:2.1.1.152]	siteseat	-0.0104898	24	24	1.76673e-10	2.17777e-09
197	site	K00027: malate dehydrogenase (oxaloacetate-decarboxylating) [EC:1.1.1.38]	siteseat	-0.0118664	24	24	1.78789e-10	2.19267e-09
198	site	K13571: proteasome accessory factor A [EC:6.3.2.-]	siteseat	0.0103349	24	24	1.80714e-10	2.20508e-09
199	site	K02803: PTS system, N-acetylglucosamine-specific IIB component [EC:2.7.1.69]	siteseat	-0.0125633	24	24	1.82425e-10	2.21477e-09
201	site	K09767: hypothetical protein	siteseat	0.010433	24	24	1.99512e-10	2.39811e-09
203	site	K17315: NO_NAME	siteseat	-0.0100434	24	24	2.11033e-10	2.51161e-09
207	site	K02224: cobyrinic acid a,c-diamide synthase [EC:6.3.5.9 6.3.1.-]	siteseat	-0.00823248	24	24	2.35518e-10	2.74338e-09
208	site	K06016: N-carbamoyl-L-amino-acid hydrolase [EC:3.5.1.87]	siteseat	-0.0102666	24	24	2.36185e-10	2.74338e-09
210	site	K06976: NO_NAME	siteseat	-0.0113976	24	24	2.40683e-10	2.769e-09
214	site	K03768: peptidyl-prolyl cis-trans isomerase B (cyclophilin B) [EC:5.2.1.8]	siteseat	-0.011394	24	24	2.69055e-10	3.03755e-09
215	site	K02081: DeoR family transcriptional regulator, aga operon transcriptional repressor	siteseat	-0.0105938	24	24	2.82887e-10	3.17886e-09
216	site	K16163: NO_NAME	siteseat	-0.0139967	24	24	2.8868e-10	3.22894e-09
217	site	K00426: cytochrome bd-I oxidase subunit II [EC:1.10.3.-]	siteseat	-0.00828503	24	24	3.00252e-10	3.3429e-09
219	site	K02768: PTS system, fructose-specific IIA component [EC:2.7.1.69]	siteseat	-0.0142484	24	24	3.10565e-10	3.41331e-09
220	site	K02549: O-succinylbenzoate synthase [EC:4.2.1.113]	siteseat	-0.00811389	24	24	3.10814e-10	3.41331e-09
222	site	K02773: PTS system, galactitol-specific IIA component [EC:2.7.1.69]	siteseat	-0.0151367	24	24	3.13946e-10	3.41664e-09
225	site	K03313: Na+:H+ antiporter, NhaA family	siteseat	-0.0101486	24	24	3.26137e-10	3.50199e-09
227	site	K00040: fructuronate reductase [EC:1.1.1.57]	siteseat	-0.0104848	24	24	3.34199e-10	3.55693e-09
228	site	K01208: cyclomaltodextrinase [EC:3.2.1.54]	siteseat	-0.0111131	24	24	3.36377e-10	3.56442e-09
231	site	K11737: D-serine/D-alanine/glycine transporter	siteseat	-0.0209834	24	24	3.58594e-10	3.75049e-09
232	site	K01906: 6-carboxyhexanoate--CoA ligase [EC:6.2.1.14]	siteseat	-0.0124705	24	24	3.70862e-10	3.86208e-09
233	site	K09704: hypothetical protein	siteseat	-0.0122207	24	24	3.73542e-10	3.8733e-09
235	site	K16370: NO_NAME	siteseat	-0.0109131	24	24	3.80254e-10	3.90933e-09
237	site	K01697: cystathionine beta-synthase [EC:4.2.1.22]	siteseat	-0.0114598	24	24	3.92e-10	3.99608e-09
238	site	K09810: lipoprotein-releasing system ATP-binding protein [EC:3.6.3.-]	siteseat	0.0108053	24	24	3.94162e-10	4.00124e-09
243	site	K01739: cystathionine gamma-synthase [EC:2.5.1.48]	siteseat	0.00754589	24	24	4.42845e-10	4.40293e-09
244	site	K00060: threonine 3-dehydrogenase [EC:1.1.1.103]	siteseat	-0.00852399	24	24	4.54063e-10	4.49597e-09
245	site	K11732: phenylalanine-specific permease	siteseat	-0.0111643	24	24	4.6311e-10	4.56683e-09
246	site	K01966: propionyl-CoA carboxylase beta chain [EC:6.4.1.3]	siteseat	-0.00818183	24	24	4.79491e-10	4.70914e-09
247	site	K01207: beta-N-acetylhexosaminidase [EC:3.2.1.52]	siteseat	-0.0145542	24	24	4.89841e-10	4.79132e-09
248	site	K02002: glycine betaine/proline transport system substrate-binding protein	siteseat	-0.0139451	24	24	5.01156e-10	4.88223e-09
249	site	K10202: N-acetylglucosamine transport system permease protein	siteseat	-0.0115111	24	24	5.07363e-10	4.92285e-09
255	site	K02821: PTS system, ascorbate-specific IIA component [EC:2.7.1.69]	siteseat	-0.00905019	24	24	5.74893e-10	5.44682e-09
259	site	K14645: serine protease [EC:3.4.21.-]	siteseat	-0.0103557	24	24	6.129e-10	5.71725e-09
260	site	K09709: mesaconyl-C4 CoA hydratase	siteseat	-0.0141683	24	24	6.26963e-10	5.82593e-09
262	site	K01092: myo-inositol-1(or 4)-monophosphatase [EC:3.1.3.25]	siteseat	0.00960327	24	24	6.81168e-10	6.28131e-09
265	site	K00371: nitrate reductase 1, beta subunit [EC:1.7.99.4]	siteseat	-0.00830091	24	24	7.24274e-10	6.60319e-09
267	site	K02016: iron complex transport system substrate-binding protein	siteseat	-0.0225961	24	24	7.52803e-10	6.81188e-09
268	site	K09858: SEC-C motif domain protein	siteseat	-0.00907118	24	24	7.65319e-10	6.89929e-09
269	site	K03629: DNA replication and repair protein RecF	siteseat	-0.0111312	24	24	7.76667e-10	6.97557e-09
272	site	K00134: glyceraldehyde 3-phosphate dehydrogenase [EC:1.2.1.12]	siteseat	0.00787301	24	24	8.26288e-10	7.3176e-09
275	site	K03394: precorrin-2/cobalt-factor-2 C20-methyltransferase [EC:2.1.1.130 2.1.1.151]	siteseat	-0.00897374	24	24	8.36708e-10	7.35086e-09
277	site	K02032: peptide/nickel transport system ATP-binding protein	siteseat	-0.00769942	24	24	8.75156e-10	7.61731e-09
278	site	K00231: protoporphyrinogen oxidase [EC:1.3.3.4]	siteseat	-0.0127094	24	24	8.77754e-10	7.61731e-09
279	site	K03080: L-ribulose-5-phosphate 4-epimerase [EC:5.1.3.4]	siteseat	-0.0130029	24	24	8.79648e-10	7.61731e-09
280	site	K00852: ribokinase [EC:2.7.1.15]	siteseat	-0.011131	24	24	9.17906e-10	7.92021e-09
282	site	K08990: putative membrane protein	siteseat	-0.0131227	24	24	9.31718e-10	7.98238e-09
286	site	K07067: DNA integrity scanning protein	siteseat	-0.00926576	24	24	9.83945e-10	8.31192e-09
289	site	K13787: geranylgeranyl diphosphate synthase, type I [EC:2.5.1.1 2.5.1.10 2.5.1.29]	siteseat	-0.00764254	24	24	1.03486e-09	8.62796e-09
294	site	K00274: monoamine oxidase [EC:1.4.3.4]	siteseat	-0.0136205	24	24	1.12576e-09	9.25112e-09
295	site	K06871: NO_NAME	siteseat	-0.00998632	24	24	1.19175e-09	9.76019e-09
297	site	K02782: PTS system, glucitol/sorbitol-specific IIB component [EC:2.7.1.69]	siteseat	-0.0107688	24	24	1.21361e-09	9.87233e-09
302	site	K02069: putative ABC transport system permease protein	siteseat	-0.00930529	24	24	1.27875e-09	1.023e-08
303	site	K13671: alpha-1,2-mannosyltransferase [EC:2.4.1.-]	siteseat	-0.00937337	24	24	1.31068e-09	1.04509e-08
304	site	K10111: maltose/maltodextrin transport system ATP-binding protein [EC:3.6.3.19]	siteseat	0.00929581	24	24	1.33014e-09	1.05711e-08
310	site	K02783: PTS system, glucitol/sorbitol-specific IIC component	siteseat	-0.0148625	24	24	1.38089e-09	1.07295e-08
314	site	K00280: lysyl oxidase-like protein 2/3/4 [EC:1.4.3.-]	siteseat	-0.0141653	24	24	1.46044e-09	1.1237e-08
315	site	K00788: thiamine-phosphate pyrophosphorylase [EC:2.5.1.3]	siteseat	-0.00781086	24	24	1.47481e-09	1.13116e-08
317	site	K16012: NO_NAME	siteseat	-0.00942732	24	24	1.55274e-09	1.18341e-08
318	site	K02027: multiple sugar transport system substrate-binding protein	siteseat	-0.0108631	24	24	1.59268e-09	1.20634e-08
320	site	K00374: nitrate reductase 1, gamma subunit [EC:1.7.99.4]	siteseat	-0.00875841	24	24	1.5983e-09	1.20672e-08
322	site	K02777: PTS system, glucose-specific IIA component [EC:2.7.1.69]	siteseat	-0.0182308	24	24	1.63426e-09	1.22562e-08
323	site	K03491: lichenan operon transcriptional antiterminator	siteseat	-0.0133121	24	24	1.63855e-09	1.22562e-08
324	site	K17490: NO_NAME	siteseat	-0.0121102	24	24	1.65041e-09	1.23068e-08
325	site	K03416: methylmalonyl-CoA carboxyltransferase [EC:2.1.3.1]	siteseat	-0.0110621	24	24	1.69364e-09	1.25903e-08
328	site	K10200: N-acetylglucosamine transport system substrate-binding protein	siteseat	-0.0118248	24	24	1.73626e-09	1.27821e-08
329	site	K09992: hypothetical protein	siteseat	-0.0106182	24	24	1.74061e-09	1.27821e-08
332	site	K01087: trehalose-phosphatase [EC:3.1.3.12]	siteseat	-0.0134108	24	24	1.81413e-09	1.32016e-08
335	site	K03078: 3-dehydro-L-gulonate-6-phosphate decarboxylase [EC:4.1.1.85]	siteseat	-0.012483	24	24	1.89785e-09	1.36872e-08
337	site	K17899: NO_NAME	siteseat	-0.0120802	24	24	1.93563e-09	1.38768e-08
341	site	K03744: LemA protein	siteseat	0.0101582	24	24	2.00034e-09	1.41725e-08
342	site	K15977: NO_NAME	siteseat	0.0103343	24	24	2.02346e-09	1.42944e-08
345	site	K06201: copper homeostasis protein	siteseat	-0.00967277	24	24	2.14649e-09	1.50316e-08
347	site	K03293: amino acid transporter, AAT family	siteseat	-0.0231276	24	24	2.17079e-09	1.51142e-08
349	site	K03787: 5'-nucleotidase [EC:3.1.3.5]	siteseat	0.00944242	24	24	2.20401e-09	1.52352e-08
350	site	K02058: simple sugar transport system substrate-binding protein	siteseat	0.00998434	24	24	2.21663e-09	1.52352e-08
353	site	K01890: phenylalanyl-tRNA synthetase beta chain [EC:6.1.1.20]	siteseat	0.00749194	24	24	2.23341e-09	1.52859e-08
355	site	K03117: sec-independent protein translocase protein TatB	siteseat	-0.00869422	24	24	2.31317e-09	1.5724e-08
358	site	K07124: NO_NAME	siteseat	-0.0140169	24	24	2.35358e-09	1.5843e-08
360	site	K07791: anaerobic C4-dicarboxylate transporter DcuA	siteseat	-0.0131553	24	24	2.37886e-09	1.59648e-08
361	site	K10201: N-acetylglucosamine transport system permease protein	siteseat	-0.0115916	24	24	2.41824e-09	1.61841e-08
363	site	K07402: xanthine dehydrogenase accessory factor	siteseat	0.0115788	24	24	2.66946e-09	1.7767e-08
364	site	K01060: cephalosporin-C deacetylase [EC:3.1.1.41]	siteseat	-0.0122997	24	24	2.69655e-09	1.7898e-08
367	site	K01636: NO_NAME	siteseat	0.0113921	24	24	2.8468e-09	1.87408e-08
368	site	K02348: ElaA protein	siteseat	-0.0101072	24	24	2.90363e-09	1.9063e-08
370	site	K07653: two-component system, OmpR family, sensor histidine kinase MprB [EC:2.7.13.3]	siteseat	-0.00869392	24	24	2.94261e-09	1.92144e-08
373	site	K02000: glycine betaine/proline transport system ATP-binding protein [EC:3.6.3.32]	siteseat	-0.00931003	24	24	3.05281e-09	1.97737e-08
375	site	K00566: tRNA-specific 2-thiouridylase [EC:2.8.1.-]	siteseat	0.00515881	24	24	3.14545e-09	2.02297e-08
376	site	K02001: glycine betaine/proline transport system permease protein	siteseat	-0.0118218	24	24	3.15236e-09	2.02297e-08
377	site	K01802: peptidylprolyl isomerase [EC:5.2.1.8]	siteseat	-0.00945537	24	24	3.16177e-09	2.02297e-08
378	site	K07667: two-component system, OmpR family, KDP operon response regulator KdpE	siteseat	-0.00905344	24	24	3.16508e-09	2.02297e-08
383	site	K00074: 3-hydroxybutyryl-CoA dehydrogenase [EC:1.1.1.157]	siteseat	0.0113223	24	24	3.39894e-09	2.14408e-08
384	site	K01740: O-acetylhomoserine (thiol)-lyase [EC:2.5.1.49]	siteseat	0.00907968	24	24	3.47416e-09	2.18583e-08
387	site	K00957: sulfate adenylyltransferase subunit 2 [EC:2.7.7.4]	siteseat	0.0125876	24	24	3.56988e-09	2.22864e-08
390	site	K02055: putative spermidine/putrescine transport system substrate-binding protein	siteseat	0.0103517	24	24	3.63922e-09	2.24765e-08
394	site	K14441: ribosomal protein S12 methylthiotransferase [EC:2.-.-.-]	siteseat	0.0108089	24	24	3.73057e-09	2.28758e-08
400	site	K02031: peptide/nickel transport system ATP-binding protein	siteseat	-0.00801207	24	24	3.95323e-09	2.3808e-08
403	site	K01596: phosphoenolpyruvate carboxykinase (GTP) [EC:4.1.1.32]	siteseat	0.0100165	24	24	4.02709e-09	2.41426e-08
406	site	K02802: PTS system, N-acetylglucosamine-specific IIA component [EC:2.7.1.69]	siteseat	-0.0107474	24	24	4.13106e-09	2.45829e-08
407	site	K01867: tryptophanyl-tRNA synthetase [EC:6.1.1.2]	siteseat	0.00534717	24	24	4.18794e-09	2.48601e-08
413	site	K02774: PTS system, galactitol-specific IIB component [EC:2.7.1.69]	siteseat	-0.0157248	24	24	4.5795e-09	2.67102e-08
414	site	K03750: molybdopterin biosynthesis protein MoeA	siteseat	-0.0102777	24	24	4.58269e-09	2.67102e-08
421	site	K10242: cellobiose transport system permease protein	siteseat	-0.0111267	24	24	4.90196e-09	2.81309e-08
423	site	K00666: fatty-acyl-CoA synthase [EC:6.2.1.-]	siteseat	0.0112631	24	24	4.94125e-09	2.82224e-08
425	site	K17883: NO_NAME	siteseat	-0.00855266	24	24	5.07532e-09	2.88517e-08
429	site	K06726: D-ribose pyranase [EC:5.-.-.-]	siteseat	-0.0107837	24	24	5.40317e-09	3.04291e-08
433	site	K07005: NO_NAME	siteseat	-0.0101227	24	24	6.05278e-09	3.37726e-08
437	site	K02778: PTS system, glucose-specific IIB component [EC:2.7.1.69]	siteseat	-0.00945426	24	24	6.41434e-09	3.54624e-08
438	site	K07220: hypothetical protein	siteseat	0.00911767	24	24	6.48281e-09	3.57591e-08
439	site	K00626: acetyl-CoA C-acetyltransferase [EC:2.3.1.9]	siteseat	0.0160233	24	24	6.54632e-09	3.60271e-08
442	site	K02779: PTS system, glucose-specific IIC component	siteseat	-0.00947746	24	24	6.83447e-09	3.73577e-08
444	site	K00641: homoserine O-acetyltransferase [EC:2.3.1.31]	siteseat	0.00948176	24	24	7.05206e-09	3.83734e-08
446	site	K00878: hydroxyethylthiazole kinase [EC:2.7.1.50]	siteseat	-0.0101537	24	24	7.25834e-09	3.93187e-08
447	site	K02566: NagD protein	siteseat	-0.0122849	24	24	7.31823e-09	3.95545e-08
448	site	K13292: phosphatidylglycerol:prolipoprotein diacylglycerol transferase [EC:2.-.-.-]	siteseat	0.00862769	24	24	7.36372e-09	3.96289e-08
449	site	K01681: aconitate hydratase 1 [EC:4.2.1.3]	siteseat	0.0073994	24	24	7.36481e-09	3.96289e-08
454	site	K02575: MFS transporter, NNP family, nitrate/nitrite transporter	siteseat	-0.0112894	24	24	7.61412e-09	4.05192e-08
463	site	K03551: holliday junction DNA helicase RuvB	siteseat	0.0051148	24	24	8.51749e-09	4.44455e-08
464	site	K02057: simple sugar transport system permease protein	siteseat	-0.00990089	24	24	8.75291e-09	4.55755e-08
467	site	K03583: exodeoxyribonuclease V gamma subunit [EC:3.1.11.5]	siteseat	-0.0119668	24	24	8.98555e-09	4.64863e-08
468	site	K03568: TldD protein	siteseat	0.0102077	24	24	9.23708e-09	4.76854e-08
469	site	K01961: acetyl-CoA carboxylase, biotin carboxylase subunit [EC:6.4.1.2 6.3.4.14]	siteseat	0.00763547	24	24	9.31903e-09	4.80059e-08
471	site	K01494: dCTP deaminase [EC:3.5.4.13]	siteseat	0.0139482	24	24	9.49684e-09	4.87141e-08
474	site	K07119: NO_NAME	siteseat	-0.00821465	24	24	9.91929e-09	5.05591e-08
475	site	K01818: L-fucose isomerase [EC:5.3.1.25]	siteseat	-0.0138423	24	24	1.01615e-08	5.16256e-08
477	site	K02519: translation initiation factor IF-2	siteseat	-0.00902117	24	24	1.05451e-08	5.33644e-08
478	site	K06287: septum formation protein	siteseat	-0.0118161	24	24	1.0558e-08	5.33644e-08
480	site	K07308: anaerobic dimethyl sulfoxide reductase subunit C (DMSO reductase anchor subunit)	siteseat	-0.0138688	24	24	1.1077e-08	5.57543e-08
484	site	K01971: DNA ligase (ATP) [EC:6.5.1.1]	siteseat	0.0155037	24	24	1.14357e-08	5.70838e-08
485	site	K08999: hypothetical protein	siteseat	-0.0098972	24	24	1.16984e-08	5.8275e-08
486	site	K11733: lysine-specific permease	siteseat	-0.00746304	24	24	1.19219e-08	5.92663e-08
487	site	K04750: PhnB protein	siteseat	0.00972027	24	24	1.20019e-08	5.95414e-08
490	site	K01571: oxaloacetate decarboxylase, alpha subunit [EC:4.1.1.3]	siteseat	-0.0099987	24	24	1.24655e-08	6.14627e-08
491	site	K00768: nicotinate-nucleotide--dimethylbenzimidazole phosphoribosyltransferase [EC:2.4.2.21]	siteseat	-0.0105709	24	24	1.27144e-08	6.25622e-08
494	site	K00031: isocitrate dehydrogenase [EC:1.1.1.42]	siteseat	0.013192	24	24	1.29311e-08	6.32419e-08
496	site	K05895: precorrin-6X reductase [EC:1.3.1.54]	siteseat	-0.0100219	24	24	1.31741e-08	6.41707e-08
498	site	K03337: 5-deoxy-glucuronate isomerase [EC:5.3.1.-]	siteseat	-0.0102497	24	24	1.39097e-08	6.74815e-08
502	site	K03525: type III pantothenate kinase [EC:2.7.1.33]	siteseat	0.0120087	24	23	1.41935e-08	6.83097e-08
504	site	K05881: PTS hybrid protein	siteseat	-0.0113845	24	24	1.48251e-08	7.10665e-08
511	site	K00655: 1-acyl-sn-glycerol-3-phosphate acyltransferase [EC:2.3.1.51]	siteseat	-0.0118537	24	24	1.56419e-08	7.39547e-08
512	site	K01011: thiosulfate/3-mercaptopyruvate sulfurtransferase [EC:2.8.1.1 2.8.1.2]	siteseat	0.0129607	24	24	1.58334e-08	7.47136e-08
513	site	K02950: small subunit ribosomal protein S12	siteseat	0.00986826	24	24	1.60453e-08	7.55541e-08
515	site	K06915: NO_NAME	siteseat	0.010962	24	24	1.61053e-08	7.55541e-08
517	site	K09162: hypothetical protein	siteseat	0.0108409	24	24	1.6638e-08	7.77511e-08
520	site	K02781: PTS system, glucitol/sorbitol-specific IIA component [EC:2.7.1.69]	siteseat	-0.0144988	24	24	1.73665e-08	8.06875e-08
521	site	K02033: peptide/nickel transport system permease protein	siteseat	-0.00992601	24	24	1.75406e-08	8.13401e-08
524	site	K01419: ATP-dependent HslUV protease, peptidase subunit HslV [EC:3.4.25.2]	siteseat	0.00893108	24	24	1.88281e-08	8.68107e-08
526	site	K01809: mannose-6-phosphate isomerase [EC:5.3.1.8]	siteseat	-0.0113685	24	24	1.9079e-08	8.7633e-08
529	site	K01899: succinyl-CoA synthetase alpha subunit [EC:6.2.1.4 6.2.1.5]	siteseat	0.00955636	24	24	1.96109e-08	8.94597e-08
535	site	K02015: iron complex transport system permease protein	siteseat	-0.0204075	24	24	2.08517e-08	9.4164e-08
536	site	K02018: molybdate transport system permease protein	siteseat	-0.00755164	24	24	2.10157e-08	9.47274e-08
538	site	K00259: alanine dehydrogenase [EC:1.4.1.1]	siteseat	-0.00922861	24	24	2.13058e-08	9.5678e-08
540	site	K00937: polyphosphate kinase [EC:2.7.4.1]	siteseat	0.0101934	24	24	2.32649e-08	1.03955e-07
543	site	K02619: 4-amino-4-deoxychorismate lyase [EC:4.1.3.38]	siteseat	-0.00810094	24	24	2.38745e-08	1.06226e-07
546	site	K06148: ATP-binding cassette, subfamily C, bacterial	siteseat	-0.0108311	24	24	2.57284e-08	1.13846e-07
548	site	K00297: methylenetetrahydrofolate reductase (NADPH) [EC:1.5.1.20]	siteseat	-0.00717525	24	24	2.71939e-08	1.19892e-07
550	site	K00390: phosphoadenosine phosphosulfate reductase [EC:1.8.4.8]	siteseat	0.00953958	24	24	2.76275e-08	1.2136e-07
551	site	K14260: alanine-synthesizing transaminase [EC:2.6.1.66 2.6.1.2]	siteseat	0.00943557	24	24	2.78439e-08	1.22089e-07
553	site	K02775: PTS system, galactitol-specific IIC component	siteseat	-0.00946655	24	24	2.88107e-08	1.25871e-07
554	site	K07146: UPF0176 protein	siteseat	0.00985087	24	24	2.89691e-08	1.26334e-07
558	site	K00783: hypothetical protein	siteseat	0.00868357	24	24	3.05573e-08	1.32305e-07
561	site	K03578: ATP-dependent helicase HrpA [EC:3.6.4.13]	siteseat	-0.00780485	24	24	3.09581e-08	1.33324e-07
562	site	K08369: MFS transporter, putative metabolite:H+ symporter	siteseat	-0.00889167	24	24	3.16322e-08	1.35985e-07
563	site	K07335: basic membrane protein A and related proteins	siteseat	-0.00884735	24	24	3.1891e-08	1.36854e-07
564	site	K06048: carboxylate-amine ligase [EC:6.3.-.-]	siteseat	0.0108313	24	24	3.24336e-08	1.38935e-07
567	site	K01638: malate synthase [EC:2.3.3.9]	siteseat	0.00999686	24	24	3.31219e-08	1.41133e-07
569	site	K01892: histidyl-tRNA synthetase [EC:6.1.1.21]	siteseat	0.00514645	24	24	3.45422e-08	1.46668e-07
571	site	K07693: two-component system, NarL family, response regulator DesR	siteseat	-0.00830041	24	24	3.52387e-08	1.49101e-07
572	site	K01028: 3-oxoacid CoA-transferase subunit A [EC:2.8.3.5]	siteseat	0.0103573	24	24	3.5757e-08	1.5103e-07
578	site	K01167: ribonuclease T1 [EC:3.1.27.3]	siteseat	-0.0114373	24	24	3.85349e-08	1.61073e-07
579	site	K01206: alpha-L-fucosidase [EC:3.2.1.51]	siteseat	-0.0105576	24	24	3.86223e-08	1.6116e-07
580	site	K01644: citrate lyase subunit beta / citryl-CoA lyase [EC:4.1.3.6 4.1.3.34]	siteseat	-0.00697923	24	24	3.88098e-08	1.61663e-07
581	site	K01029: 3-oxoacid CoA-transferase subunit B [EC:2.8.3.5]	siteseat	0.0107906	24	24	3.91758e-08	1.62906e-07
584	site	K09457: 7-cyano-7-deazaguanine reductase [EC:1.7.1.13]	siteseat	0.00830113	24	24	4.07994e-08	1.68786e-07
585	site	K06133: 4'-phosphopantetheinyl transferase [EC:2.7.8.-]	siteseat	-0.0152068	24	24	4.13476e-08	1.70631e-07
589	site	K01934: 5-formyltetrahydrofolate cyclo-ligase [EC:6.3.3.2]	siteseat	-0.0073444	24	24	4.25015e-08	1.74336e-07
595	site	K01621: phosphoketolase [EC:4.1.2.9]	siteseat	0.0106307	24	24	4.47625e-08	1.81758e-07
598	site	K02051: sulfonate/nitrate/taurine transport system substrate-binding protein	siteseat	0.0124134	24	24	4.6511e-08	1.87911e-07
599	site	K07053: NO_NAME	siteseat	-0.00936385	24	24	4.66887e-08	1.88314e-07
601	site	K01000: phospho-N-acetylmuramoyl-pentapeptide-transferase [EC:2.7.8.13]	siteseat	0.00689219	24	24	4.73475e-08	1.90335e-07
602	site	K02007: cobalt/nickel transport system permease protein	siteseat	-0.00945909	24	24	4.77004e-08	1.91435e-07
604	site	K00549: 5-methyltetrahydropteroyltriglutamate--homocysteine methyltransferase [EC:2.1.1.14]	siteseat	0.00857987	24	24	4.84475e-08	1.9379e-07
609	site	K01251: adenosylhomocysteinase [EC:3.3.1.1]	siteseat	0.0151342	24	24	5.12892e-08	2.03472e-07
610	site	K00948: ribose-phosphate pyrophosphokinase [EC:2.7.6.1]	siteseat	0.00767519	24	24	5.14206e-08	2.03659e-07
612	site	K02221: YggT family protein	siteseat	-0.00970472	24	24	5.27108e-08	2.08087e-07
620	site	K07391: magnesium chelatase family protein	siteseat	-0.00761439	24	24	5.7882e-08	2.25553e-07
621	site	K07669: two-component system, OmpR family, response regulator MprA	siteseat	-0.0104761	24	24	6.01521e-08	2.34022e-07
625	site	K07093: NO_NAME	siteseat	0.0107248	24	24	6.26134e-08	2.42039e-07
626	site	K01579: aspartate 1-decarboxylase [EC:4.1.1.11]	siteseat	0.00849256	24	24	6.35206e-08	2.45153e-07
628	site	K00457: 4-hydroxyphenylpyruvate dioxygenase [EC:1.13.11.27]	siteseat	0.0115652	24	24	6.482e-08	2.49371e-07
629	site	K02437: glycine cleavage system H protein	siteseat	-0.00918179	24	24	6.50875e-08	2.50002e-07
630	site	K01788: N-acylglucosamine-6-phosphate 2-epimerase [EC:5.1.3.9]	siteseat	-0.00821268	24	24	6.54454e-08	2.50978e-07
631	site	K06988: NO_NAME	siteseat	0.012381	24	24	6.56329e-08	2.51298e-07
633	site	K00926: carbamate kinase [EC:2.7.2.2]	siteseat	-0.00719798	24	24	6.69523e-08	2.5554e-07
636	site	K01032: 3-oxoadipate CoA-transferase, beta subunit [EC:2.8.3.6]	siteseat	0.00987492	24	24	6.87535e-08	2.61177e-07
638	site	K07160: UPF0271 protein	siteseat	-0.00831628	24	24	7.05532e-08	2.67173e-07
640	site	K00939: adenylate kinase [EC:2.7.4.3]	siteseat	0.0057857	24	24	7.10017e-08	2.68031e-07
642	site	K07085: putative transport protein	siteseat	-0.0081201	24	24	7.50087e-08	2.82276e-07
643	site	K07768: two-component system, OmpR family, sensor histidine kinase SenX3 [EC:2.7.13.3]	siteseat	-0.0070974	24	24	7.67894e-08	2.88527e-07
646	site	K03284: metal ion transporter, MIT family	siteseat	-0.0073433	24	24	8.05062e-08	3.01088e-07
650	site	K00564: ribosomal RNA small subunit methyltransferase C [EC:2.1.1.172]	siteseat	-0.00831886	24	24	8.20936e-08	3.05135e-07
651	site	K07164: NO_NAME	siteseat	-0.00662428	24	24	8.3284e-08	3.08848e-07
652	site	K01873: valyl-tRNA synthetase [EC:6.1.1.9]	siteseat	0.00995872	24	24	8.3348e-08	3.08848e-07
653	site	K07282: poly-gamma-glutamate synthesis protein (capsule biosynthesis protein)	siteseat	-0.00999475	24	24	8.55231e-08	3.16422e-07
654	site	K00606: 3-methyl-2-oxobutanoate hydroxymethyltransferase [EC:2.1.2.11]	siteseat	0.0113953	24	24	8.97046e-08	3.30912e-07
655	site	K01918: pantoate--beta-alanine ligase [EC:6.3.2.1]	siteseat	0.00977078	24	24	8.97134e-08	3.30912e-07
656	site	K16147: NO_NAME	siteseat	-0.00606541	24	24	8.993e-08	3.31206e-07
664	site	K00982: glutamate-ammonia-ligase adenylyltransferase [EC:2.7.7.42]	siteseat	-0.00798084	24	24	1.03041e-07	3.7492e-07
665	site	K08372: putative serine protease PepD [EC:3.4.21.-]	siteseat	-0.0118954	24	24	1.04842e-07	3.809e-07
666	site	K03855: ferredoxin like protein	siteseat	-0.0106398	24	24	1.06688e-07	3.87024e-07
668	site	K09780: hypothetical protein	siteseat	-0.00750971	24	24	1.08441e-07	3.92204e-07
669	site	K00116: malate dehydrogenase (quinone) [EC:1.1.5.4]	siteseat	0.00834176	24	24	1.10341e-07	3.9848e-07
671	site	K04761: LysR family transcriptional regulator, hydrogen peroxide-inducible genes activator	siteseat	-0.00865777	24	24	1.11274e-07	4.00654e-07
672	site	K01649: 2-isopropylmalate synthase [EC:2.3.3.13]	siteseat	0.00684771	24	24	1.11595e-07	4.01212e-07
673	site	K00930: acetylglutamate/acetylaminoadipate kinase [EC:2.7.2.8 2.7.2.-]	siteseat	0.00516786	24	24	1.12209e-07	4.0282e-07
676	site	K03070: preprotein translocase subunit SecA	siteseat	0.00931082	24	24	1.19521e-07	4.27165e-07
677	site	K01897: long-chain acyl-CoA synthetase [EC:6.2.1.3]	siteseat	-0.00649434	24	24	1.22724e-07	4.37962e-07
679	site	K04759: ferrous iron transport protein B	siteseat	-0.00843435	24	24	1.32173e-07	4.70296e-07
680	site	K01696: tryptophan synthase beta chain [EC:4.2.1.20]	siteseat	0.00452232	24	24	1.36689e-07	4.85238e-07
683	site	K01875: seryl-tRNA synthetase [EC:6.1.1.11]	siteseat	0.0047536	24	24	1.40133e-07	4.95696e-07
685	site	K01056: peptidyl-tRNA hydrolase, PTH1 family [EC:3.1.1.29]	siteseat	0.00536535	24	24	1.42854e-07	5.03847e-07
686	site	K02227: adenosylcobinamide-phosphate synthase CobD [EC:6.3.1.10]	siteseat	-0.00741384	24	24	1.45669e-07	5.13027e-07
687	site	K00868: pyridoxine kinase [EC:2.7.1.35]	siteseat	-0.00748777	24	24	1.46888e-07	5.16567e-07
689	site	K07052: NO_NAME	siteseat	-0.0134349	24	24	1.51118e-07	5.29901e-07
690	site	K00384: thioredoxin reductase (NADPH) [EC:1.8.1.9]	siteseat	0.0069712	24	24	1.57766e-07	5.52411e-07
691	site	K06889: NO_NAME	siteseat	0.00996214	24	24	1.59846e-07	5.58882e-07
692	site	K00252: glutaryl-CoA dehydrogenase [EC:1.3.99.7]	siteseat	0.0106865	24	24	1.65262e-07	5.76983e-07
693	site	K01619: deoxyribose-phosphate aldolase [EC:4.1.2.4]	siteseat	-0.00555714	24	24	1.70845e-07	5.95616e-07
695	site	K11939: inner membrane transporter RhtA	siteseat	-0.00789032	24	24	1.73368e-07	6.02673e-07
696	site	K01338: ATP-dependent Lon protease [EC:3.4.21.53]	siteseat	0.0108985	24	24	1.7714e-07	6.14899e-07
698	site	K03790: ribosomal-protein-alanine N-acetyltransferase [EC:2.3.1.128]	siteseat	-0.00726507	24	24	1.80901e-07	6.26157e-07
702	site	K03437: RNA methyltransferase, TrmH family	siteseat	-0.00755536	24	24	1.87932e-07	6.46785e-07
704	site	K01878: glycyl-tRNA synthetase alpha chain [EC:6.1.1.14]	siteseat	0.00743763	24	24	1.89406e-07	6.50005e-07
707	site	K05364: peptidoglycan glycosyltransferase [EC:2.4.1.129]	siteseat	-0.00596553	24	24	1.93526e-07	6.6133e-07
708	site	K00016: L-lactate dehydrogenase [EC:1.1.1.27]	siteseat	-0.00969707	24	24	1.96953e-07	6.72087e-07
711	site	K07461: putative endonuclease	siteseat	0.00837628	24	24	2.02877e-07	6.89383e-07
712	site	K00332: NADH dehydrogenase I subunit C [EC:1.6.5.3]	siteseat	-0.00798345	24	24	2.12658e-07	7.21605e-07
714	site	K00632: acetyl-CoA acyltransferase [EC:2.3.1.16]	siteseat	0.00980053	24	24	2.14605e-07	7.26171e-07
720	site	K01962: acetyl-CoA carboxylase carboxyl transferase subunit alpha [EC:6.4.1.2]	siteseat	0.00742586	24	24	2.44111e-07	8.19127e-07
722	site	K00782: hypothetical protein	siteseat	-0.00566977	24	24	2.51343e-07	8.4106e-07
726	site	K00275: pyridoxamine 5'-phosphate oxidase [EC:1.4.3.5]	siteseat	0.0102288	24	24	2.67102e-07	8.8887e-07
729	site	K01876: aspartyl-tRNA synthetase [EC:6.1.1.12]	siteseat	0.00451194	24	24	2.72583e-07	9.03377e-07
731	site	K00156: pyruvate dehydrogenase (quinone) [EC:1.2.5.1]	siteseat	-0.00649226	24	24	2.81057e-07	9.28912e-07
732	site	K01951: GMP synthase (glutamine-hydrolysing) [EC:6.3.5.2]	siteseat	0.00516105	24	24	2.81723e-07	9.29839e-07
739	site	K14347: NO_NAME	siteseat	-0.00642482	24	24	3.24457e-07	1.06074e-06
740	site	K03758: arginine:ornithine antiporter	siteseat	-0.00763671	24	24	3.26237e-07	1.06512e-06
742	site	K02114: F-type H+-transporting ATPase subunit epsilon [EC:3.6.3.14]	siteseat	-0.00821386	24	24	3.39613e-07	1.1058e-06
744	site	K07442: tRNA (adenine-N1-)-methyltransferase catalytic subunit [EC:2.1.1.36]	siteseat	-0.0065391	24	24	3.5584e-07	1.15552e-06
745	site	K10440: ribose transport system permease protein	siteseat	-0.00796514	24	24	3.69248e-07	1.19745e-06
749	site	K01057: 6-phosphogluconolactonase [EC:3.1.1.31]	siteseat	-0.00489424	24	24	3.88576e-07	1.25341e-06
750	site	K04075: tRNA(Ile)-lysidine synthase [EC:6.3.4.-]	siteseat	-0.00700622	24	24	3.96632e-07	1.27768e-06
752	site	K07152: NO_NAME	siteseat	0.0105831	24	24	4.00032e-07	1.28521e-06
753	site	K01209: alpha-N-arabinofuranosidase [EC:3.2.1.55]	siteseat	-0.00878149	24	24	4.05491e-07	1.30102e-06
754	site	K03518: carbon-monoxide dehydrogenase small subunit [EC:1.2.99.2]	siteseat	0.0103062	24	24	4.13777e-07	1.32584e-06
756	site	K02067: putative ABC transport system substrate-binding protein	siteseat	0.0104872	24	24	4.24701e-07	1.35725e-06
761	site	K00001: alcohol dehydrogenase [EC:1.1.1.1]	siteseat	0.0100195	24	24	5.11057e-07	1.62249e-06
762	site	K09015: Fe-S cluster assembly protein SufD	siteseat	-0.00616592	24	24	5.25539e-07	1.66628e-06
764	site	K13542: uroporphyrinogen III methyltransferase / synthase [EC:2.1.1.107 4.2.1.75]	siteseat	-0.00696949	24	24	5.2864e-07	1.67061e-06
767	site	K00995: CDP-diacylglycerol--glycerol-3-phosphate 3-phosphatidyltransferase [EC:2.7.8.5]	siteseat	-0.00867263	24	24	5.34709e-07	1.6843e-06
769	site	K02075: zinc/manganese transport system permease protein	siteseat	-0.00614703	24	24	5.48557e-07	1.72342e-06
771	site	K02012: iron(III) transport system substrate-binding protein	siteseat	0.00842432	24	24	5.55877e-07	1.74092e-06
772	site	K16783: NO_NAME	siteseat	-0.00599162	24	24	5.56286e-07	1.74092e-06
774	site	K06199: CrcB protein	siteseat	-0.010038	24	24	5.7905e-07	1.80748e-06
775	site	K02066: putative ABC transport system permease protein	siteseat	0.00984586	24	24	5.8502e-07	1.82375e-06
777	site	K00754: NO_NAME	siteseat	-0.0084957	24	24	5.89778e-07	1.83385e-06
780	site	K05524: ferredoxin	siteseat	0.0105018	24	24	6.01772e-07	1.86395e-06
781	site	K03517: quinolinate synthase [EC:2.5.1.72]	siteseat	0.0116949	24	24	6.1273e-07	1.89546e-06
782	site	K00790: UDP-N-acetylglucosamine 1-carboxyvinyltransferase [EC:2.5.1.7]	siteseat	0.00462463	24	24	6.14076e-07	1.89719e-06
784	site	K00135: succinate-semialdehyde dehydrogenase (NADP+) [EC:1.2.1.16]	siteseat	0.00597848	24	24	6.24735e-07	1.9252e-06
786	site	K01785: aldose 1-epimerase [EC:5.1.3.3]	siteseat	-0.00819132	24	24	6.38538e-07	1.96273e-06
787	site	K10805: acyl-CoA thioesterase II [EC:3.1.2.-]	siteseat	-0.00694323	24	24	6.47938e-07	1.9891e-06
788	site	K00540: NO_NAME	siteseat	0.00750755	24	24	6.5024e-07	1.99363e-06
790	site	K07492: putative transposase	siteseat	0.00812682	24	24	6.70167e-07	2.04952e-06
793	site	K02548: 1,4-dihydroxy-2-naphthoate octaprenyltransferase [EC:2.5.1.74 2.5.1.-]	siteseat	-0.00684493	24	24	7.39784e-07	2.25387e-06
794	site	K03436: DeoR family transcriptional regulator, fructose operon transcriptional repressor	siteseat	-0.0073535	24	24	7.53362e-07	2.29235e-06
795	site	K00240: succinate dehydrogenase iron-sulfur protein [EC:1.3.99.1]	siteseat	-0.00596877	24	24	7.85862e-07	2.38823e-06
797	site	K09819: manganese/iron transport system permease protein	siteseat	-0.00688268	24	24	8.24416e-07	2.49911e-06
799	site	K01126: glycerophosphoryl diester phosphodiesterase [EC:3.1.4.46]	siteseat	-0.00823122	24	24	8.49067e-07	2.56739e-06
800	site	K02034: peptide/nickel transport system permease protein	siteseat	-0.00739827	24	24	8.59372e-07	2.5953e-06
801	site	K02358: elongation factor Tu	siteseat	0.00506248	24	24	8.7341e-07	2.6344e-06
803	site	K01881: prolyl-tRNA synthetase [EC:6.1.1.15]	siteseat	0.00483683	24	24	8.99588e-07	2.70661e-06
804	site	K00241: succinate dehydrogenase cytochrome b-556 subunit	siteseat	-0.00770394	24	24	9.05761e-07	2.72179e-06
805	site	K07307: anaerobic dimethyl sulfoxide reductase subunit B (DMSO reductase iron- sulfur subunit)	siteseat	-0.0102639	24	24	9.19928e-07	2.76093e-06
807	site	K07054: NO_NAME	siteseat	0.00960798	24	24	1.06365e-06	3.18436e-06
810	site	K02356: elongation factor P	siteseat	0.00732501	24	24	1.0978e-06	3.27441e-06
813	site	K05810: conserved hypothetical protein	siteseat	-0.00768837	24	24	1.1554e-06	3.43353e-06
816	site	K00820: glucosamine--fructose-6-phosphate aminotransferase (isomerizing) [EC:2.6.1.16]	siteseat	0.00436237	24	24	1.24768e-06	3.69413e-06
818	site	K04066: primosomal protein N' (replication factor Y) (superfamily II helicase) [EC:3.6.4.-]	siteseat	-0.00543588	24	24	1.27682e-06	3.77114e-06
819	site	K01524: exopolyphosphatase / guanosine-5'-triphosphate,3'-diphosphate pyrophosphatase [EC:3.6.1.11 3.6.1.40]	siteseat	0.00555028	24	24	1.38318e-06	4.08029e-06
820	site	K07024: NO_NAME	siteseat	-0.0149043	24	24	1.39686e-06	4.11562e-06
822	site	K01053: gluconolactonase [EC:3.1.1.17]	siteseat	0.0103273	24	24	1.4482e-06	4.25652e-06
823	site	K02433: aspartyl-tRNA(Asn)/glutamyl-tRNA (Gln) amidotransferase subunit A [EC:6.3.5.6 6.3.5.7]	siteseat	0.00455232	24	24	1.55139e-06	4.55427e-06
824	site	K00970: poly(A) polymerase [EC:2.7.7.19]	siteseat	-0.00522105	24	24	1.56102e-06	4.57698e-06
825	site	K07672: two-component system, OmpR family, response regulator TrcR	siteseat	-0.00711097	24	24	1.62423e-06	4.75652e-06
827	site	K07670: two-component system, OmpR family, response regulator MtrA	siteseat	-0.00500162	24	24	1.71084e-06	4.99805e-06
829	site	K15772: NO_NAME	siteseat	-0.0099148	24	24	1.77068e-06	5.1604e-06
831	site	K01724: 4a-hydroxytetrahydrobiopterin dehydratase [EC:4.2.1.96]	siteseat	0.0102329	24	23	1.79173e-06	5.20918e-06
837	site	K01808: ribose 5-phosphate isomerase B [EC:5.3.1.6]	siteseat	-0.00771798	24	24	1.94798e-06	5.62283e-06
840	site	K03891: ubiquinol-cytochrome c reductase cytochrome b subunit	siteseat	-0.00604336	24	24	2.08028e-06	5.98328e-06
841	site	K03305: proton-dependent oligopeptide transporter, POT family	siteseat	-0.00574068	24	24	2.12446e-06	6.10308e-06
844	site	K03046: DNA-directed RNA polymerase subunit beta' [EC:2.7.7.6]	siteseat	0.0135134	24	24	2.22278e-06	6.36284e-06
845	site	K06605: myo-inositol catabolism protein IolH	siteseat	-0.00825548	24	24	2.23544e-06	6.39151e-06
849	site	K01421: putative membrane protein	siteseat	-0.00773053	24	24	2.3146e-06	6.58666e-06
852	site	K07009: NO_NAME	siteseat	-0.00746021	24	24	2.34394e-06	6.64666e-06
853	site	K00077: 2-dehydropantoate 2-reductase [EC:1.1.1.169]	siteseat	-0.00620527	24	24	2.35857e-06	6.68031e-06
855	site	K00121: S-(hydroxymethyl)glutathione dehydrogenase / alcohol dehydrogenase [EC:1.1.1.284 1.1.1.1]	siteseat	0.00880908	24	24	2.43619e-06	6.88402e-06
859	site	K07493: putative transposase	siteseat	0.00953079	24	24	2.59994e-06	7.31252e-06
864	site	K01462: peptide deformylase [EC:3.5.1.88]	siteseat	0.00785421	24	24	2.87085e-06	8.02773e-06
865	site	K00567: methylated-DNA-[protein]-cysteine S-methyltransferase [EC:2.1.1.63]	siteseat	-0.00567788	24	24	2.92843e-06	8.17928e-06
866	site	K10439: ribose transport system substrate-binding protein	siteseat	0.00889252	24	24	2.94789e-06	8.22414e-06
867	site	K00997: holo-[acyl-carrier protein] synthase [EC:2.7.8.7]	siteseat	-0.00607263	24	24	2.95407e-06	8.23186e-06
869	site	K10008: glutamate transport system ATP-binding protein [EC:3.6.3.-]	siteseat	0.00810829	24	24	3.02364e-06	8.40636e-06
870	site	K03798: cell division protease FtsH [EC:3.4.24.-]	siteseat	0.00605729	24	24	3.0363e-06	8.43183e-06
872	site	K06147: ATP-binding cassette, subfamily B, bacterial	siteseat	-0.0129881	24	24	3.12783e-06	8.6661e-06
873	site	K06183: ribosomal small subunit pseudouridine synthase A [EC:5.4.99.12]	siteseat	-0.00713302	24	24	3.20178e-06	8.86084e-06
874	site	K09820: manganese/iron transport system ATP-binding protein	siteseat	-0.00828708	24	24	3.20548e-06	8.86091e-06
876	site	K02909: large subunit ribosomal protein L31	siteseat	-0.00488722	24	24	3.28468e-06	9.05913e-06
877	site	K02003: NO_NAME	siteseat	-0.0151938	24	24	3.31891e-06	9.14309e-06
878	site	K01805: xylose isomerase [EC:5.3.1.5]	siteseat	0.0097693	24	24	3.34992e-06	9.21799e-06
879	site	K01868: threonyl-tRNA synthetase [EC:6.1.1.3]	siteseat	0.00473866	24	24	3.44875e-06	9.47916e-06
880	site	K05846: osmoprotectant transport system permease protein	siteseat	-0.0090082	24	24	3.4562e-06	9.48884e-06
883	site	K03575: A/G-specific adenine glycosylase [EC:3.2.2.-]	siteseat	-0.00694134	24	24	3.5194e-06	9.62953e-06
885	site	K02036: phosphate transport system ATP-binding protein [EC:3.6.3.27]	siteseat	0.00700501	24	24	4.12714e-06	1.12669e-05
887	site	K01937: CTP synthase [EC:6.3.4.2]	siteseat	0.0046688	24	24	4.16847e-06	1.1354e-05
891	site	K07107: acyl-CoA thioester hydrolase [EC:3.1.2.-]	siteseat	0.00697978	24	24	4.67962e-06	1.26891e-05
893	site	K01267: aspartyl aminopeptidase [EC:3.4.11.21]	siteseat	-0.00610407	24	24	4.86002e-06	1.31487e-05
895	site	K08884: serine/threonine protein kinase, bacterial [EC:2.7.11.1]	siteseat	-0.00556403	24	24	5.12966e-06	1.38472e-05
898	site	K07183: response regulator NasT	siteseat	-0.00745527	24	24	5.45108e-06	1.46657e-05
902	site	K02529: LacI family transcriptional regulator	siteseat	-0.00920793	24	24	5.7244e-06	1.53328e-05
903	site	K09903: uridylate kinase [EC:2.7.4.22]	siteseat	0.00448793	24	24	5.86436e-06	1.56903e-05
904	site	K11753: riboflavin kinase / FMN adenylyltransferase [EC:2.7.1.26 2.7.7.2]	siteseat	-0.00580658	24	24	5.93261e-06	1.58553e-05
906	site	K01489: cytidine deaminase [EC:3.5.4.5]	siteseat	-0.00703256	24	24	6.01293e-06	1.60345e-05
907	site	K07483: transposase	siteseat	0.0143237	24	24	6.68771e-06	1.78142e-05
908	site	K01689: enolase [EC:4.2.1.11]	siteseat	0.00471378	24	24	6.97596e-06	1.85616e-05
909	site	K01546: K+-transporting ATPase ATPase A chain [EC:3.6.3.12]	siteseat	-0.00654695	24	24	6.98666e-06	1.85696e-05
912	site	K09972: general L-amino acid transport system ATP-binding protein [EC:3.6.3.-]	siteseat	0.00922369	24	24	7.07894e-06	1.8753e-05
913	site	K00799: glutathione S-transferase [EC:2.5.1.18]	siteseat	0.00876944	24	24	7.15827e-06	1.89424e-05
914	site	K00338: NADH dehydrogenase I subunit I [EC:1.6.5.3]	siteseat	-0.00683235	24	24	7.18366e-06	1.89728e-05
918	site	K07273: lysozyme	siteseat	-0.00788016	24	24	7.7133e-06	2.02999e-05
919	site	K06966: NO_NAME	siteseat	0.00965444	24	24	7.82208e-06	2.05448e-05
920	site	K03686: molecular chaperone DnaJ	siteseat	-0.00737683	24	24	7.82336e-06	2.05448e-05
923	site	K03306: inorganic phosphate transporter, PiT family	siteseat	-0.0052498	24	24	8.93012e-06	2.3375e-05
925	site	K00886: polyphosphate glucokinase [EC:2.7.1.63]	siteseat	-0.00435811	24	24	9.08194e-06	2.3721e-05
928	site	K01775: alanine racemase [EC:5.1.1.1]	siteseat	-0.00588748	24	24	9.3565e-06	2.43592e-05
932	site	K15634: NO_NAME	siteseat	0.00421396	24	24	1.02737e-05	2.66323e-05
933	site	K01889: phenylalanyl-tRNA synthetase alpha chain [EC:6.1.1.20]	siteseat	0.00422659	24	24	1.03056e-05	2.66863e-05
934	site	K03040: DNA-directed RNA polymerase subunit alpha [EC:2.7.7.6]	siteseat	0.00674953	24	24	1.03483e-05	2.67682e-05
935	site	K00950: 2-amino-4-hydroxy-6-hydroxymethyldihydropteridine diphosphokinase [EC:2.7.6.3]	siteseat	-0.00574208	24	24	1.09621e-05	2.83256e-05
936	site	K06346: spoIIIJ-associated protein	siteseat	-0.00741298	24	24	1.14225e-05	2.94838e-05
937	site	K03801: lipoyl(octanoyl) transferase [EC:2.3.1.181]	siteseat	-0.00521352	24	24	1.15314e-05	2.97331e-05
938	site	K07112: NO_NAME	siteseat	0.00692533	24	24	1.1666e-05	3.0048e-05
941	site	K01358: ATP-dependent Clp protease, protease subunit [EC:3.4.21.92]	siteseat	0.0112596	24	24	1.21157e-05	3.11068e-05
942	site	K10010: cystine transport system ATP-binding protein [EC:3.6.3.-]	siteseat	0.008513	24	24	1.21595e-05	3.11862e-05
943	site	K00936: NO_NAME	siteseat	0.00664603	24	24	1.25983e-05	3.22773e-05
945	site	K03594: bacterioferritin	siteseat	0.00746611	24	24	1.35194e-05	3.45639e-05
949	site	K00991: 2-C-methyl-D-erythritol 4-phosphate cytidylyltransferase [EC:2.7.7.60]	siteseat	-0.00533593	24	24	1.48261e-05	3.7745e-05
951	site	K08998: hypothetical protein	siteseat	-0.00562325	24	24	1.57541e-05	4.00229e-05
952	site	K03811: nicotinamide mononucleotide transporter	siteseat	-0.00697693	24	24	1.59484e-05	4.04742e-05
954	site	K01243: S-adenosylhomocysteine/5'-methylthioadenosine nucleosidase [EC:3.2.2.9]	siteseat	-0.00598775	24	24	1.62484e-05	4.11491e-05
955	site	K00616: transaldolase [EC:2.2.1.2]	siteseat	0.0050842	24	24	1.63543e-05	4.13483e-05
956	site	K07259: D-alanyl-D-alanine carboxypeptidase / D-alanyl-D-alanine-endopeptidase (penicillin-binding protein 4) [EC:3.4.16.4 3.4.21.-]	siteseat	-0.00620209	24	24	1.63613e-05	4.13483e-05
957	site	K02769: PTS system, fructose-specific IIB component [EC:2.7.1.69]	siteseat	-0.00564463	24	24	1.70176e-05	4.29619e-05
960	site	K01866: tyrosyl-tRNA synthetase [EC:6.1.1.1]	siteseat	0.00382786	24	24	1.90336e-05	4.79012e-05
961	site	K02770: PTS system, fructose-specific IIC component	siteseat	-0.00569147	24	24	1.91865e-05	4.82358e-05
962	site	K00962: polyribonucleotide nucleotidyltransferase [EC:2.7.7.8]	siteseat	0.00474568	24	24	2.00304e-05	5.0305e-05
963	site	K10041: putative glutamine transport system ATP-binding protein [EC:3.6.3.-]	siteseat	0.00557589	24	24	2.01586e-05	5.05743e-05
964	site	K00226: dihydroorotate oxidase [EC:1.3.3.1]	siteseat	-0.00687815	24	24	2.02277e-05	5.06951e-05
965	site	K07305: peptide-methionine (R)-S-oxide reductase [EC:1.8.4.12]	siteseat	0.00686726	24	24	2.06288e-05	5.16467e-05
967	site	K00036: glucose-6-phosphate 1-dehydrogenase [EC:1.1.1.49]	siteseat	0.00468179	24	24	2.08654e-05	5.21311e-05
968	site	K16148: NO_NAME	siteseat	-0.00479731	24	24	2.21953e-05	5.53966e-05
970	site	K02078: acyl carrier protein	siteseat	0.00607461	24	24	2.2922e-05	5.70924e-05
971	site	K08996: putative membrane protein	siteseat	-0.0088246	24	24	2.3227e-05	5.77924e-05
972	site	K01940: argininosuccinate synthase [EC:6.3.4.5]	siteseat	0.00531513	24	24	2.33153e-05	5.79523e-05
975	site	K04068: anaerobic ribonucleoside-triphosphate reductase activating protein [EC:1.97.1.4]	siteseat	-0.00829021	24	24	2.47268e-05	6.12146e-05
976	site	K07304: peptide-methionine (S)-S-oxide reductase [EC:1.8.4.11]	siteseat	0.00760168	24	24	2.47291e-05	6.12146e-05
977	site	K00111: glycerol-3-phosphate dehydrogenase [EC:1.1.5.3]	siteseat	-0.0034419	24	24	2.63006e-05	6.50382e-05
982	site	K16787: NO_NAME	siteseat	-0.00546653	24	24	2.93534e-05	7.22176e-05
983	site	K16785: NO_NAME	siteseat	-0.00773626	24	24	3.034e-05	7.45691e-05
986	site	K16925: NO_NAME	siteseat	-0.00623924	24	24	3.34998e-05	8.20848e-05
988	site	K03647: protein involved in ribonucleotide reduction	siteseat	0.010443	24	24	3.51574e-05	8.59719e-05
989	site	K00561: 23S rRNA (adenine2085-N6)-dimethyltransferase [EC:2.1.1.184]	siteseat	0.00856917	24	24	3.62073e-05	8.84497e-05
990	site	K13640: MerR family transcriptional regulator, heat shock protein HspR	siteseat	-0.00721061	24	24	3.70901e-05	9.05149e-05
992	site	K00705: 4-alpha-glucanotransferase [EC:2.4.1.25]	siteseat	-0.00509076	24	24	3.81551e-05	9.29262e-05
995	site	K00052: 3-isopropylmalate dehydrogenase [EC:1.1.1.85]	siteseat	0.00492087	24	24	3.94051e-05	9.5681e-05
996	site	K02372: 3R-hydroxymyristoyl ACP dehydrase [EC:4.2.1.-]	siteseat	0.00457622	24	24	4.6351e-05	0.000112434
997	site	K17076: NO_NAME	siteseat	0.00453909	24	24	4.64099e-05	0.000112464
998	site	K06958: UPF0042 nucleotide-binding protein	siteseat	-0.00560027	24	24	4.67689e-05	0.00011322
1002	site	K01601: ribulose-bisphosphate carboxylase large chain [EC:4.1.1.39]	siteseat	0.00884281	24	24	5.58981e-05	0.00013478
1003	site	K01915: glutamine synthetase [EC:6.3.1.2]	siteseat	0.00430002	24	24	5.76376e-05	0.000138836
1005	site	K01693: imidazoleglycerol-phosphate dehydratase [EC:4.2.1.19]	siteseat	0.0045635	24	24	6.13528e-05	0.000147491
1006	site	K06994: putative drug exporter of the RND superfamily	siteseat	-0.00356086	24	24	6.29491e-05	0.000151178
1007	site	K01548: K+-transporting ATPase ATPase C chain [EC:3.6.3.12]	siteseat	-0.00489958	24	24	6.39329e-05	0.000153388
1009	site	K01803: triosephosphate isomerase (TIM) [EC:5.3.1.1]	siteseat	0.00565125	24	24	6.47332e-05	0.000155
1011	site	K00527: ribonucleoside-triphosphate reductase [EC:1.17.4.2]	siteseat	-0.00763709	24	24	6.65955e-05	0.000159144
1013	site	K05520: protease I [EC:3.2.-.-]	siteseat	-0.00472752	24	24	7.32446e-05	0.000174688
1014	site	K00215: dihydrodipicolinate reductase [EC:1.3.1.26]	siteseat	-0.0038754	24	24	7.59215e-05	0.000180894
1015	site	K02954: small subunit ribosomal protein S14	siteseat	-0.00652385	24	24	7.61082e-05	0.00018116
1016	site	K00600: glycine hydroxymethyltransferase [EC:2.1.2.1]	siteseat	0.00396221	24	24	7.65141e-05	0.000181947
1020	site	K15581: NO_NAME	siteseat	-0.00586206	24	24	8.15998e-05	0.00019328
1021	site	K00954: pantetheine-phosphate adenylyltransferase [EC:2.7.7.3]	siteseat	0.00560615	24	24	8.17492e-05	0.000193444
1023	site	K01495: GTP cyclohydrolase I [EC:3.5.4.16]	siteseat	0.00330577	24	24	8.52907e-05	0.000201429
1025	site	K02334: DNA polymerase bacteriophage-type [EC:2.7.7.7]	siteseat	0.00677953	24	24	9.67631e-05	0.000228078
1028	site	K00053: ketol-acid reductoisomerase [EC:1.1.1.86]	siteseat	0.0055938	24	24	0.000104036	0.000244505
1031	site	K07498: putative transposase	siteseat	0.0126829	24	24	0.000111102	0.000260352
1038	site	K03111: single-strand DNA-binding protein	siteseat	-0.00683507	24	24	0.000124517	0.000289819
1040	site	K03657: DNA helicase II / ATP-dependent DNA helicase PcrA [EC:3.6.4.12]	siteseat	-0.00446293	24	24	0.000131618	0.000305759
1041	site	K09748: ribosome maturation factor RimP	siteseat	-0.00663547	24	24	0.00013421	0.000311481
1042	site	K01990: ABC-2 type transport system ATP-binding protein	siteseat	-0.0108396	24	24	0.000136485	0.000316457
1043	site	K03043: DNA-directed RNA polymerase subunit beta [EC:2.7.7.6]	siteseat	0.0109553	24	24	0.00014089	0.000326356
1044	site	K06891: ATP-dependent Clp protease adaptor protein ClpS	siteseat	-0.00570041	24	24	0.000149257	0.000345407
1048	site	K07497: putative transposase	siteseat	0.0105219	24	24	0.000153916	0.00035483
1049	site	K03644: lipoic acid synthetase [EC:2.8.1.8]	siteseat	0.00626179	24	24	0.000163204	0.000375883
1050	site	K01963: acetyl-CoA carboxylase carboxyl transferase subunit beta [EC:6.4.1.2]	siteseat	0.00894813	24	24	0.000165458	0.000380711
1051	site	K16786: NO_NAME	siteseat	-0.00435788	24	24	0.000190241	0.00043732
1054	site	K02690: photosystem I P700 chlorophyll a apoprotein A2	siteseat	0.00713619	24	24	0.000221252	0.000507157
1055	site	K01679: fumarate hydratase, class II [EC:4.2.1.2]	siteseat	0.00461536	24	24	0.0002289	0.000524192
1060	site	K07736: CarD family transcriptional regulator	siteseat	0.00603276	24	24	0.000289207	0.000659174
1062	site	K10004: glutamate/aspartate transport system ATP-binding protein [EC:3.6.3.-]	siteseat	0.0045755	24	24	0.000302151	0.000687378
1063	site	K12410: NAD-dependent deacetylase [EC:3.5.1.-]	siteseat	-0.00333562	24	24	0.000308298	0.000700704
1064	site	K03297: small multidrug resistance protein, SMR family	siteseat	0.00783446	24	24	0.000311324	0.000706917
1066	site	K02551: 2-succinyl-5-enolpyruvyl-6-hydroxy-3-cyclohexene-1-carboxylate synthase [EC:2.2.1.9]	siteseat	-0.00427447	24	24	0.000346982	0.000786406
1068	site	K01704: 3-isopropylmalate/(R)-2-methylmalate dehydratase small subunit [EC:4.2.1.33 4.2.1.35]	siteseat	0.00462669	24	24	0.00037579	0.000850101
1069	site	K07173: S-ribosylhomocysteine lyase [EC:4.4.1.21]	siteseat	-0.00555402	24	24	0.00038264	0.000864788
1070	site	K02030: polar amino acid transport system substrate-binding protein	siteseat	0.00771871	24	24	0.000395336	0.000892645
1071	site	K02689: photosystem I P700 chlorophyll a apoprotein A1	siteseat	0.00846114	24	24	0.000414321	0.000934639
1073	site	K00333: NADH dehydrogenase I subunit D [EC:1.6.5.3]	siteseat	-0.00611369	24	24	0.000443782	0.000999233
1074	site	K03786: 3-dehydroquinate dehydratase II [EC:4.2.1.10]	siteseat	0.00413116	24	24	0.000468357	0.00105359
1077	site	K01520: dUTP pyrophosphatase [EC:3.6.1.23]	siteseat	0.00434691	24	24	0.000534618	0.00119929
1078	site	K00761: uracil phosphoribosyltransferase [EC:2.4.2.9]	siteseat	0.00420858	24	24	0.000575127	0.00128897
1080	site	K02111: F-type H+-transporting ATPase subunit alpha [EC:3.6.3.14]	siteseat	0.00613418	24	24	0.000583523	0.00130536
1081	site	K02112: F-type H+-transporting ATPase subunit beta [EC:3.6.3.14]	siteseat	0.00645389	24	24	0.000602429	0.00134641
1085	site	K02004: NO_NAME	siteseat	-0.00724481	24	24	0.000781736	0.00174071
1086	site	K02133: F-type H+-transporting ATPase subunit beta [EC:3.6.3.14]	siteseat	0.0058852	24	24	0.000785835	0.00174823
1087	site	K07114: uncharacterized protein	siteseat	-0.00454141	24	24	0.000817101	0.00181611
1092	site	K00975: glucose-1-phosphate adenylyltransferase [EC:2.7.7.27]	siteseat	0.00388532	24	24	0.00100571	0.00222509
1094	site	K02072: D-methionine transport system permease protein	siteseat	-0.00316903	24	24	0.00125738	0.00277681
1095	site	K02109: F-type H+-transporting ATPase subunit b [EC:3.6.3.14]	siteseat	-0.0026728	24	24	0.00128108	0.00282655
1097	site	K01647: citrate synthase [EC:2.3.3.1]	siteseat	0.00320322	24	24	0.00134916	0.00297136
1098	site	K00648: 3-oxoacyl-[acyl-carrier-protein] synthase III [EC:2.3.1.180]	siteseat	0.0027662	24	24	0.00136957	0.00301356
1099	site	K14215: trans,polycis-decaprenyl diphosphate synthase [EC:2.5.1.86]	siteseat	-0.00342927	24	24	0.00137853	0.00303052
1102	site	K01223: 6-phospho-beta-glucosidase [EC:3.2.1.86]	siteseat	-0.00559878	24	24	0.00173679	0.00380771
1103	site	K02428: nucleoside-triphosphate pyrophosphatase [EC:3.6.1.19]	siteseat	-0.00352359	24	24	0.00174956	0.00383222
1107	site	K13288: oligoribonuclease [EC:3.1.-.-]	siteseat	-0.00238511	24	24	0.00210378	0.00459144
1112	site	K06941: ribosomal RNA large subunit methyltransferase N [EC:2.1.1.-]	siteseat	0.00437972	24	24	0.00238985	0.00519234
1116	site	K03499: trk system potassium uptake protein TrkA	siteseat	-0.0045198	24	24	0.002703	0.00585166
1120	site	K01507: inorganic pyrophosphatase [EC:3.6.1.1]	siteseat	0.00383578	24	24	0.00297535	0.00641824
1121	site	K00088: IMP dehydrogenase [EC:1.1.1.205]	siteseat	-0.00317258	24	24	0.00304253	0.00655521
1122	site	K02691: photosystem I subunit VII	siteseat	0.00846342	24	24	0.00304426	0.00655521
1123	site	K15580: NO_NAME	siteseat	-0.00433109	24	24	0.00344582	0.00741328
1124	site	K02911: large subunit ribosomal protein L32	siteseat	-0.00593513	24	24	0.00344917	0.00741388
1126	site	K02035: peptide/nickel transport system substrate-binding protein	siteseat	-0.00567854	24	24	0.00368197	0.00789544
1129	site	K02274: cytochrome c oxidase subunit I [EC:1.9.3.1]	siteseat	0.00442393	24	24	0.00476001	0.0101862
1132	site	K01992: ABC-2 type transport system permease protein	siteseat	-0.00371281	24	24	0.00540587	0.0115376
1133	site	K07481: transposase, IS5 family	siteseat	0.00395921	24	24	0.00545782	0.0116382
1135	site	K01952: phosphoribosylformylglycinamidine synthase [EC:6.3.5.3]	siteseat	0.00468981	24	24	0.00589602	0.0125505
1136	site	K03075: preprotein translocase subunit SecG	siteseat	-0.0047524	24	24	0.00692768	0.0147335
1137	site	K02028: polar amino acid transport system ATP-binding protein [EC:3.6.3.21]	siteseat	0.00177494	24	24	0.00815355	0.0173254
1138	site	K02256: cytochrome c oxidase subunit I [EC:1.9.3.1]	siteseat	0.00588134	24	24	0.00840699	0.0178482
1140	site	K00257: NO_NAME	siteseat	0.00455136	24	24	0.0093934	0.0199074
1142	site	K00059: 3-oxoacyl-[acyl-carrier protein] reductase [EC:1.1.1.100]	siteseat	0.00290408	24	24	0.0111417	0.0235713
1143	site	K00599: NO_NAME	siteseat	-0.00293738	24	24	0.011987	0.0253373
1145	site	K06911: NO_NAME	siteseat	0.0039	24	24	0.0144962	0.0305877
1146	site	K04564: superoxide dismutase, Fe-Mn family [EC:1.15.1.1]	siteseat	0.00330502	24	24	0.0159921	0.0337147
1147	site	K02262: cytochrome c oxidase subunit III [EC:1.9.3.1]	siteseat	0.00482121	24	24	0.0163229	0.0343821
1151	site	K13993: HSP20 family protein	siteseat	-0.00351641	24	24	0.0205534	0.0431424
1152	site	K03527: 4-hydroxy-3-methylbut-2-enyl diphosphate reductase [EC:1.17.1.2]	siteseat	0.00325347	24	24	0.0214024	0.0448857
1	site	K07568: S-adenosylmethionine:tRNA ribosyltransferase-isomerase [EC:5.-.-.-]	sitetouchscreen	0.0116494	24	24	1.64398e-15	3.97187e-12
7	site	K01652: acetolactate synthase I/II/III large subunit [EC:2.2.1.6]	sitetouchscreen	0.0103138	24	24	1.59948e-13	5.52049e-11
9	site	K00239: succinate dehydrogenase flavoprotein subunit [EC:1.3.99.1]	sitetouchscreen	-0.00808292	24	24	2.18233e-13	5.84303e-11
11	site	K03549: KUP system potassium uptake protein	sitetouchscreen	-0.00803284	24	24	3.29246e-13	7.23143e-11
15	site	K01222: 6-phospho-beta-glucosidase [EC:3.2.1.86]	sitetouchscreen	-0.0108565	24	24	5.37481e-13	8.65703e-11
17	site	K03621: glycerol-3-phosphate acyltransferase PlsX [EC:2.3.1.15]	sitetouchscreen	0.0117745	24	24	7.14391e-13	1.01528e-10
25	site	K14335: alpha-1,6-mannosyltransferase [EC:2.4.1.-]	sitetouchscreen	-0.010586	24	24	1.67867e-12	1.62226e-10
30	site	K01657: anthranilate synthase component I [EC:4.1.3.27]	sitetouchscreen	0.00743002	24	24	2.60047e-12	2.08527e-10
36	site	K02032: peptide/nickel transport system ATP-binding protein	sitetouchscreen	-0.00972272	24	24	3.67298e-12	2.46498e-10
43	site	K13573: proteasome accessory factor C	sitetouchscreen	-0.00912477	24	24	5.44052e-12	2.98831e-10
44	site	K03776: aerotaxis receptor	sitetouchscreen	-0.00974469	24	24	5.44229e-12	2.98831e-10
45	site	K05896: segregation and condensation protein A	sitetouchscreen	0.00790373	24	24	5.77136e-12	3.0406e-10
52	site	K02230: cobaltochelatase CobN [EC:6.6.1.2]	sitetouchscreen	-0.0118245	24	24	7.21316e-12	3.25608e-10
53	site	K07047: NO_NAME	sitetouchscreen	-0.00773593	24	24	7.29472e-12	3.25608e-10
61	site	K08676: tricorn protease [EC:3.4.21.-]	sitetouchscreen	-0.010399	24	24	8.71617e-12	3.4138e-10
62	site	K02654: leader peptidase (prepilin peptidase) / N-methyltransferase [EC:3.4.23.43 2.1.1.-]	sitetouchscreen	-0.0127361	24	24	8.76059e-12	3.4138e-10
67	site	K01760: cystathionine beta-lyase [EC:4.4.1.8]	sitetouchscreen	0.00818595	24	24	9.67202e-12	3.4877e-10
68	site	K10843: DNA excision repair protein ERCC-3 [EC:3.6.4.12]	sitetouchscreen	-0.0128874	24	24	1.01861e-11	3.57381e-10
70	site	K00853: L-ribulokinase [EC:2.7.1.16]	sitetouchscreen	-0.00763989	24	24	1.08043e-11	3.72902e-10
71	site	K10241: cellobiose transport system permease protein	sitetouchscreen	-0.00913091	24	24	1.13436e-11	3.86e-10
72	site	K06400: site-specific DNA recombinase	sitetouchscreen	-0.00842024	24	24	1.2005e-11	4.02836e-10
74	site	K09810: lipoprotein-releasing system ATP-binding protein [EC:3.6.3.-]	sitetouchscreen	0.0122081	24	24	1.29908e-11	4.23889e-10
76	site	K01754: threonine dehydratase [EC:4.3.1.19]	sitetouchscreen	0.00850634	24	24	1.35702e-11	4.26429e-10
77	site	K00096: glycerol-1-phosphate dehydrogenase [NAD(P)] [EC:1.1.1.261]	sitetouchscreen	-0.0137423	24	24	1.35907e-11	4.26429e-10
78	site	K14161: protein ImuB	sitetouchscreen	-0.00904551	24	24	1.61323e-11	4.90432e-10
79	site	K03744: LemA protein	sitetouchscreen	0.0124303	24	24	1.61846e-11	4.90432e-10
80	site	K01191: alpha-mannosidase [EC:3.2.1.24]	sitetouchscreen	-0.0147566	24	24	1.63069e-11	4.90432e-10
84	site	K05991: NO_NAME	sitetouchscreen	-0.0154501	24	24	1.72371e-11	4.95772e-10
85	site	K09767: hypothetical protein	sitetouchscreen	0.0111593	24	24	1.79248e-11	5.09487e-10
86	site	K07095: NO_NAME	sitetouchscreen	0.0108079	24	24	1.83679e-11	5.1601e-10
88	site	K02013: iron complex transport system ATP-binding protein [EC:3.6.3.34]	sitetouchscreen	-0.024747	24	24	2.07587e-11	5.67096e-10
89	site	K03799: heat shock protein HtpX [EC:3.4.24.-]	sitetouchscreen	0.00933645	24	24	2.08905e-11	5.67096e-10
92	site	K03787: 5'-nucleotidase [EC:3.1.3.5]	sitetouchscreen	0.0113739	24	24	2.4121e-11	6.33439e-10
93	site	K02031: peptide/nickel transport system ATP-binding protein	sitetouchscreen	-0.00996523	24	24	2.48508e-11	6.45586e-10
95	site	K11738: L-asparagine permease	sitetouchscreen	-0.0134527	24	24	2.6915e-11	6.8449e-10
96	site	K11183: phosphocarrier protein FPr	sitetouchscreen	-0.00849301	24	24	2.73225e-11	6.87617e-10
102	site	K13541: cobalamin biosynthesis protein CbiG / precorrin-3B C17-methyltransferase [EC:2.1.1.131]	sitetouchscreen	-0.0104254	24	24	3.25332e-11	7.7059e-10
103	site	K13787: geranylgeranyl diphosphate synthase, type I [EC:2.5.1.1 2.5.1.10 2.5.1.29]	sitetouchscreen	-0.00866066	24	24	3.3795e-11	7.92706e-10
106	site	K06888: NO_NAME	sitetouchscreen	-0.0105215	24	24	3.64583e-11	8.30973e-10
108	site	K02549: O-succinylbenzoate synthase [EC:4.2.1.113]	sitetouchscreen	-0.00852386	24	24	3.96146e-11	8.85353e-10
109	site	K01069: hydroxyacylglutathione hydrolase [EC:3.1.2.6]	sitetouchscreen	0.00942382	24	24	3.99435e-11	8.85353e-10
111	site	K03405: magnesium chelatase subunit I [EC:6.6.1.1]	sitetouchscreen	-0.00973345	24	24	4.19979e-11	9.14116e-10
116	site	K01846: methylaspartate mutase [EC:5.4.99.1]	sitetouchscreen	-0.0104786	24	24	4.45456e-11	9.27778e-10
117	site	K14451: (3S)-malyl-CoA thioesterase	sitetouchscreen	-0.0103549	24	24	4.52619e-11	9.34639e-10
119	site	K03404: magnesium chelatase subunit D [EC:6.6.1.1]	sitetouchscreen	-0.0138904	24	24	4.62378e-11	9.38744e-10
121	site	K02259: cytochrome c oxidase subunit XV assembly protein	sitetouchscreen	-0.0101342	24	24	4.92221e-11	9.82814e-10
122	site	K14441: ribosomal protein S12 methylthiotransferase [EC:2.-.-.-]	sitetouchscreen	0.0128974	24	24	5.05408e-11	1.00087e-09
124	site	K01687: dihydroxy-acid dehydratase [EC:4.2.1.9]	sitetouchscreen	0.0132288	24	24	5.24959e-11	1.017e-09
125	site	K01066: esterase / lipase [EC:3.1.1.-]	sitetouchscreen	-0.00974514	24	24	5.26182e-11	1.017e-09
126	site	K01897: long-chain acyl-CoA synthetase [EC:6.2.1.3]	sitetouchscreen	-0.00953465	24	24	5.35989e-11	1.02261e-09
128	site	K01250: pyrimidine-specific ribonucleoside hydrolase [EC:3.2.-.-]	sitetouchscreen	-0.010851	24	24	5.4475e-11	1.02469e-09
129	site	K01453: NO_NAME	sitetouchscreen	-0.00985116	24	24	5.50079e-11	1.02469e-09
132	site	K00766: anthranilate phosphoribosyltransferase [EC:2.4.2.18]	sitetouchscreen	0.00991773	24	24	5.75466e-11	1.05328e-09
133	site	K03582: exodeoxyribonuclease V beta subunit [EC:3.1.11.5]	sitetouchscreen	-0.00943236	24	24	5.97539e-11	1.08545e-09
134	site	K13292: phosphatidylglycerol:prolipoprotein diacylglycerol transferase [EC:2.-.-.-]	sitetouchscreen	0.0105945	24	24	6.18472e-11	1.11344e-09
136	site	K13019: UDP-GlcNAc3NAcA epimerase [EC:5.1.3.23]	sitetouchscreen	-0.00953615	24	24	6.57609e-11	1.16822e-09
137	site	K03820: apolipoprotein N-acyltransferase [EC:2.3.1.-]	sitetouchscreen	-0.00687853	24	24	6.6837e-11	1.17867e-09
138	site	K01961: acetyl-CoA carboxylase, biotin carboxylase subunit [EC:6.4.1.2 6.3.4.14]	sitetouchscreen	0.00945255	24	24	6.87491e-11	1.20361e-09
139	site	K01419: ATP-dependent HslUV protease, peptidase subunit HslV [EC:3.4.25.2]	sitetouchscreen	0.0114794	24	24	7.44039e-11	1.29324e-09
140	site	K01792: glucose-6-phosphate 1-epimerase [EC:5.1.3.15]	sitetouchscreen	-0.0101569	24	24	7.5137e-11	1.29665e-09
141	site	K03018: DNA-directed RNA polymerase III subunit RPC1 [EC:2.7.7.6]	sitetouchscreen	-0.0091428	24	24	7.65132e-11	1.30756e-09
142	site	K00788: thiamine-phosphate pyrophosphorylase [EC:2.5.1.3]	sitetouchscreen	-0.00863907	24	24	7.68518e-11	1.30756e-09
144	site	K01847: methylmalonyl-CoA mutase [EC:5.4.99.2]	sitetouchscreen	-0.0109332	24	24	7.88547e-11	1.31484e-09
145	site	K13922: propionaldehyde dehydrogenase	sitetouchscreen	-0.01057	24	24	7.91927e-11	1.31484e-09
149	site	K07646: two-component system, OmpR family, sensor histidine kinase KdpD [EC:2.7.13.3]	sitetouchscreen	-0.00856516	24	24	8.3381e-11	1.352e-09
150	site	K03685: ribonuclease III [EC:3.1.26.3]	sitetouchscreen	0.0084598	24	24	8.43094e-11	1.35794e-09
154	site	K01681: aconitate hydratase 1 [EC:4.2.1.3]	sitetouchscreen	0.00889637	24	24	9.12859e-11	1.41497e-09
155	site	K00128: aldehyde dehydrogenase (NAD+) [EC:1.2.1.3]	sitetouchscreen	0.0136149	24	24	9.13531e-11	1.41497e-09
161	site	K03336: 3D-(3,5/4)-trihydroxycyclohexane-1,2-dione hydrolase [EC:3.7.1.-]	sitetouchscreen	-0.00964372	24	24	9.8909e-11	1.47588e-09
163	site	K03924: MoxR-like ATPase [EC:3.6.3.-]	sitetouchscreen	-0.0109173	24	24	1.03422e-10	1.53293e-09
165	site	K03079: L-ribulose-5-phosphate 3-epimerase [EC:5.1.3.22]	sitetouchscreen	-0.0106568	24	24	1.06406e-10	1.55804e-09
169	site	K01727: hyaluronate lyase [EC:4.2.2.1]	sitetouchscreen	-0.0105928	24	24	1.13764e-10	1.62635e-09
172	site	K03750: molybdopterin biosynthesis protein MoeA	sitetouchscreen	-0.0118589	24	24	1.16847e-10	1.64129e-09
174	site	K10797: 2-enoate reductase [EC:1.3.1.31]	sitetouchscreen	-0.0103276	24	24	1.2018e-10	1.6687e-09
175	site	K06976: NO_NAME	sitetouchscreen	-0.0110823	24	24	1.27135e-10	1.75519e-09
178	site	K01710: dTDP-glucose 4,6-dehydratase [EC:4.2.1.46]	sitetouchscreen	0.0101513	24	24	1.36794e-10	1.85671e-09
182	site	K03488: beta-glucoside operon transcriptional antiterminator	sitetouchscreen	-0.00934855	24	24	1.43008e-10	1.8984e-09
184	site	K02033: peptide/nickel transport system permease protein	sitetouchscreen	-0.0122341	24	24	1.48626e-10	1.94711e-09
186	site	K03568: TldD protein	sitetouchscreen	0.012102	24	24	1.50643e-10	1.95674e-09
192	site	K11045: cAMP factor	sitetouchscreen	-0.022066	24	24	1.66248e-10	2.09195e-09
193	site	K00231: protoporphyrinogen oxidase [EC:1.3.3.4]	sitetouchscreen	-0.013074	24	24	1.69487e-10	2.12166e-09
200	site	K00874: 2-dehydro-3-deoxygluconokinase [EC:2.7.1.45]	sitetouchscreen	-0.0140538	24	24	1.86364e-10	2.25128e-09
202	site	K03281: chloride channel protein, CIC family	sitetouchscreen	-0.00989762	24	24	2.00582e-10	2.39904e-09
204	site	K03762: MFS transporter, MHS family, proline/betaine transporter	sitetouchscreen	-0.00768051	24	24	2.14172e-10	2.53647e-09
205	site	K15371: NO_NAME	sitetouchscreen	-0.00855615	24	24	2.25458e-10	2.6571e-09
206	site	K07220: hypothetical protein	sitetouchscreen	0.0103382	24	24	2.32332e-10	2.72483e-09
209	site	K00849: galactokinase [EC:2.7.1.6]	sitetouchscreen	-0.0106955	24	24	2.38445e-10	2.75638e-09
211	site	K00783: hypothetical protein	sitetouchscreen	0.010763	24	24	2.46685e-10	2.81833e-09
212	site	K06016: N-carbamoyl-L-amino-acid hydrolase [EC:3.5.1.87]	sitetouchscreen	-0.00961465	24	24	2.47304e-10	2.81833e-09
213	site	K17489: NO_NAME	sitetouchscreen	-0.0113027	24	24	2.68643e-10	3.03755e-09
218	site	K06994: putative drug exporter of the RND superfamily	sitetouchscreen	-0.00744812	24	24	3.05827e-10	3.38935e-09
221	site	K00112: glycerol-3-phosphate dehydrogenase subunit B [EC:1.1.5.3]	sitetouchscreen	-0.0109554	24	24	3.13887e-10	3.41664e-09
223	site	K15977: NO_NAME	sitetouchscreen	0.0107683	24	24	3.17069e-10	3.43515e-09
224	site	K01636: NO_NAME	sitetouchscreen	0.0121001	24	24	3.19486e-10	3.44588e-09
226	site	K16013: NO_NAME	sitetouchscreen	-0.00887894	24	24	3.3376e-10	3.55693e-09
229	site	K02552: menaquinone-specific isochorismate synthase [EC:5.4.4.2]	sitetouchscreen	-0.0135484	24	24	3.56781e-10	3.75049e-09
230	site	K17686: NO_NAME	sitetouchscreen	-0.00729722	24	24	3.57234e-10	3.75049e-09
234	site	K11105: cell volume regulation protein A	sitetouchscreen	-0.00896175	24	24	3.77075e-10	3.89322e-09
236	site	K02066: putative ABC transport system permease protein	sitetouchscreen	0.0143592	24	24	3.84083e-10	3.93197e-09
239	site	K02026: multiple sugar transport system permease protein	sitetouchscreen	-0.0191294	24	24	3.96196e-10	4.00506e-09
240	site	K02224: cobyrinic acid a,c-diamide synthase [EC:6.3.5.9 6.3.1.-]	sitetouchscreen	-0.00748106	24	24	4.2463e-10	4.25701e-09
241	site	K01186: sialidase-1 [EC:3.2.1.18]	sitetouchscreen	-0.0142678	24	24	4.24644e-10	4.25701e-09
242	site	K01867: tryptophanyl-tRNA synthetase [EC:6.1.1.2]	sitetouchscreen	0.00570966	24	24	4.33912e-10	4.33195e-09
250	site	K02768: PTS system, fructose-specific IIA component [EC:2.7.1.69]	sitetouchscreen	-0.0130045	24	24	5.16589e-10	4.99232e-09
251	site	K13950: para-aminobenzoate synthetase [EC:2.6.1.85]	sitetouchscreen	-0.0101622	24	24	5.2708e-10	5.07341e-09
252	site	K03761: MFS transporter, MHS family, alpha-ketoglutarate permease	sitetouchscreen	-0.0096078	24	24	5.29388e-10	5.0754e-09
253	site	K01259: proline iminopeptidase [EC:3.4.11.5]	sitetouchscreen	-0.0082991	24	24	5.37127e-10	5.11734e-09
254	site	K09457: 7-cyano-7-deazaguanine reductase [EC:1.7.1.13]	sitetouchscreen	0.0100283	24	24	5.37998e-10	5.11734e-09
256	site	K07048: phosphotriesterase-related protein	sitetouchscreen	-0.00865048	24	24	5.97351e-10	5.6375e-09
257	site	K09819: manganese/iron transport system permease protein	sitetouchscreen	-0.0100142	24	24	6.04909e-10	5.68661e-09
258	site	K06148: ATP-binding cassette, subfamily C, bacterial	sitetouchscreen	-0.0126345	24	24	6.096e-10	5.7085e-09
261	site	K02025: multiple sugar transport system permease protein	sitetouchscreen	-0.0196312	24	24	6.761e-10	6.25846e-09
263	site	K17883: NO_NAME	sitetouchscreen	-0.00899785	24	24	6.91285e-10	6.35036e-09
264	site	K05364: peptidoglycan glycosyltransferase [EC:2.4.1.129]	sitetouchscreen	-0.0078307	24	24	6.95057e-10	6.36082e-09
266	site	K13671: alpha-1,2-mannosyltransferase [EC:2.4.1.-]	sitetouchscreen	-0.00909359	24	24	7.33114e-10	6.65866e-09
270	site	K03629: DNA replication and repair protein RecF	sitetouchscreen	-0.0104396	24	24	7.91652e-10	7.08382e-09
271	site	K01087: trehalose-phosphatase [EC:3.1.3.12]	sitetouchscreen	-0.0131815	24	24	8.07523e-10	7.19917e-09
273	site	K00595: precorrin-6Y C5,15-methyltransferase / precorrin-8W decarboxylase [EC:2.1.1.132 1.-.-.-]	sitetouchscreen	-0.0103679	24	24	8.26864e-10	7.3176e-09
274	site	K03457: nucleobase:cation symporter-1, NCS1 family	sitetouchscreen	-0.0112783	24	24	8.35502e-10	7.35086e-09
276	site	K11189: phosphocarrier protein	sitetouchscreen	-0.012619	24	24	8.47459e-10	7.41834e-09
281	site	K03394: precorrin-2/cobalt-factor-2 C20-methyltransferase [EC:2.1.1.130 2.1.1.151]	sitetouchscreen	-0.00837962	24	24	9.21335e-10	7.92152e-09
283	site	K00318: proline dehydrogenase [EC:1.5.99.8]	sitetouchscreen	-0.00918596	24	24	9.75453e-10	8.30651e-09
284	site	K07653: two-component system, OmpR family, sensor histidine kinase MprB [EC:2.7.13.3]	sitetouchscreen	-0.00869164	24	24	9.77022e-10	8.30651e-09
285	site	K01625: 2-dehydro-3-deoxyphosphogluconate aldolase / 4-hydroxy-2-oxoglutarate aldolase [EC:4.1.2.14 4.1.3.16]	sitetouchscreen	-0.0103019	24	24	9.79866e-10	8.30651e-09
287	site	K07402: xanthine dehydrogenase accessory factor	sitetouchscreen	0.0115032	24	24	9.88818e-10	8.32398e-09
288	site	K07768: two-component system, OmpR family, sensor histidine kinase SenX3 [EC:2.7.13.3]	sitetouchscreen	-0.00859763	24	24	1.02677e-09	8.61344e-09
290	site	K00925: acetate kinase [EC:2.7.2.1]	sitetouchscreen	0.00774371	24	24	1.03564e-09	8.62796e-09
291	site	K02075: zinc/manganese transport system permease protein	sitetouchscreen	-0.00844116	24	24	1.04249e-09	8.65516e-09
292	site	K16370: NO_NAME	sitetouchscreen	-0.00966979	24	24	1.06892e-09	8.84419e-09
293	site	K02821: PTS system, ascorbate-specific IIA component [EC:2.7.1.69]	sitetouchscreen	-0.00818794	24	24	1.11132e-09	9.16361e-09
296	site	K00852: ribokinase [EC:2.7.1.15]	sitetouchscreen	-0.0102904	24	24	1.20664e-09	9.8488e-09
298	site	K09704: hypothetical protein	sitetouchscreen	-0.0107355	24	24	1.22339e-09	9.91847e-09
299	site	K00525: ribonucleoside-diphosphate reductase alpha chain [EC:1.17.4.1]	sitetouchscreen	0.00983447	24	24	1.22878e-09	9.92887e-09
300	site	K07693: two-component system, NarL family, response regulator DesR	sitetouchscreen	-0.00948271	24	24	1.23913e-09	9.97912e-09
301	site	K01906: 6-carboxyhexanoate--CoA ligase [EC:6.2.1.14]	sitetouchscreen	-0.0109269	24	24	1.27105e-09	1.02022e-08
305	site	K06915: NO_NAME	sitetouchscreen	0.0118934	24	24	1.33879e-09	1.0605e-08
306	site	K03790: ribosomal-protein-alanine N-acetyltransferase [EC:2.3.1.128]	sitetouchscreen	-0.00914642	24	24	1.35037e-09	1.06088e-08
307	site	K02372: 3R-hydroxymyristoyl ACP dehydrase [EC:4.2.1.-]	sitetouchscreen	0.0085839	24	24	1.35098e-09	1.06088e-08
308	site	K01667: tryptophanase [EC:4.1.99.1]	sitetouchscreen	-0.00849388	24	24	1.35245e-09	1.06088e-08
309	site	K16163: NO_NAME	sitetouchscreen	-0.012045	24	24	1.36774e-09	1.0694e-08
311	site	K01878: glycyl-tRNA synthetase alpha chain [EC:6.1.1.14]	sitetouchscreen	0.00937921	24	24	1.38116e-09	1.07295e-08
312	site	K02008: cobalt/nickel transport system permease protein	sitetouchscreen	-0.00818851	24	24	1.44306e-09	1.11587e-08
313	site	K02006: cobalt/nickel transport system ATP-binding protein	sitetouchscreen	-0.00771078	24	24	1.44565e-09	1.11587e-08
316	site	K02058: simple sugar transport system substrate-binding protein	sitetouchscreen	0.00959112	24	24	1.48375e-09	1.13441e-08
319	site	K08884: serine/threonine protein kinase, bacterial [EC:2.7.11.1]	sitetouchscreen	-0.00871325	24	24	1.5928e-09	1.20634e-08
321	site	K01966: propionyl-CoA carboxylase beta chain [EC:6.4.1.3]	sitetouchscreen	-0.00717184	24	24	1.62355e-09	1.22196e-08
326	site	K07461: putative endonuclease	sitetouchscreen	0.0104819	24	24	1.70852e-09	1.26619e-08
327	site	K01338: ATP-dependent Lon protease [EC:3.4.21.53]	sitetouchscreen	0.013513	24	24	1.72473e-09	1.2743e-08
330	site	K03290: MFS transporter, SHS family, sialic acid transporter	sitetouchscreen	-0.0129762	24	24	1.74864e-09	1.28022e-08
331	site	K02067: putative ABC transport system substrate-binding protein	sitetouchscreen	0.0137318	24	24	1.79025e-09	1.30672e-08
333	site	K08485: phosphocarrier protein NPr	sitetouchscreen	-0.0111117	24	24	1.82571e-09	1.3246e-08
334	site	K16012: NO_NAME	sitetouchscreen	-0.00875865	24	24	1.8668e-09	1.35035e-08
336	site	K01786: L-ribulose-5-phosphate 4-epimerase [EC:5.1.3.4]	sitetouchscreen	-0.0115785	24	24	1.93176e-09	1.38768e-08
338	site	K03551: holliday junction DNA helicase RuvB	sitetouchscreen	0.00522947	24	24	1.95692e-09	1.39879e-08
339	site	K05816: sn-glycerol 3-phosphate transport system ATP-binding protein [EC:3.6.3.20]	sitetouchscreen	0.00994599	24	24	1.98127e-09	1.41021e-08
340	site	K04750: PhnB protein	sitetouchscreen	0.0101335	24	24	1.98457e-09	1.41021e-08
343	site	K02619: 4-amino-4-deoxychorismate lyase [EC:4.1.3.38]	sitetouchscreen	-0.00878058	24	24	2.06285e-09	1.45302e-08
344	site	K11733: lysine-specific permease	sitetouchscreen	-0.00775381	24	24	2.09214e-09	1.46936e-08
346	site	K00156: pyruvate dehydrogenase (quinone) [EC:1.2.5.1]	sitetouchscreen	-0.00818765	24	24	2.15484e-09	1.50465e-08
348	site	K01739: cystathionine gamma-synthase [EC:2.5.1.48]	sitetouchscreen	0.00647278	24	24	2.19509e-09	1.52352e-08
351	site	K07160: UPF0271 protein	sitetouchscreen	-0.00959178	24	24	2.21873e-09	1.52352e-08
352	site	K16783: NO_NAME	sitetouchscreen	-0.00788904	24	24	2.2197e-09	1.52352e-08
354	site	K06204: DnaK suppressor protein	sitetouchscreen	-0.00773792	24	24	2.29809e-09	1.56841e-08
356	site	K00652: 8-amino-7-oxononanoate synthase [EC:2.3.1.47]	sitetouchscreen	-0.00694006	24	24	2.31807e-09	1.5724e-08
357	site	K04561: nitric-oxide reductase, cytochrome b-containing subunit I [EC:1.7.99.7]	sitetouchscreen	-0.00897785	24	24	2.32346e-09	1.5724e-08
359	site	K03313: Na+:H+ antiporter, NhaA family	sitetouchscreen	-0.00852453	24	24	2.35416e-09	1.5843e-08
362	site	K01962: acetyl-CoA carboxylase carboxyl transferase subunit alpha [EC:6.4.1.2]	sitetouchscreen	0.00917776	24	24	2.61457e-09	1.74497e-08
365	site	K01971: DNA ligase (ATP) [EC:6.5.1.1]	sitetouchscreen	0.0158059	24	24	2.78724e-09	1.84492e-08
366	site	K02016: iron complex transport system substrate-binding protein	sitetouchscreen	-0.0196809	24	24	2.8208e-09	1.86204e-08
369	site	K02803: PTS system, N-acetylglucosamine-specific IIB component [EC:2.7.1.69]	sitetouchscreen	-0.0100955	24	24	2.91425e-09	1.90808e-08
371	site	K07065: NO_NAME	sitetouchscreen	-0.00865831	24	24	2.97752e-09	1.939e-08
372	site	K00972: UDP-N-acetylglucosamine pyrophosphorylase [EC:2.7.7.23]	sitetouchscreen	-0.00931695	24	24	3.00173e-09	1.94951e-08
374	site	K01046: triacylglycerol lipase [EC:3.1.1.3]	sitetouchscreen	-0.0145502	24	24	3.13418e-09	2.02297e-08
379	site	K08368: MFS transporter, putative metabolite transport protein	sitetouchscreen	-0.0086912	24	24	3.1984e-09	2.03699e-08
380	site	K07067: DNA integrity scanning protein	sitetouchscreen	-0.00813304	24	24	3.20388e-09	2.03699e-08
381	site	K02051: sulfonate/nitrate/taurine transport system substrate-binding protein	sitetouchscreen	0.013636	24	24	3.31232e-09	2.0993e-08
382	site	K14645: serine protease [EC:3.4.21.-]	sitetouchscreen	-0.00883317	24	24	3.31926e-09	2.0993e-08
385	site	K13542: uroporphyrinogen III methyltransferase / synthase [EC:2.1.1.107 4.2.1.75]	sitetouchscreen	-0.00891081	24	24	3.48907e-09	2.1895e-08
386	site	K01251: adenosylhomocysteinase [EC:3.3.1.1]	sitetouchscreen	0.0166578	24	24	3.55144e-09	2.22287e-08
388	site	K00970: poly(A) polymerase [EC:2.7.7.19]	sitetouchscreen	-0.007169	24	24	3.60927e-09	2.24742e-08
389	site	K02015: iron complex transport system permease protein	sitetouchscreen	-0.0212423	24	24	3.61929e-09	2.24765e-08
391	site	K01187: alpha-glucosidase [EC:3.2.1.20]	sitetouchscreen	-0.00990462	24	24	3.64462e-09	2.24765e-08
392	site	K00074: 3-hydroxybutyryl-CoA dehydrogenase [EC:1.1.1.157]	sitetouchscreen	0.010587	24	24	3.64685e-09	2.24765e-08
393	site	K00134: glyceraldehyde 3-phosphate dehydrogenase [EC:1.2.1.12]	sitetouchscreen	0.00678774	24	24	3.686e-09	2.266e-08
395	site	K02055: putative spermidine/putrescine transport system substrate-binding protein	sitetouchscreen	0.00970259	24	24	3.74646e-09	2.2915e-08
396	site	K01621: phosphoketolase [EC:4.1.2.9]	sitetouchscreen	0.0115652	24	24	3.76071e-09	2.29186e-08
397	site	K13051: beta-aspartyl-peptidase (threonine type) [EC:3.4.19.5]	sitetouchscreen	-0.0118071	24	24	3.76601e-09	2.29186e-08
398	site	K00280: lysyl oxidase-like protein 2/3/4 [EC:1.4.3.-]	sitetouchscreen	-0.0125839	24	24	3.83179e-09	2.32603e-08
399	site	K01899: succinyl-CoA synthetase alpha subunit [EC:6.2.1.4 6.2.1.5]	sitetouchscreen	0.00986513	24	24	3.91935e-09	2.37322e-08
401	site	K07085: putative transport protein	sitetouchscreen	-0.00909318	24	24	3.95726e-09	2.3808e-08
402	site	K03293: amino acid transporter, AAT family	sitetouchscreen	-0.0209749	24	24	3.96143e-09	2.3808e-08
404	site	K03338: 5-dehydro-2-deoxygluconokinase [EC:2.7.1.92]	sitetouchscreen	-0.00911829	24	24	4.03838e-09	2.41503e-08
405	site	K03578: ATP-dependent helicase HrpA [EC:3.6.4.13]	sitetouchscreen	-0.00826289	24	24	4.08029e-09	2.43407e-08
408	site	K02081: DeoR family transcriptional regulator, aga operon transcriptional repressor	sitetouchscreen	-0.00853761	24	24	4.21141e-09	2.49381e-08
409	site	K07442: tRNA (adenine-N1-)-methyltransferase catalytic subunit [EC:2.1.1.36]	sitetouchscreen	-0.0080384	24	24	4.38547e-09	2.59054e-08
410	site	K16147: NO_NAME	sitetouchscreen	-0.00682479	24	24	4.4296e-09	2.61022e-08
411	site	K03117: sec-independent protein translocase protein TatB	sitetouchscreen	-0.00785636	24	24	4.49064e-09	2.63975e-08
412	site	K10563: formamidopyrimidine-DNA glycosylase [EC:3.2.2.23 4.2.99.18]	sitetouchscreen	-0.00504781	24	24	4.51962e-09	2.65034e-08
415	site	K03525: type III pantothenate kinase [EC:2.7.1.33]	sitetouchscreen	0.0120482	24	23	4.59178e-09	2.67102e-08
416	site	K02034: peptide/nickel transport system permease protein	sitetouchscreen	-0.00961646	24	24	4.59911e-09	2.67102e-08
417	site	K00782: hypothetical protein	sitetouchscreen	-0.00679303	24	24	4.62536e-09	2.67983e-08
418	site	K00274: monoamine oxidase [EC:1.4.3.4]	sitetouchscreen	-0.0117838	24	24	4.69033e-09	2.71097e-08
419	site	K01208: cyclomaltodextrinase [EC:3.2.1.54]	sitetouchscreen	-0.0089843	24	24	4.70562e-09	2.71331e-08
420	site	K02228: precorrin-6A synthase [EC:2.1.1.152]	sitetouchscreen	-0.0081738	24	24	4.81267e-09	2.76843e-08
422	site	K10202: N-acetylglucosamine transport system permease protein	sitetouchscreen	-0.00949461	24	24	4.93687e-09	2.82224e-08
424	site	K07391: magnesium chelatase family protein	sitetouchscreen	-0.00827765	24	24	5.0018e-09	2.85008e-08
426	site	K06287: septum formation protein	sitetouchscreen	-0.0115707	24	24	5.15343e-09	2.92269e-08
427	site	K00113: glycerol-3-phosphate dehydrogenase subunit C [EC:1.1.5.3]	sitetouchscreen	-0.00970649	24	24	5.21911e-09	2.95301e-08
428	site	K03891: ubiquinol-cytochrome c reductase cytochrome b subunit	sitetouchscreen	-0.0082736	24	24	5.35989e-09	3.02559e-08
430	site	K01207: beta-N-acetylhexosaminidase [EC:3.2.1.52]	sitetouchscreen	-0.0118866	24	24	5.65625e-09	3.17802e-08
431	site	K09858: SEC-C motif domain protein	sitetouchscreen	-0.0075925	24	24	5.69905e-09	3.19464e-08
432	site	K02002: glycine betaine/proline transport system substrate-binding protein	sitetouchscreen	-0.0113871	24	24	5.79821e-09	3.2427e-08
434	site	K07791: anaerobic C4-dicarboxylate transporter DcuA	sitetouchscreen	-0.011685	24	24	6.199e-09	3.45087e-08
435	site	K02519: translation initiation factor IF-2	sitetouchscreen	-0.00873194	24	24	6.27893e-09	3.48733e-08
436	site	K04066: primosomal protein N' (replication factor Y) (superfamily II helicase) [EC:3.6.4.-]	sitetouchscreen	-0.00711944	24	24	6.41183e-09	3.54624e-08
440	site	K05895: precorrin-6X reductase [EC:1.3.1.54]	sitetouchscreen	-0.00979238	24	24	6.69796e-09	3.67779e-08
441	site	K02027: multiple sugar transport system substrate-binding protein	sitetouchscreen	-0.00937887	24	24	6.80791e-09	3.72969e-08
443	site	K17899: NO_NAME	sitetouchscreen	-0.0105314	24	24	6.97353e-09	3.80317e-08
445	site	K09015: Fe-S cluster assembly protein SufD	sitetouchscreen	-0.007553	24	24	7.23263e-09	3.92675e-08
450	site	K00982: glutamate-ammonia-ligase adenylyltransferase [EC:2.7.7.42]	sitetouchscreen	-0.00878265	24	24	7.50235e-09	4.02783e-08
451	site	K07152: NO_NAME	sitetouchscreen	0.0127037	24	24	7.51884e-09	4.02783e-08
452	site	K00939: adenylate kinase [EC:2.7.4.3]	sitetouchscreen	0.00621891	24	24	7.53726e-09	4.02876e-08
453	site	K07124: NO_NAME	sitetouchscreen	-0.0122948	24	24	7.6036e-09	4.05192e-08
455	site	K06871: NO_NAME	sitetouchscreen	-0.00842375	24	24	7.6443e-09	4.05904e-08
456	site	K02566: NagD protein	sitetouchscreen	-0.0115009	24	24	7.68486e-09	4.07163e-08
457	site	K02227: adenosylcobinamide-phosphate synthase CobD [EC:6.3.1.10]	sitetouchscreen	-0.00830865	24	24	7.98167e-09	4.21942e-08
458	site	K00040: fructuronate reductase [EC:1.1.1.57]	sitetouchscreen	-0.0082146	24	24	7.99873e-09	4.21942e-08
459	site	K12373: hexosaminidase [EC:3.2.1.52]	sitetouchscreen	-0.0088634	24	24	8.11225e-09	4.26998e-08
460	site	K02548: 1,4-dihydroxy-2-naphthoate octaprenyltransferase [EC:2.5.1.74 2.5.1.-]	sitetouchscreen	-0.00851664	24	24	8.1762e-09	4.29428e-08
461	site	K07667: two-component system, OmpR family, KDP operon response regulator KdpE	sitetouchscreen	-0.00803163	24	24	8.37732e-09	4.39037e-08
462	site	K07670: two-component system, OmpR family, response regulator MtrA	sitetouchscreen	-0.00657938	24	24	8.39768e-09	4.39151e-08
465	site	K01421: putative membrane protein	sitetouchscreen	-0.0103577	24	24	8.80053e-09	4.57249e-08
466	site	K00566: tRNA-specific 2-thiouridylase [EC:2.8.1.-]	sitetouchscreen	0.00456008	24	24	8.85287e-09	4.58981e-08
470	site	K00868: pyridoxine kinase [EC:2.7.1.35]	sitetouchscreen	-0.00831293	24	24	9.44871e-09	4.85704e-08
472	site	K00457: 4-hydroxyphenylpyruvate dioxygenase [EC:1.13.11.27]	sitetouchscreen	0.0121778	24	24	9.71472e-09	4.97262e-08
473	site	K07119: NO_NAME	sitetouchscreen	-0.00771656	24	24	9.83154e-09	5.02178e-08
476	site	K00768: nicotinate-nucleotide--dimethylbenzimidazole phosphoribosyltransferase [EC:2.4.2.21]	sitetouchscreen	-0.0100569	24	24	1.01713e-08	5.16256e-08
479	site	K07669: two-component system, OmpR family, response regulator MprA	sitetouchscreen	-0.0109063	24	24	1.08898e-08	5.49266e-08
481	site	K07164: NO_NAME	sitetouchscreen	-0.00702682	24	24	1.11607e-08	5.60589e-08
482	site	K10200: N-acetylglucosamine transport system substrate-binding protein	sitetouchscreen	-0.00996282	24	24	1.12045e-08	5.60774e-08
483	site	K03147: thiamine biosynthesis protein ThiC	sitetouchscreen	0.0084334	24	24	1.12108e-08	5.60774e-08
488	site	K00031: isocitrate dehydrogenase [EC:1.1.1.42]	sitetouchscreen	0.0124213	24	24	1.23186e-08	6.09872e-08
489	site	K02018: molybdate transport system permease protein	sitetouchscreen	-0.00731484	24	24	1.24634e-08	6.14627e-08
492	site	K01644: citrate lyase subunit beta / citryl-CoA lyase [EC:4.1.3.6 4.1.3.34]	sitetouchscreen	-0.00700465	24	24	1.28202e-08	6.29545e-08
493	site	K00426: cytochrome bd-I oxidase subunit II [EC:1.10.3.-]	sitetouchscreen	-0.00627279	24	24	1.2908e-08	6.32419e-08
495	site	K00275: pyridoxamine 5'-phosphate oxidase [EC:1.4.3.5]	sitetouchscreen	0.0115716	24	24	1.31382e-08	6.4125e-08
497	site	K06201: copper homeostasis protein	sitetouchscreen	-0.00816179	24	24	1.34007e-08	6.51428e-08
499	site	K03594: bacterioferritin	sitetouchscreen	0.011079	24	24	1.40221e-08	6.78438e-08
500	site	K03080: L-ribulose-5-phosphate 4-epimerase [EC:5.1.3.4]	sitetouchscreen	-0.0104012	24	24	1.40405e-08	6.78438e-08
501	site	K00016: L-lactate dehydrogenase [EC:1.1.1.27]	sitetouchscreen	-0.0107076	24	24	1.4193e-08	6.83097e-08
503	site	K02782: PTS system, glucitol/sorbitol-specific IIB component [EC:2.7.1.69]	sitetouchscreen	-0.00876108	24	24	1.43388e-08	6.88717e-08
505	site	K07672: two-component system, OmpR family, response regulator TrcR	sitetouchscreen	-0.00900891	24	24	1.49084e-08	7.13242e-08
506	site	K11737: D-serine/D-alanine/glycine transporter	sitetouchscreen	-0.0159042	24	24	1.49536e-08	7.13991e-08
507	site	K02446: fructose-1,6-bisphosphatase II [EC:3.1.3.11]	sitetouchscreen	0.0072081	24	24	1.5036e-08	7.16511e-08
508	site	K17315: NO_NAME	sitetouchscreen	-0.00738821	24	24	1.51013e-08	7.18204e-08
509	site	K00957: sulfate adenylyltransferase subunit 2 [EC:2.7.7.4]	sitetouchscreen	0.0108494	24	24	1.5327e-08	7.27504e-08
510	site	K00060: threonine 3-dehydrogenase [EC:1.1.1.103]	sitetouchscreen	-0.00653332	24	24	1.54479e-08	7.31804e-08
514	site	K02777: PTS system, glucose-specific IIA component [EC:2.7.1.69]	sitetouchscreen	-0.0149805	24	24	1.61041e-08	7.55541e-08
516	site	K03306: inorganic phosphate transporter, PiT family	sitetouchscreen	-0.00747716	24	24	1.64318e-08	7.69367e-08
518	site	K01057: 6-phosphogluconolactonase [EC:3.1.1.31]	sitetouchscreen	-0.00558877	24	24	1.69123e-08	7.88807e-08
519	site	K00626: acetyl-CoA C-acetyltransferase [EC:2.3.1.9]	sitetouchscreen	0.014206	24	24	1.72416e-08	8.02613e-08
522	site	K02909: large subunit ribosomal protein L31	sitetouchscreen	-0.00642884	24	24	1.82163e-08	8.43116e-08
523	site	K00374: nitrate reductase 1, gamma subunit [EC:1.7.99.4]	sitetouchscreen	-0.0071257	24	24	1.86162e-08	8.59975e-08
525	site	K03518: carbon-monoxide dehydrogenase small subunit [EC:1.2.99.2]	sitetouchscreen	0.0117331	24	24	1.90598e-08	8.7633e-08
527	site	K07005: NO_NAME	sitetouchscreen	-0.00887729	24	24	1.91628e-08	8.78509e-08
528	site	K04761: LysR family transcriptional regulator, hydrogen peroxide-inducible genes activator	sitetouchscreen	-0.00905374	24	24	1.92293e-08	8.79886e-08
530	site	K10111: maltose/maltodextrin transport system ATP-binding protein [EC:3.6.3.19]	sitetouchscreen	0.00746078	24	24	1.96249e-08	8.94597e-08
531	site	K03416: methylmalonyl-CoA carboxyltransferase [EC:2.1.3.1]	sitetouchscreen	-0.00899356	24	24	1.99034e-08	9.05586e-08
532	site	K01697: cystathionine beta-synthase [EC:4.2.1.22]	sitetouchscreen	-0.00857904	24	24	1.9972e-08	9.06585e-08
533	site	K03768: peptidyl-prolyl cis-trans isomerase B (cyclophilin B) [EC:5.2.1.8]	sitetouchscreen	-0.00835315	24	24	2.00004e-08	9.06585e-08
534	site	K08990: putative membrane protein	sitetouchscreen	-0.0102934	24	24	2.05659e-08	9.30471e-08
537	site	K03337: 5-deoxy-glucuronate isomerase [EC:5.3.1.-]	sitetouchscreen	-0.0093859	24	24	2.11127e-08	9.49874e-08
539	site	K01934: 5-formyltetrahydrofolate cyclo-ligase [EC:6.3.3.2]	sitetouchscreen	-0.00718132	24	24	2.17649e-08	9.75584e-08
541	site	K02221: YggT family protein	sitetouchscreen	-0.00957666	24	24	2.3278e-08	1.03955e-07
542	site	K10805: acyl-CoA thioesterase II [EC:3.1.2.-]	sitetouchscreen	-0.00804088	24	24	2.35033e-08	1.04768e-07
544	site	K16148: NO_NAME	sitetouchscreen	-0.00715017	24	24	2.48514e-08	1.10369e-07
545	site	K02802: PTS system, N-acetylglucosamine-specific IIA component [EC:2.7.1.69]	sitetouchscreen	-0.00906275	24	24	2.54036e-08	1.12615e-07
547	site	K11734: aromatic amino acid transport protein AroP	sitetouchscreen	-0.00820905	24	24	2.59637e-08	1.14677e-07
549	site	K00632: acetyl-CoA acyltransferase [EC:2.3.1.16]	sitetouchscreen	0.0104587	24	24	2.74646e-08	1.20864e-07
552	site	K00995: CDP-diacylglycerol--glycerol-3-phosphate 3-phosphatidyltransferase [EC:2.7.8.5]	sitetouchscreen	-0.00979759	24	24	2.86758e-08	1.25508e-07
555	site	K02057: simple sugar transport system permease protein	sitetouchscreen	-0.00865009	24	24	2.92024e-08	1.27123e-07
556	site	K01808: ribose 5-phosphate isomerase B [EC:5.3.1.6]	sitetouchscreen	-0.00950674	24	24	2.93735e-08	1.27638e-07
557	site	K00384: thioredoxin reductase (NADPH) [EC:1.8.1.9]	sitetouchscreen	0.00725016	24	24	3.03691e-08	1.31727e-07
559	site	K00540: NO_NAME	sitetouchscreen	0.00855507	24	24	3.0818e-08	1.33195e-07
560	site	K03437: RNA methyltransferase, TrmH family	sitetouchscreen	-0.00793768	24	24	3.08903e-08	1.3327e-07
565	site	K00121: S-(hydroxymethyl)glutathione dehydrogenase / alcohol dehydrogenase [EC:1.1.1.284 1.1.1.1]	sitetouchscreen	0.0109502	24	24	3.27331e-08	1.3997e-07
566	site	K09709: mesaconyl-C4 CoA hydratase	sitetouchscreen	-0.0105622	24	24	3.30222e-08	1.40957e-07
568	site	K01028: 3-oxoacid CoA-transferase subunit A [EC:2.8.3.5]	sitetouchscreen	0.00975731	24	24	3.38157e-08	1.43836e-07
570	site	K07259: D-alanyl-D-alanine carboxypeptidase / D-alanyl-D-alanine-endopeptidase (penicillin-binding protein 4) [EC:3.4.16.4 3.4.21.-]	sitetouchscreen	-0.00884056	24	24	3.49414e-08	1.48103e-07
573	site	K00878: hydroxyethylthiazole kinase [EC:2.7.1.50]	sitetouchscreen	-0.00866018	24	24	3.61898e-08	1.52591e-07
574	site	K02069: putative ABC transport system permease protein	sitetouchscreen	-0.00717616	24	24	3.65842e-08	1.53985e-07
575	site	K11732: phenylalanine-specific permease	sitetouchscreen	-0.00813117	24	24	3.66703e-08	1.54079e-07
576	site	K02356: elongation factor P	sitetouchscreen	0.00855192	24	24	3.69833e-08	1.55124e-07
577	site	K08369: MFS transporter, putative metabolite:H+ symporter	sitetouchscreen	-0.00826269	24	24	3.74556e-08	1.56833e-07
582	site	K00371: nitrate reductase 1, beta subunit [EC:1.7.99.4]	sitetouchscreen	-0.00617008	24	24	3.95636e-08	1.64236e-07
583	site	K01092: myo-inositol-1(or 4)-monophosphatase [EC:3.1.3.25]	sitetouchscreen	0.00710078	24	24	4.07489e-08	1.68786e-07
586	site	K00027: malate dehydrogenase (oxaloacetate-decarboxylating) [EC:1.1.1.38]	sitetouchscreen	-0.00813907	24	24	4.13865e-08	1.70631e-07
587	site	K00655: 1-acyl-sn-glycerol-3-phosphate acyltransferase [EC:2.3.1.51]	sitetouchscreen	-0.0104903	24	24	4.16065e-08	1.71246e-07
588	site	K10201: N-acetylglucosamine transport system permease protein	sitetouchscreen	-0.00918677	24	24	4.2403e-08	1.74227e-07
590	site	K04759: ferrous iron transport protein B	sitetouchscreen	-0.00849358	24	24	4.28634e-08	1.75522e-07
591	site	K02078: acyl carrier protein	sitetouchscreen	0.00877812	24	24	4.31067e-08	1.7622e-07
592	site	K06199: CrcB protein	sitetouchscreen	-0.0111168	24	24	4.33515e-08	1.76921e-07
593	site	K03078: 3-dehydro-L-gulonate-6-phosphate decarboxylase [EC:4.1.1.85]	sitetouchscreen	-0.00972976	24	24	4.43859e-08	1.80837e-07
594	site	K01167: ribonuclease T1 [EC:3.1.27.3]	sitetouchscreen	-0.0106407	24	24	4.47234e-08	1.81758e-07
596	site	K02783: PTS system, glucitol/sorbitol-specific IIC component	sitetouchscreen	-0.0113676	24	24	4.49635e-08	1.82268e-07
597	site	K00240: succinate dehydrogenase iron-sulfur protein [EC:1.3.99.1]	sitetouchscreen	-0.00672922	24	24	4.52208e-08	1.83004e-07
600	site	K06988: NO_NAME	sitetouchscreen	0.0118631	24	24	4.71929e-08	1.9003e-07
603	site	K09820: manganese/iron transport system ATP-binding protein	sitetouchscreen	-0.0102617	24	24	4.79473e-08	1.92107e-07
605	site	K00613: glycine amidinotransferase [EC:2.1.4.1]	sitetouchscreen	-0.00706361	24	24	4.8874e-08	1.95173e-07
606	site	K02000: glycine betaine/proline transport system ATP-binding protein [EC:3.6.3.32]	sitetouchscreen	-0.00740877	24	24	4.93473e-08	1.96738e-07
607	site	K06147: ATP-binding cassette, subfamily B, bacterial	sitetouchscreen	-0.0160097	24	24	5.01895e-08	1.99766e-07
608	site	K09992: hypothetical protein	sitetouchscreen	-0.008172	24	24	5.03493e-08	2.00072e-07
611	site	K01126: glycerophosphoryl diester phosphodiesterase [EC:3.1.4.46]	sitetouchscreen	-0.00924838	24	24	5.20288e-08	2.05731e-07
613	site	K01788: N-acylglucosamine-6-phosphate 2-epimerase [EC:5.1.3.9]	sitetouchscreen	-0.00780984	24	24	5.32159e-08	2.09739e-07
614	site	K03284: metal ion transporter, MIT family	sitetouchscreen	-0.00707048	24	24	5.35958e-08	2.10891e-07
615	site	K03305: proton-dependent oligopeptide transporter, POT family	sitetouchscreen	-0.00685295	24	24	5.41714e-08	2.1281e-07
616	site	K00937: polyphosphate kinase [EC:2.7.4.1]	sitetouchscreen	0.00907254	24	24	5.58665e-08	2.18871e-07
617	site	K03216: RNA methyltransferase, TrmH family, group 2 [EC:2.1.1.-]	sitetouchscreen	0.0059397	24	24	5.59678e-08	2.18871e-07
618	site	K02012: iron(III) transport system substrate-binding protein	sitetouchscreen	0.00915921	24	24	5.59861e-08	2.18871e-07
619	site	K02001: glycine betaine/proline transport system permease protein	sitetouchscreen	-0.00933517	24	24	5.76475e-08	2.25002e-07
622	site	K01029: 3-oxoacid CoA-transferase subunit B [EC:2.8.3.5]	sitetouchscreen	0.00985605	24	24	6.12912e-08	2.3807e-07
623	site	K06889: NO_NAME	sitetouchscreen	0.00992847	24	24	6.17249e-08	2.3937e-07
624	site	K14347: NO_NAME	sitetouchscreen	-0.00669873	24	24	6.217e-08	2.40709e-07
627	site	K08999: hypothetical protein	sitetouchscreen	-0.00837962	24	24	6.44826e-08	2.48469e-07
632	site	K01875: seryl-tRNA synthetase [EC:6.1.1.11]	sitetouchscreen	0.00467631	24	24	6.65359e-08	2.54353e-07
634	site	K01579: aspartate 1-decarboxylase [EC:4.1.1.11]	sitetouchscreen	0.00794074	24	24	6.78736e-08	2.58264e-07
635	site	K01619: deoxyribose-phosphate aldolase [EC:4.1.2.4]	sitetouchscreen	-0.00552924	24	24	6.78799e-08	2.58264e-07
637	site	K02348: ElaA protein	sitetouchscreen	-0.00784571	24	24	7.04209e-08	2.67091e-07
639	site	K03686: molecular chaperone DnaJ	sitetouchscreen	-0.00951598	24	24	7.09991e-08	2.68031e-07
641	site	K06726: D-ribose pyranase [EC:5.-.-.-]	sitetouchscreen	-0.00865389	24	24	7.35561e-08	2.77241e-07
644	site	K01809: mannose-6-phosphate isomerase [EC:5.3.1.8]	sitetouchscreen	-0.00979737	24	24	7.75452e-08	2.90915e-07
645	site	K00606: 3-methyl-2-oxobutanoate hydroxymethyltransferase [EC:2.1.2.11]	sitetouchscreen	0.0107876	24	24	7.85633e-08	2.94277e-07
647	site	K00799: glutathione S-transferase [EC:2.5.1.18]	sitetouchscreen	0.0111421	24	24	8.14523e-08	3.04156e-07
648	site	K02256: cytochrome c oxidase subunit I [EC:1.9.3.1]	sitetouchscreen	0.0151953	24	24	8.18628e-08	3.04778e-07
649	site	K07053: NO_NAME	sitetouchscreen	-0.00849122	24	24	8.18713e-08	3.04778e-07
657	site	K00641: homoserine O-acetyltransferase [EC:2.3.1.31]	sitetouchscreen	0.00761165	24	24	9.38985e-08	3.45285e-07
658	site	K11753: riboflavin kinase / FMN adenylyltransferase [EC:2.7.1.26 2.7.7.2]	sitetouchscreen	-0.0072108	24	24	9.40388e-08	3.45285e-07
659	site	K01937: CTP synthase [EC:6.3.4.2]	sitetouchscreen	0.00564847	24	24	9.45697e-08	3.46708e-07
660	site	K01494: dCTP deaminase [EC:3.5.4.13]	sitetouchscreen	0.011367	24	24	9.76444e-08	3.57438e-07
661	site	K17490: NO_NAME	sitetouchscreen	-0.00891622	24	24	9.79024e-08	3.5784e-07
662	site	K02773: PTS system, galactitol-specific IIA component [EC:2.7.1.69]	sitetouchscreen	-0.0101318	24	24	1.01293e-07	3.69672e-07
663	site	K07308: anaerobic dimethyl sulfoxide reductase subunit C (DMSO reductase anchor subunit)	sitetouchscreen	-0.0113696	24	24	1.02686e-07	3.74192e-07
667	site	K02437: glycine cleavage system H protein	sitetouchscreen	-0.00835476	24	24	1.07503e-07	3.89396e-07
670	site	K01053: gluconolactonase [EC:3.1.1.17]	sitetouchscreen	0.0114795	24	24	1.11017e-07	4.00323e-07
674	site	K02114: F-type H+-transporting ATPase subunit epsilon [EC:3.6.3.14]	sitetouchscreen	-0.00827129	24	24	1.13841e-07	4.0807e-07
675	site	K03657: DNA helicase II / ATP-dependent DNA helicase PcrA [EC:3.6.4.12]	sitetouchscreen	-0.007032	24	24	1.14936e-07	4.11386e-07
678	site	K00567: methylated-DNA-[protein]-cysteine S-methyltransferase [EC:2.1.1.63]	sitetouchscreen	-0.00656746	24	24	1.2914e-07	4.6018e-07
681	site	K11939: inner membrane transporter RhtA	sitetouchscreen	-0.0075205	24	24	1.36774e-07	4.85238e-07
682	site	K01724: 4a-hydroxytetrahydrobiopterin dehydratase [EC:4.2.1.96]	sitetouchscreen	0.0113789	24	23	1.39368e-07	4.93713e-07
684	site	K01638: malate synthase [EC:2.3.3.9]	sitetouchscreen	0.00857409	24	24	1.42221e-07	5.02348e-07
688	site	K01866: tyrosyl-tRNA synthetase [EC:6.1.1.1]	sitetouchscreen	0.00504671	24	24	1.48327e-07	5.2087e-07
694	site	K08372: putative serine protease PepD [EC:3.4.21.-]	sitetouchscreen	-0.0108249	24	24	1.71696e-07	5.97719e-07
697	site	K00790: UDP-N-acetylglucosamine 1-carboxyvinyltransferase [EC:2.5.1.7]	sitetouchscreen	0.00470291	24	24	1.80526e-07	6.25754e-07
699	site	K01032: 3-oxoadipate CoA-transferase, beta subunit [EC:2.8.3.6]	sitetouchscreen	0.00872135	24	24	1.81606e-07	6.27695e-07
700	site	K01802: peptidylprolyl isomerase [EC:5.2.1.8]	sitetouchscreen	-0.00694599	24	24	1.82686e-07	6.30526e-07
701	site	K02358: elongation factor Tu	sitetouchscreen	0.00526665	24	24	1.83056e-07	6.30904e-07
703	site	K00948: ribose-phosphate pyrophosphokinase [EC:2.7.6.1]	sitetouchscreen	0.00664142	24	24	1.88824e-07	6.48932e-07
705	site	K02774: PTS system, galactitol-specific IIB component [EC:2.7.1.69]	sitetouchscreen	-0.0117657	24	24	1.91662e-07	6.56815e-07
706	site	K01818: L-fucose isomerase [EC:5.3.1.25]	sitetouchscreen	-0.010848	24	24	1.92832e-07	6.59891e-07
709	site	K01805: xylose isomerase [EC:5.3.1.5]	sitetouchscreen	0.0110962	24	24	1.99811e-07	6.80879e-07
710	site	K02575: MFS transporter, NNP family, nitrate/nitrite transporter	sitetouchscreen	-0.00867074	24	24	2.02581e-07	6.89346e-07
713	site	K01060: cephalosporin-C deacetylase [EC:3.1.1.41]	sitetouchscreen	-0.00886387	24	24	2.13576e-07	7.23701e-07
715	site	K01267: aspartyl aminopeptidase [EC:3.4.11.21]	sitetouchscreen	-0.00708644	24	24	2.16039e-07	7.30001e-07
716	site	K10242: cellobiose transport system permease protein	sitetouchscreen	-0.00829306	24	24	2.16573e-07	7.30784e-07
717	site	K00930: acetylglutamate/acetylaminoadipate kinase [EC:2.7.2.8 2.7.2.-]	sitetouchscreen	0.0046504	24	24	2.18637e-07	7.36717e-07
718	site	K00666: fatty-acyl-CoA synthase [EC:6.2.1.-]	sitetouchscreen	0.00839138	24	24	2.19499e-07	7.38592e-07
719	site	K09780: hypothetical protein	sitetouchscreen	-0.00672319	24	24	2.29e-07	7.69492e-07
721	site	K01571: oxaloacetate decarboxylase, alpha subunit [EC:4.1.1.3]	sitetouchscreen	-0.0078084	24	24	2.45848e-07	8.23814e-07
723	site	K04075: tRNA(Ile)-lysidine synthase [EC:6.3.4.-]	sitetouchscreen	-0.00677292	24	24	2.53242e-07	8.4512e-07
724	site	K01890: phenylalanyl-tRNA synthetase beta chain [EC:6.1.1.20]	sitetouchscreen	0.00528277	24	24	2.53256e-07	8.4512e-07
725	site	K01854: UDP-galactopyranose mutase [EC:5.4.99.9]	sitetouchscreen	0.00583475	24	24	2.62894e-07	8.76073e-07
727	site	K01000: phospho-N-acetylmuramoyl-pentapeptide-transferase [EC:2.7.8.13]	sitetouchscreen	0.00580009	24	24	2.68993e-07	8.93929e-07
728	site	K01892: histidyl-tRNA synthetase [EC:6.1.1.21]	sitetouchscreen	0.00424479	24	24	2.72404e-07	9.03377e-07
730	site	K07335: basic membrane protein A and related proteins	sitetouchscreen	-0.00725226	24	24	2.78072e-07	9.20304e-07
733	site	K05881: PTS hybrid protein	sitetouchscreen	-0.00890139	24	24	2.83006e-07	9.32799e-07
734	site	K07052: NO_NAME	sitetouchscreen	-0.0121124	24	24	2.84272e-07	9.35697e-07
735	site	K07112: NO_NAME	sitetouchscreen	0.00842735	24	24	2.86459e-07	9.41612e-07
736	site	K03758: arginine:ornithine antiporter	sitetouchscreen	-0.00721662	24	24	2.95237e-07	9.69149e-07
737	site	K06891: ATP-dependent Clp protease adaptor protein ClpS	sitetouchscreen	-0.00854795	24	24	2.97793e-07	9.76213e-07
738	site	K01056: peptidyl-tRNA hydrolase, PTH1 family [EC:3.1.1.29]	sitetouchscreen	0.00480368	24	24	2.99457e-07	9.80335e-07
741	site	K01873: valyl-tRNA synthetase [EC:6.1.1.9]	sitetouchscreen	0.00855178	24	24	3.37772e-07	1.10129e-06
743	site	K00111: glycerol-3-phosphate dehydrogenase [EC:1.1.5.3]	sitetouchscreen	-0.00440417	24	24	3.51463e-07	1.14284e-06
746	site	K07009: NO_NAME	sitetouchscreen	-0.00793393	24	24	3.73057e-07	1.20819e-06
747	site	K17076: NO_NAME	sitetouchscreen	0.00604642	24	24	3.86048e-07	1.24858e-06
748	site	K00528: ferredoxin--NADP+ reductase [EC:1.18.1.2]	sitetouchscreen	0.0054978	24	24	3.8733e-07	1.25105e-06
751	site	K01918: pantoate--beta-alanine ligase [EC:6.3.2.1]	sitetouchscreen	0.00833967	24	24	3.97544e-07	1.27892e-06
755	site	K03575: A/G-specific adenine glycosylase [EC:3.2.2.-]	sitetouchscreen	-0.00753844	24	24	4.21028e-07	1.34729e-06
757	site	K02781: PTS system, glucitol/sorbitol-specific IIA component [EC:2.7.1.69]	sitetouchscreen	-0.0110885	24	24	4.58567e-07	1.46354e-06
758	site	K00926: carbamate kinase [EC:2.7.2.2]	sitetouchscreen	-0.00597303	24	24	4.62471e-07	1.47405e-06
759	site	K00950: 2-amino-4-hydroxy-6-hydroxymethyldihydropteridine diphosphokinase [EC:2.7.6.3]	sitetouchscreen	-0.00673283	24	24	4.69867e-07	1.49565e-06
760	site	K03583: exodeoxyribonuclease V gamma subunit [EC:3.1.11.5]	sitetouchscreen	-0.00878048	24	24	4.74982e-07	1.50994e-06
763	site	K00390: phosphoadenosine phosphosulfate reductase [EC:1.8.4.8]	sitetouchscreen	0.00743373	24	24	5.27107e-07	1.66906e-06
765	site	K00705: 4-alpha-glucanotransferase [EC:2.4.1.25]	sitetouchscreen	-0.00653531	24	24	5.28981e-07	1.67061e-06
766	site	K00259: alanine dehydrogenase [EC:1.4.1.1]	sitetouchscreen	-0.00707364	24	24	5.33765e-07	1.68352e-06
768	site	K05810: conserved hypothetical protein	sitetouchscreen	-0.00759951	24	24	5.38002e-07	1.69246e-06
770	site	K00001: alcohol dehydrogenase [EC:1.1.1.1]	sitetouchscreen	0.00935563	24	24	5.55057e-07	1.74092e-06
773	site	K01696: tryptophan synthase beta chain [EC:4.2.1.20]	sitetouchscreen	0.00387244	24	24	5.65476e-07	1.76739e-06
776	site	K02003: NO_NAME	sitetouchscreen	-0.0160745	24	24	5.86937e-07	1.82737e-06
778	site	K03436: DeoR family transcriptional regulator, fructose operon transcriptional repressor	sitetouchscreen	-0.00701382	24	24	5.95015e-07	1.84776e-06
779	site	K00886: polyphosphate glucokinase [EC:2.7.1.63]	sitetouchscreen	-0.00495752	24	24	5.9873e-07	1.85691e-06
783	site	K01876: aspartyl-tRNA synthetase [EC:6.1.1.12]	sitetouchscreen	0.00401271	24	24	6.21755e-07	1.91847e-06
785	site	K10041: putative glutamine transport system ATP-binding protein [EC:3.6.3.-]	sitetouchscreen	0.00671935	24	24	6.33088e-07	1.94846e-06
789	site	K02778: PTS system, glucose-specific IIB component [EC:2.7.1.69]	sitetouchscreen	-0.0066495	24	24	6.66645e-07	2.04134e-06
791	site	K01243: S-adenosylhomocysteine/5'-methylthioadenosine nucleosidase [EC:3.2.2.9]	sitetouchscreen	-0.00705097	24	24	6.94663e-07	2.12175e-06
792	site	K02779: PTS system, glucose-specific IIC component	sitetouchscreen	-0.00665663	24	24	7.19321e-07	2.19429e-06
796	site	K02551: 2-succinyl-5-enolpyruvyl-6-hydroxy-3-cyclohexene-1-carboxylate synthase [EC:2.2.1.9]	sitetouchscreen	-0.00650833	24	24	7.88292e-07	2.39261e-06
798	site	K02775: PTS system, galactitol-specific IIC component	sitetouchscreen	-0.00716628	24	24	8.44176e-07	2.5558e-06
802	site	K03517: quinolinate synthase [EC:2.5.1.72]	sitetouchscreen	0.0107149	24	24	8.81932e-07	2.65679e-06
806	site	K14215: trans,polycis-decaprenyl diphosphate synthase [EC:2.5.1.86]	sitetouchscreen	-0.0059295	24	24	1.03716e-06	3.10889e-06
808	site	K00564: ribosomal RNA small subunit methyltransferase C [EC:2.1.1.172]	sitetouchscreen	-0.0066104	24	24	1.06677e-06	3.18976e-06
809	site	K03883: NADH dehydrogenase I subunit 5 [EC:1.6.5.3]	sitetouchscreen	0.0102069	24	24	1.0767e-06	3.21547e-06
811	site	K07282: poly-gamma-glutamate synthesis protein (capsule biosynthesis protein)	sitetouchscreen	-0.00794111	24	24	1.10953e-06	3.30533e-06
812	site	K02334: DNA polymerase bacteriophage-type [EC:2.7.7.7]	sitetouchscreen	0.00894667	24	24	1.13517e-06	3.37755e-06
814	site	K01596: phosphoenolpyruvate carboxykinase (GTP) [EC:4.1.1.32]	sitetouchscreen	0.00658937	24	24	1.19997e-06	3.56157e-06
815	site	K02007: cobalt/nickel transport system permease protein	sitetouchscreen	-0.00719177	24	24	1.245e-06	3.6907e-06
817	site	K03491: lichenan operon transcriptional antiterminator	sitetouchscreen	-0.00829128	24	24	1.25475e-06	3.71049e-06
821	site	K02262: cytochrome c oxidase subunit III [EC:1.9.3.1]	sitetouchscreen	0.0114987	24	24	1.44655e-06	4.25652e-06
826	site	K05846: osmoprotectant transport system permease protein	sitetouchscreen	-0.00891189	24	24	1.64524e-06	4.81222e-06
828	site	K01868: threonyl-tRNA synthetase [EC:6.1.1.3]	sitetouchscreen	0.00466435	24	24	1.76559e-06	5.15176e-06
830	site	K06605: myo-inositol catabolism protein IolH	sitetouchscreen	-0.00787279	24	24	1.78821e-06	5.20519e-06
832	site	K00252: glutaryl-CoA dehydrogenase [EC:1.3.99.7]	sitetouchscreen	0.00854979	24	24	1.83315e-06	5.32318e-06
833	site	K10440: ribose transport system permease protein	sitetouchscreen	-0.00669271	24	24	1.91058e-06	5.54138e-06
834	site	K02036: phosphate transport system ATP-binding protein [EC:3.6.3.27]	sitetouchscreen	0.00693791	24	24	1.94506e-06	5.62283e-06
835	site	K01011: thiosulfate/3-mercaptopyruvate sulfurtransferase [EC:2.8.1.1 2.8.1.2]	sitetouchscreen	0.00893694	24	24	1.94638e-06	5.62283e-06
836	site	K00088: IMP dehydrogenase [EC:1.1.1.205]	sitetouchscreen	-0.00577902	24	24	1.94664e-06	5.62283e-06
838	site	K00077: 2-dehydropantoate 2-reductase [EC:1.1.1.169]	sitetouchscreen	-0.00589987	24	24	1.9707e-06	5.68164e-06
839	site	K01951: GMP synthase (glutamine-hydrolysing) [EC:6.3.5.2]	sitetouchscreen	0.0042488	24	24	1.98943e-06	5.72879e-06
842	site	K03801: lipoyl(octanoyl) transferase [EC:2.3.1.181]	sitetouchscreen	-0.00552322	24	24	2.20971e-06	6.34044e-06
843	site	K02950: small subunit ribosomal protein S12	sitetouchscreen	0.00674761	24	24	2.2197e-06	6.36155e-06
846	site	K03798: cell division protease FtsH [EC:3.4.24.-]	sitetouchscreen	0.0058085	24	24	2.25245e-06	6.43254e-06
847	site	K06133: 4'-phosphopantetheinyl transferase [EC:2.7.8.-]	sitetouchscreen	-0.0109916	24	24	2.27371e-06	6.48557e-06
848	site	K07093: NO_NAME	sitetouchscreen	0.007951	24	24	2.27955e-06	6.49458e-06
850	site	K16925: NO_NAME	sitetouchscreen	-0.00716297	24	24	2.32594e-06	6.61113e-06
851	site	K01889: phenylalanyl-tRNA synthetase alpha chain [EC:6.1.1.20]	sitetouchscreen	0.00442231	24	24	2.33548e-06	6.63045e-06
854	site	K10004: glutamate/aspartate transport system ATP-binding protein [EC:3.6.3.-]	sitetouchscreen	0.00636778	24	24	2.39154e-06	6.76576e-06
856	site	K07054: NO_NAME	sitetouchscreen	0.00850445	24	24	2.48853e-06	7.02372e-06
857	site	K07107: acyl-CoA thioester hydrolase [EC:3.1.2.-]	sitetouchscreen	0.00684068	24	24	2.57131e-06	7.24886e-06
858	site	K07305: peptide-methionine (R)-S-oxide reductase [EC:1.8.4.12]	sitetouchscreen	0.00752705	24	24	2.586e-06	7.2818e-06
860	site	K00297: methylenetetrahydrofolate reductase (NADPH) [EC:1.5.1.20]	sitetouchscreen	-0.00498916	24	24	2.74336e-06	7.70692e-06
861	site	K01775: alanine racemase [EC:5.1.1.1]	sitetouchscreen	-0.00603965	24	24	2.78494e-06	7.81466e-06
862	site	K13640: MerR family transcriptional regulator, heat shock protein HspR	sitetouchscreen	-0.00824016	24	24	2.79206e-06	7.82554e-06
863	site	K02004: NO_NAME	sitetouchscreen	-0.0109717	24	24	2.83591e-06	7.93923e-06
868	site	K07024: NO_NAME	sitetouchscreen	-0.0132694	24	24	2.98271e-06	8.30211e-06
871	site	K02769: PTS system, fructose-specific IIB component [EC:2.7.1.69]	sitetouchscreen	-0.00601699	24	24	3.09479e-06	8.58441e-06
875	site	K02770: PTS system, fructose-specific IIC component	sitetouchscreen	-0.00610622	24	24	3.22458e-06	8.90353e-06
881	site	K05524: ferredoxin	sitetouchscreen	0.00873549	24	24	3.47624e-06	9.53303e-06
882	site	K03046: DNA-directed RNA polymerase subunit beta' [EC:2.7.7.6]	sitetouchscreen	0.0122899	24	24	3.48052e-06	9.53394e-06
884	site	K01740: O-acetylhomoserine (thiol)-lyase [EC:2.5.1.49]	sitetouchscreen	0.00548102	24	24	3.62161e-06	9.89797e-06
886	site	K10439: ribose transport system substrate-binding protein	sitetouchscreen	0.0081473	24	24	4.14495e-06	1.13027e-05
888	site	K16785: NO_NAME	sitetouchscreen	-0.00842912	24	24	4.32247e-06	1.17602e-05
889	site	K06958: UPF0042 nucleotide-binding protein	sitetouchscreen	-0.00630981	24	24	4.44192e-06	1.20716e-05
890	site	K09903: uridylate kinase [EC:2.7.4.22]	sitetouchscreen	0.00428922	24	24	4.59811e-06	1.2482e-05
892	site	K01689: enolase [EC:4.2.1.11]	sitetouchscreen	0.00454863	24	24	4.8051e-06	1.30147e-05
894	site	K01881: prolyl-tRNA synthetase [EC:6.1.1.15]	sitetouchscreen	0.00402856	24	24	4.95855e-06	1.34003e-05
896	site	K07481: transposase, IS5 family	sitetouchscreen	0.00726802	24	24	5.20957e-06	1.40472e-05
897	site	K00116: malate dehydrogenase (quinone) [EC:1.1.5.4]	sitetouchscreen	0.00601862	24	24	5.44592e-06	1.46657e-05
899	site	K00954: pantetheine-phosphate adenylyltransferase [EC:2.7.7.3]	sitetouchscreen	0.0065232	24	24	5.47159e-06	1.47045e-05
900	site	K03811: nicotinamide mononucleotide transporter	sitetouchscreen	-0.00708817	24	24	5.60813e-06	1.50547e-05
901	site	K09162: hypothetical protein	sitetouchscreen	0.00694267	24	24	5.69571e-06	1.52728e-05
905	site	K00036: glucose-6-phosphate 1-dehydrogenase [EC:1.1.1.49]	sitetouchscreen	0.0048364	24	24	5.9524e-06	1.58906e-05
910	site	K06911: NO_NAME	sitetouchscreen	0.00814074	24	24	7.01381e-06	1.86213e-05
911	site	K01940: argininosuccinate synthase [EC:6.3.4.5]	sitetouchscreen	0.00547065	24	24	7.04341e-06	1.86793e-05
915	site	K01649: 2-isopropylmalate synthase [EC:2.3.3.13]	sitetouchscreen	0.00484402	24	24	7.18549e-06	1.89728e-05
916	site	K03855: ferredoxin like protein	sitetouchscreen	-0.00750104	24	24	7.23967e-06	1.9095e-05
917	site	K06048: carboxylate-amine ligase [EC:6.3.-.-]	sitetouchscreen	0.00707067	24	24	7.57305e-06	1.99525e-05
921	site	K00820: glucosamine--fructose-6-phosphate aminotransferase (isomerizing) [EC:2.6.1.16]	sitetouchscreen	0.00357951	24	24	8.20435e-06	2.1522e-05
922	site	K01990: ABC-2 type transport system ATP-binding protein	sitetouchscreen	-0.0127397	24	24	8.80372e-06	2.30692e-05
924	site	K15581: NO_NAME	sitetouchscreen	-0.00656867	24	24	9.0687e-06	2.37121e-05
926	site	K07307: anaerobic dimethyl sulfoxide reductase subunit B (DMSO reductase iron- sulfur subunit)	sitetouchscreen	-0.0081817	24	24	9.14882e-06	2.38699e-05
927	site	K01785: aldose 1-epimerase [EC:5.1.3.3]	sitetouchscreen	-0.00636259	24	24	9.31561e-06	2.42789e-05
929	site	K06966: NO_NAME	sitetouchscreen	0.00891813	24	24	9.71198e-06	2.52574e-05
930	site	K02959: small subunit ribosomal protein S16	sitetouchscreen	-0.0034277	24	24	9.94251e-06	2.58292e-05
931	site	K00241: succinate dehydrogenase cytochrome b-556 subunit	sitetouchscreen	-0.00609101	24	24	1.00555e-05	2.60946e-05
939	site	K07304: peptide-methionine (S)-S-oxide reductase [EC:1.8.4.11]	sitetouchscreen	0.00756108	24	24	1.18039e-05	3.03481e-05
940	site	K13571: proteasome accessory factor A [EC:6.3.2.-]	sitetouchscreen	0.00484051	24	24	1.18076e-05	3.03481e-05
944	site	K07497: putative transposase	sitetouchscreen	0.0121492	24	24	1.28325e-05	3.28426e-05
946	site	K15772: NO_NAME	sitetouchscreen	-0.00801733	24	24	1.36777e-05	3.49317e-05
947	site	K01206: alpha-L-fucosidase [EC:3.2.1.51]	sitetouchscreen	-0.00664818	24	24	1.40124e-05	3.57487e-05
948	site	K13288: oligoribonuclease [EC:3.1.-.-]	sitetouchscreen	-0.00358074	24	24	1.45584e-05	3.71024e-05
950	site	K00215: dihydrodipicolinate reductase [EC:1.3.1.26]	sitetouchscreen	-0.00413765	24	24	1.57303e-05	4.00047e-05
953	site	K02433: aspartyl-tRNA(Asn)/glutamyl-tRNA (Gln) amidotransferase subunit A [EC:6.3.5.6 6.3.5.7]	sitetouchscreen	0.00360214	24	24	1.60783e-05	4.0761e-05
958	site	K07183: response regulator NasT	sitetouchscreen	-0.00638762	24	24	1.82474e-05	4.60185e-05
959	site	K00997: holo-[acyl-carrier protein] synthase [EC:2.7.8.7]	sitetouchscreen	-0.00497202	24	24	1.85203e-05	4.6658e-05
966	site	K02028: polar amino acid transport system ATP-binding protein [EC:3.6.3.21]	sitetouchscreen	0.00311009	24	24	2.07465e-05	5.18877e-05
969	site	K07146: UPF0176 protein	sitetouchscreen	0.00586612	24	24	2.28796e-05	5.70455e-05
973	site	K07492: putative transposase	sitetouchscreen	0.00589068	24	24	2.37274e-05	5.89161e-05
974	site	K06183: ribosomal small subunit pseudouridine synthase A [EC:5.4.99.12]	sitetouchscreen	-0.00575201	24	24	2.4145e-05	5.98916e-05
978	site	K01489: cytidine deaminase [EC:3.5.4.5]	sitetouchscreen	-0.00587621	24	24	2.74155e-05	6.77257e-05
979	site	K10008: glutamate transport system ATP-binding protein [EC:3.6.3.-]	sitetouchscreen	0.00643845	24	24	2.78159e-05	6.86448e-05
980	site	K00991: 2-C-methyl-D-erythritol 4-phosphate cytidylyltransferase [EC:2.7.7.60]	sitetouchscreen	-0.00476628	24	24	2.78862e-05	6.8748e-05
981	site	K00226: dihydroorotate oxidase [EC:1.3.3.1]	sitetouchscreen	-0.0062856	24	24	2.83938e-05	6.9928e-05
984	site	K00648: 3-oxoacyl-[acyl-carrier-protein] synthase III [EC:2.3.1.180]	sitetouchscreen	0.00371578	24	24	3.13857e-05	7.70609e-05
985	site	K01963: acetyl-CoA carboxylase carboxyl transferase subunit beta [EC:6.4.1.2]	sitetouchscreen	0.00965514	24	24	3.29218e-05	8.07502e-05
987	site	K09972: general L-amino acid transport system ATP-binding protein [EC:3.6.3.-]	sitetouchscreen	0.00765375	24	24	3.46753e-05	8.48791e-05
991	site	K07284: sortase A	sitetouchscreen	0.00515877	24	24	3.72324e-05	9.07703e-05
993	site	K10010: cystine transport system ATP-binding protein [EC:3.6.3.-]	sitetouchscreen	0.00729742	24	24	3.83646e-05	9.32897e-05
994	site	K00754: NO_NAME	sitetouchscreen	-0.00587296	24	24	3.83816e-05	9.32897e-05
999	site	K01209: alpha-N-arabinofuranosidase [EC:3.2.1.55]	sitetouchscreen	-0.00582245	24	24	4.71174e-05	0.00011395
1000	site	K02072: D-methionine transport system permease protein	sitetouchscreen	-0.00407232	24	24	4.78279e-05	0.000115552
1001	site	K03040: DNA-directed RNA polymerase subunit alpha [EC:2.7.7.6]	sitetouchscreen	0.00556529	24	24	5.28327e-05	0.000127516
1004	site	K00332: NADH dehydrogenase I subunit C [EC:1.6.5.3]	sitetouchscreen	-0.00496859	24	24	6.07841e-05	0.000146269
1008	site	K04068: anaerobic ribonucleoside-triphosphate reductase activating protein [EC:1.97.1.4]	sitetouchscreen	-0.00719327	24	24	6.43995e-05	0.000154354
1010	site	K02529: LacI family transcriptional regulator	sitetouchscreen	-0.00713597	24	24	6.52126e-05	0.000155994
1012	site	K00052: 3-isopropylmalate dehydrogenase [EC:1.1.1.85]	sitetouchscreen	0.00439575	24	24	7.12762e-05	0.000170161
1017	site	K07173: S-ribosylhomocysteine lyase [EC:4.4.1.21]	sitetouchscreen	-0.00603819	24	24	7.80703e-05	0.000185465
1018	site	K16786: NO_NAME	sitetouchscreen	-0.00442215	24	24	7.98741e-05	0.000189564
1019	site	K00962: polyribonucleotide nucleotidyltransferase [EC:2.7.7.8]	sitetouchscreen	0.00397061	24	24	8.09934e-05	0.000192032
1022	site	K03499: trk system potassium uptake protein TrkA	sitetouchscreen	-0.00606494	24	24	8.38208e-05	0.000198152
1024	site	K00053: ketol-acid reductoisomerase [EC:1.1.1.86]	sitetouchscreen	0.00529814	24	24	9.41602e-05	0.000222159
1026	site	K02274: cytochrome c oxidase subunit I [EC:1.9.3.1]	sitetouchscreen	0.00628641	24	24	0.00010155	0.000239126
1027	site	K00616: transaldolase [EC:2.2.1.2]	sitetouchscreen	0.00410269	24	24	0.00010218	0.000240378
1029	site	K09748: ribosome maturation factor RimP	sitetouchscreen	-0.00636512	24	24	0.000105502	0.000247708
1030	site	K16787: NO_NAME	sitetouchscreen	-0.00460403	24	24	0.000106377	0.000249522
1032	site	K03070: preprotein translocase subunit SecA	sitetouchscreen	0.00529613	24	24	0.000112351	0.000263023
1033	site	K02109: F-type H+-transporting ATPase subunit b [EC:3.6.3.14]	sitetouchscreen	-0.0031933	24	24	0.000114295	0.000267316
1034	site	K08998: hypothetical protein	sitetouchscreen	-0.00447425	24	24	0.000115906	0.000270821
1035	site	K00817: histidinol-phosphate aminotransferase [EC:2.6.1.9]	sitetouchscreen	-0.00394829	24	24	0.000116556	0.000272077
1036	site	K01358: ATP-dependent Clp protease, protease subunit [EC:3.4.21.92]	sitetouchscreen	0.0087448	24	24	0.00012116	0.000282552
1037	site	K06346: spoIIIJ-associated protein	sitetouchscreen	-0.0057252	24	24	0.000122649	0.000285748
1039	site	K00600: glycine hydroxymethyltransferase [EC:2.1.2.1]	sitetouchscreen	0.00354654	24	24	0.000131596	0.000305759
1045	site	K03111: single-strand DNA-binding protein	sitetouchscreen	-0.00630629	24	24	0.000151057	0.000349239
1046	site	K07736: CarD family transcriptional regulator	sitetouchscreen	0.0060182	24	24	0.000151309	0.000349486
1047	site	K03644: lipoic acid synthetase [EC:2.8.1.8]	sitetouchscreen	0.00591463	24	24	0.000152765	0.000352513
1052	site	K00257: NO_NAME	sitetouchscreen	0.00666269	24	24	0.000217377	0.000499223
1053	site	K01704: 3-isopropylmalate/(R)-2-methylmalate dehydratase small subunit [EC:4.2.1.33 4.2.1.35]	sitetouchscreen	0.00457393	24	24	0.000219994	0.000504754
1056	site	K00549: 5-methyltetrahydropteroyltriglutamate--homocysteine methyltransferase [EC:2.1.1.14]	sitetouchscreen	0.0043117	24	24	0.000235183	0.00053807
1057	site	K03043: DNA-directed RNA polymerase subunit beta [EC:2.7.7.6]	sitetouchscreen	0.00978326	24	24	0.00024195	0.000553028
1058	site	K05520: protease I [EC:3.2.-.-]	sitetouchscreen	-0.0039448	24	24	0.000269235	0.000614813
1059	site	K02035: peptide/nickel transport system substrate-binding protein	sitetouchscreen	-0.00709109	24	24	0.000284476	0.000649002
1061	site	K07273: lysozyme	sitetouchscreen	-0.00545228	24	24	0.000291425	0.000663604
1065	site	K01915: glutamine synthetase [EC:6.3.1.2]	sitetouchscreen	0.00346342	24	24	0.000314347	0.00071311
1067	site	K08996: putative membrane protein	sitetouchscreen	-0.00648802	24	24	0.000373113	0.000844836
1072	site	K02954: small subunit ribosomal protein S14	sitetouchscreen	-0.00520608	24	24	0.000439018	0.000989429
1075	site	K00527: ribonucleoside-triphosphate reductase [EC:1.17.4.2]	sitetouchscreen	-0.00596981	24	24	0.000480997	0.00108101
1076	site	K00059: 3-oxoacyl-[acyl-carrier protein] reductase [EC:1.1.1.100]	sitetouchscreen	0.00402099	24	24	0.000506138	0.00113646
1079	site	K01495: GTP cyclohydrolase I [EC:3.5.4.16]	sitetouchscreen	0.00259008	24	24	0.000579061	0.00129658
1082	site	K04564: superoxide dismutase, Fe-Mn family [EC:1.15.1.1]	sitetouchscreen	0.00470448	24	24	0.000693837	0.00154927
1083	site	K07483: transposase	sitetouchscreen	0.00895089	24	24	0.000719567	0.00160524
1084	site	K03088: RNA polymerase sigma-70 factor, ECF subfamily	sitetouchscreen	-0.00360174	24	24	0.000747357	0.0016657
1088	site	K01548: K+-transporting ATPase ATPase C chain [EC:3.6.3.12]	sitetouchscreen	-0.00358944	24	24	0.000864869	0.00192052
1089	site	K14260: alanine-synthesizing transaminase [EC:2.6.1.66 2.6.1.2]	sitetouchscreen	0.0040074	24	24	0.000889853	0.00197418
1090	site	K01679: fumarate hydratase, class II [EC:4.2.1.2]	sitetouchscreen	0.00376241	24	24	0.000925119	0.00205054
1091	site	K01803: triosephosphate isomerase (TIM) [EC:5.3.1.1]	sitetouchscreen	0.00409203	24	24	0.00097234	0.00215323
1093	site	K07498: putative transposase	sitetouchscreen	0.00946139	24	24	0.00113552	0.00250998
1096	site	K01507: inorganic pyrophosphatase [EC:3.6.1.1]	sitetouchscreen	0.00397478	24	24	0.00130759	0.00288243
1100	site	K02911: large subunit ribosomal protein L32	sitetouchscreen	-0.00612335	24	24	0.00160217	0.00351895
1101	site	K00338: NADH dehydrogenase I subunit I [EC:1.6.5.3]	sitetouchscreen	-0.0039138	24	24	0.0016507	0.00362224
1104	site	K00100: NO_NAME	sitetouchscreen	0.00451833	24	24	0.00177816	0.00389134
1105	site	K01546: K+-transporting ATPase ATPase A chain [EC:3.6.3.12]	sitetouchscreen	-0.00369189	24	24	0.00185302	0.00405148
1106	site	K00599: NO_NAME	sitetouchscreen	-0.00353141	24	24	0.00202464	0.00442272
1108	site	K01520: dUTP pyrophosphatase [EC:3.6.1.23]	sitetouchscreen	0.00349725	24	24	0.00214456	0.00467622
1109	site	K02112: F-type H+-transporting ATPase subunit beta [EC:3.6.3.14]	sitetouchscreen	0.00522956	24	24	0.00223794	0.00487543
1110	site	K00340: NADH dehydrogenase I subunit K [EC:1.6.5.3]	sitetouchscreen	0.00466693	24	24	0.00229893	0.00500379
1111	site	K01693: imidazoleglycerol-phosphate dehydratase [EC:4.2.1.19]	sitetouchscreen	0.00296587	24	24	0.00237482	0.00516432
1113	site	K00331: NADH dehydrogenase I subunit B [EC:1.6.5.3]	sitetouchscreen	0.00370086	24	24	0.00239246	0.00519333
1114	site	K00936: NO_NAME	sitetouchscreen	0.00378811	24	24	0.00244856	0.00531034
1115	site	K01462: peptide deformylase [EC:3.5.1.88]	sitetouchscreen	0.0040096	24	24	0.00247145	0.00535519
1117	site	K12410: NAD-dependent deacetylase [EC:3.5.1.-]	sitetouchscreen	-0.00246623	24	24	0.00272665	0.00589756
1118	site	K03786: 3-dehydroquinate dehydratase II [EC:4.2.1.10]	sitetouchscreen	0.00318175	24	24	0.00273872	0.00591837
1119	site	K03075: preprotein translocase subunit SecG	sitetouchscreen	-0.0050267	24	24	0.00288014	0.00621842
1125	site	K02428: nucleoside-triphosphate pyrophosphatase [EC:3.6.1.19]	sitetouchscreen	-0.00303194	24	24	0.00353563	0.00759295
1127	site	K00249: acyl-CoA dehydrogenase [EC:1.3.99.3]	sitetouchscreen	0.003848	24	24	0.00368301	0.00789544
1128	site	K03310: alanine or glycine:cation symporter, AGCS family	sitetouchscreen	-0.00262217	24	24	0.00374753	0.00802662
1130	site	K07114: uncharacterized protein	sitetouchscreen	-0.00343532	24	24	0.00488336	0.0104409
1131	site	K06941: ribosomal RNA large subunit methyltransferase N [EC:2.1.1.-]	sitetouchscreen	0.00372145	24	24	0.00513367	0.0109664
1134	site	K02133: F-type H+-transporting ATPase subunit beta [EC:3.6.3.14]	sitetouchscreen	0.00434521	24	24	0.00564004	0.0120162
1139	site	K02111: F-type H+-transporting ATPase subunit alpha [EC:3.6.3.14]	sitetouchscreen	0.0041226	24	24	0.00865254	0.0183534
1141	site	K03647: protein involved in ribonucleotide reduction	sitetouchscreen	0.00529669	24	24	0.0101758	0.0215467
1144	site	K01992: ABC-2 type transport system permease protein	sitetouchscreen	-0.00301745	24	24	0.0138741	0.0293005
1148	site	K01647: citrate synthase [EC:2.3.3.1]	sitetouchscreen	0.00209015	24	24	0.0179701	0.0378186
1149	site	K01524: exopolyphosphatase / guanosine-5'-triphosphate,3'-diphosphate pyrophosphatase [EC:3.6.1.11 3.6.1.40]	sitetouchscreen	0.00200709	24	24	0.0181453	0.0381542
1150	site	K01601: ribulose-bisphosphate carboxylase large chain [EC:4.1.1.39]	sitetouchscreen	0.00418267	24	24	0.0193081	0.0405638
1153	site	K02030: polar amino acid transport system substrate-binding protein	sitetouchscreen	0.00425035	24	24	0.022267	0.0466583

## Sheet: MaAsLin_KO_NoPropi
Enriched KOs across surfaces after removal of P. acnes contributions to UniRef50 abundances	Variable	Feature	Value	Coefficient	N	N.not.0	P.value	Q.value
1	site	K01250: pyrimidine-specific ribonucleoside hydrolase [EC:3.2.-.-]	siteseat	-0.0142173	24	24	2.80895e-15	6.7752e-12
3	site	K01186: sialidase-1 [EC:3.2.1.18]	siteseat	-0.0119894	24	24	5.83619e-12	3.53074e-09
6	site	K10200: N-acetylglucosamine transport system substrate-binding protein	siteseat	-0.0111219	24	24	1.30361e-11	5.24051e-09
8	site	K11045: cAMP factor	siteseat	-0.0185911	24	24	3.40957e-11	1.02799e-08
11	site	K01906: 6-carboxyhexanoate--CoA ligase [EC:6.2.1.14]	siteseat	-0.0121034	24	24	7.04757e-11	1.54534e-08
12	site	K08485: phosphocarrier protein NPr	siteseat	-0.0161083	24	24	7.95623e-11	1.5992e-08
14	site	K00945: cytidylate kinase [EC:2.7.4.14]	siteseat	-0.00616129	24	24	1.81333e-10	3.12411e-08
16	site	K02654: leader peptidase (prepilin peptidase) / N-methyltransferase [EC:3.4.23.43 2.1.1.-]	siteseat	-0.00856746	24	24	2.86789e-10	4.2034e-08
18	site	K00652: 8-amino-7-oxononanoate synthase [EC:2.3.1.47]	siteseat	-0.00819913	24	24	3.13687e-10	4.2034e-08
19	site	K14337: alpha-1,6-mannosyltransferase [EC:2.4.1.-]	siteseat	-0.00907574	24	24	3.98373e-10	4.96483e-08
20	site	K09780: hypothetical protein	siteseat	-0.0125973	24	24	4.11677e-10	4.96483e-08
21	site	K06726: D-ribose pyranase [EC:5.-.-.-]	siteseat	-0.0125145	24	24	4.39144e-10	5.04389e-08
27	site	K02016: iron complex transport system substrate-binding protein	siteseat	-0.024385	24	24	1.8613e-09	1.66276e-07
29	site	K06910: NO_NAME	siteseat	-0.00832167	24	24	2.41378e-09	2.0076e-07
31	site	K00060: threonine 3-dehydrogenase [EC:1.1.1.103]	siteseat	-0.00807662	24	24	3.36027e-09	2.60567e-07
35	site	K01066: esterase / lipase [EC:3.1.1.-]	siteseat	-0.0130813	24	24	8.98962e-09	6.05575e-07
37	site	K00297: methylenetetrahydrofolate reductase (NADPH) [EC:1.5.1.20]	siteseat	-0.0102907	24	24	1.00351e-08	6.54177e-07
44	site	K11189: phosphocarrier protein	siteseat	-0.0114565	24	24	2.04679e-08	1.12201e-06
46	site	K00878: hydroxyethylthiazole kinase [EC:2.7.1.50]	siteseat	-0.0111536	24	24	3.35201e-08	1.75762e-06
53	site	K13573: proteasome accessory factor C	siteseat	-0.00739822	24	24	5.22002e-08	2.3756e-06
54	site	K01788: N-acylglucosamine-6-phosphate 2-epimerase [EC:5.1.3.9]	siteseat	-0.0110647	24	24	6.04511e-08	2.70015e-06
56	site	K03154: sulfur carrier protein	siteseat	-0.01033	24	24	7.01577e-08	3.02179e-06
58	site	K01046: triacylglycerol lipase [EC:3.1.1.3]	siteseat	-0.0103316	24	24	7.85332e-08	3.23411e-06
63	site	K02069: putative ABC transport system permease protein	siteseat	-0.00780543	24	24	1.18068e-07	4.52033e-06
69	site	K09773: hypothetical protein	siteseat	-0.00681835	24	24	1.8453e-07	6.45052e-06
74	site	K00872: homoserine kinase [EC:2.7.1.39]	siteseat	-0.00750131	24	24	2.44891e-07	7.96232e-06
76	site	K09992: hypothetical protein	siteseat	-0.0111464	24	24	2.5793e-07	8.18589e-06
79	site	K04075: tRNA(Ile)-lysidine synthase [EC:6.3.4.-]	siteseat	-0.00617522	24	24	3.17553e-07	9.69541e-06
84	site	K00886: polyphosphate glucokinase [EC:2.7.1.63]	siteseat	-0.00673918	24	24	4.30957e-07	1.23689e-05
86	site	K00791: tRNA dimethylallyltransferase [EC:2.5.1.75]	siteseat	-0.00577778	24	24	4.97969e-07	1.39663e-05
88	site	K10441: ribose transport system ATP-binding protein [EC:3.6.3.17]	siteseat	0.00558541	24	24	6.09991e-07	1.67193e-05
89	site	K00794: 6,7-dimethyl-8-ribityllumazine synthase [EC:2.5.1.78]	siteseat	-0.00489591	24	24	6.28112e-07	1.70225e-05
93	site	K12410: NAD-dependent deacetylase [EC:3.5.1.-]	siteseat	-0.00552982	24	24	7.88285e-07	2.04446e-05
94	site	K06605: myo-inositol catabolism protein IolH	siteseat	-0.00936641	24	24	8.52431e-07	2.1873e-05
97	site	K01636: NO_NAME	siteseat	0.00828117	24	24	1.15795e-06	2.87937e-05
102	site	K17489: NO_NAME	siteseat	-0.00641541	24	24	1.31752e-06	3.11556e-05
106	site	K13288: oligoribonuclease [EC:3.1.-.-]	siteseat	-0.00628033	24	24	1.4364e-06	3.25193e-05
107	site	K01775: alanine racemase [EC:5.1.1.1]	siteseat	-0.00559289	24	24	1.4426e-06	3.25193e-05
109	site	K00982: glutamate-ammonia-ligase adenylyltransferase [EC:2.7.7.42]	siteseat	-0.00603404	24	24	1.47249e-06	3.25839e-05
110	site	K00991: 2-C-methyl-D-erythritol 4-phosphate cytidylyltransferase [EC:2.7.7.60]	siteseat	-0.00714131	24	24	1.50785e-06	3.30631e-05
114	site	K00111: glycerol-3-phosphate dehydrogenase [EC:1.1.5.3]	siteseat	-0.00387294	24	24	1.75995e-06	3.72368e-05
116	site	K02013: iron complex transport system ATP-binding protein [EC:3.6.3.34]	siteseat	-0.0144919	24	24	1.90049e-06	3.9517e-05
122	site	K01632: fructose-6-phosphate phosphoketolase [EC:4.1.2.22]	siteseat	0.00791186	24	24	2.62644e-06	5.19261e-05
123	site	K00674: 2,3,4,5-tetrahydropyridine-2-carboxylate N-succinyltransferase [EC:2.3.1.117]	siteseat	-0.00479481	24	24	2.7529e-06	5.37937e-05
127	site	K00997: holo-[acyl-carrier protein] synthase [EC:2.7.8.7]	siteseat	-0.00997989	24	24	2.92812e-06	5.56112e-05
136	site	K00128: aldehyde dehydrogenase (NAD+) [EC:1.2.1.3]	siteseat	0.00666368	24	24	5.49099e-06	9.73843e-05
139	site	K00857: thymidine kinase [EC:2.7.1.21]	siteseat	-0.00674057	24	24	5.61455e-06	9.74266e-05
141	site	K01971: DNA ligase (ATP) [EC:6.5.1.1]	siteseat	0.011437	24	24	5.69757e-06	9.74648e-05
144	site	K00943: dTMP kinase [EC:2.7.4.9]	siteseat	-0.00498089	24	24	6.38375e-06	0.000106928
146	site	K00616: transaldolase [EC:2.2.1.2]	siteseat	0.00668621	24	24	6.92459e-06	0.000114398
147	site	K03501: ribosomal RNA small subunit methyltransferase G [EC:2.1.1.170]	siteseat	-0.00577702	24	24	7.34175e-06	0.000120465
151	site	K10439: ribose transport system substrate-binding protein	siteseat	0.0112083	24	24	7.82489e-06	0.000124991
157	site	K01895: acetyl-CoA synthetase [EC:6.2.1.1]	siteseat	0.00529915	24	24	8.65493e-06	0.000132966
161	site	K03470: ribonuclease HII [EC:3.1.26.4]	siteseat	-0.00416385	24	24	9.69928e-06	0.000145308
162	site	K03568: TldD protein	siteseat	0.00659041	24	24	1.0318e-05	0.000153624
165	site	K03469: ribonuclease HI [EC:3.1.26.4]	siteseat	0.00553767	24	24	1.16438e-05	0.000170211
166	site	K00074: 3-hydroxybutyryl-CoA dehydrogenase [EC:1.1.1.157]	siteseat	0.00666122	24	24	1.18589e-05	0.000171271
169	site	K01621: phosphoketolase [EC:4.1.2.9]	siteseat	0.00772497	24	24	1.21275e-05	0.000173086
171	site	K07067: DNA integrity scanning protein	siteseat	-0.00506527	24	24	1.32098e-05	0.000186328
173	site	K07173: S-ribosylhomocysteine lyase [EC:4.4.1.21]	siteseat	-0.0112034	24	24	1.39907e-05	0.000193098
175	site	K03970: phage shock protein B	siteseat	-0.00869077	24	22	1.401e-05	0.000193098
180	site	K02428: nucleoside-triphosphate pyrophosphatase [EC:3.6.1.19]	siteseat	-0.00712588	24	24	1.58566e-05	0.000212479
182	site	K00338: NADH dehydrogenase I subunit I [EC:1.6.5.3]	siteseat	-0.0081566	24	24	1.81105e-05	0.000240014
184	site	K01938: formate--tetrahydrofolate ligase [EC:6.3.4.3]	siteseat	-0.00580145	24	24	2.01317e-05	0.0002639
187	site	K03801: lipoyl(octanoyl) transferase [EC:2.3.1.181]	siteseat	-0.00664583	24	24	2.15686e-05	0.0002782
193	site	K01823: isopentenyl-diphosphate delta-isomerase [EC:5.3.3.2]	siteseat	-0.00629741	24	24	2.34313e-05	0.00029283
194	site	K00457: 4-hydroxyphenylpyruvate dioxygenase [EC:1.13.11.27]	siteseat	0.00845427	24	24	2.50748e-05	0.000311754
195	site	K06988: NO_NAME	siteseat	0.00943369	24	24	2.55947e-05	0.000316426
196	site	K07402: xanthine dehydrogenase accessory factor	siteseat	0.00771364	24	24	2.58304e-05	0.000316426
197	site	K00930: acetylglutamate/acetylaminoadipate kinase [EC:2.7.2.8 2.7.2.-]	siteseat	0.00469094	24	24	2.58441e-05	0.000316426
201	site	K04066: primosomal protein N' (replication factor Y) (superfamily II helicase) [EC:3.6.4.-]	siteseat	-0.00466429	24	24	2.74938e-05	0.00032854
204	site	K00248: butyryl-CoA dehydrogenase [EC:1.3.99.2]	siteseat	0.00665412	24	24	2.86243e-05	0.00033844
207	site	K09810: lipoprotein-releasing system ATP-binding protein [EC:3.6.3.-]	siteseat	0.00546862	24	24	2.96049e-05	0.000344089
209	site	K00666: fatty-acyl-CoA synthase [EC:6.2.1.-]	siteseat	0.00624354	24	24	3.21915e-05	0.000371512
212	site	K09767: hypothetical protein	siteseat	0.0046089	24	24	3.75712e-05	0.000427461
213	site	K00059: 3-oxoacyl-[acyl-carrier protein] reductase [EC:1.1.1.100]	siteseat	0.00661097	24	24	3.79739e-05	0.000430014
216	site	K08681: glutamine amidotransferase [EC:2.6.-.-]	siteseat	-0.0057654	24	24	4.72717e-05	0.000527868
220	site	K14441: ribosomal protein S12 methylthiotransferase [EC:2.-.-.-]	siteseat	0.00605033	24	24	5.14767e-05	0.000564372
221	site	K00754: NO_NAME	siteseat	-0.00762296	24	24	5.27084e-05	0.000573857
222	site	K00281: glycine dehydrogenase [EC:1.4.4.2]	siteseat	-0.00479899	24	24	5.28177e-05	0.000573857
223	site	K07152: NO_NAME	siteseat	0.00595608	24	24	5.4366e-05	0.00058803
233	site	K01712: urocanate hydratase [EC:4.2.1.49]	siteseat	0.00484388	24	24	6.69075e-05	0.000690936
235	site	K09858: SEC-C motif domain protein	siteseat	-0.00438828	24	24	6.82945e-05	0.000700964
236	site	K07447: putative holliday junction resolvase [EC:3.1.-.-]	siteseat	-0.00697257	24	24	7.14933e-05	0.000730686
241	site	K07164: NO_NAME	siteseat	-0.00453116	24	24	8.11214e-05	0.000811887
244	site	K03518: carbon-monoxide dehydrogenase small subunit [EC:1.2.99.2]	siteseat	0.00773214	24	24	8.98774e-05	0.00088846
245	site	K00057: glycerol-3-phosphate dehydrogenase (NAD(P)+) [EC:1.1.1.94]	siteseat	0.00318189	24	24	9.44824e-05	0.000930169
246	site	K00782: hypothetical protein	siteseat	-0.00439667	24	24	9.83678e-05	0.000964484
247	site	K03525: type III pantothenate kinase [EC:2.7.1.33]	siteseat	0.00636374	24	24	0.000106793	0.00104285
249	site	K02610: phenylacetic acid degradation protein	siteseat	0.0062434	24	24	0.000110503	0.00107041
250	site	K03787: 5'-nucleotidase [EC:3.1.3.5]	siteseat	0.00520021	24	24	0.000112362	0.00108407
251	site	K07399: cytochrome c biogenesis protein	siteseat	0.00475554	24	24	0.000118493	0.00113867
252	site	K06975: NO_NAME	siteseat	-0.00572668	24	24	0.000120537	0.00115371
253	site	K01925: UDP-N-acetylmuramoylalanine--D-glutamate ligase [EC:6.3.2.9]	siteseat	-0.00384558	24	24	0.000122657	0.00116936
255	site	K16785: NO_NAME	siteseat	-0.00795034	24	24	0.000129553	0.0012212
257	site	K01496: phosphoribosyl-AMP cyclohydrolase [EC:3.5.4.19]	siteseat	-0.00577437	24	24	0.000136807	0.00128396
258	site	K00031: isocitrate dehydrogenase [EC:1.1.1.42]	siteseat	0.00626921	24	24	0.000141463	0.00132251
261	site	K09958: hypothetical protein	siteseat	0.00769203	24	23	0.000146037	0.00134958
265	site	K00135: succinate-semialdehyde dehydrogenase (NADP+) [EC:1.2.1.16]	siteseat	0.00428335	24	24	0.000155815	0.00141821
266	site	K00615: transketolase [EC:2.2.1.1]	siteseat	0.00343881	24	24	0.000161301	0.00146263
267	site	K03517: quinolinate synthase [EC:2.5.1.72]	siteseat	0.00616761	24	24	0.000168726	0.00152422
268	site	K02437: glycine cleavage system H protein	siteseat	-0.00537363	24	24	0.000172738	0.00155464
269	site	K02058: simple sugar transport system substrate-binding protein	siteseat	0.0046996	24	24	0.00018159	0.00162823
271	site	K01028: 3-oxoacid CoA-transferase subunit A [EC:2.8.3.5]	siteseat	0.00553005	24	24	0.000187802	0.00166795
272	site	K01711: GDPmannose 4,6-dehydratase [EC:4.2.1.47]	siteseat	0.00617473	24	24	0.000188094	0.00166795
275	site	K01251: adenosylhomocysteinase [EC:3.3.1.1]	siteseat	0.00864076	24	24	0.000198574	0.00174168
280	site	K00528: ferredoxin--NADP+ reductase [EC:1.18.1.2]	siteseat	0.00395259	24	24	0.00021535	0.00185101
282	site	K02334: DNA polymerase bacteriophage-type [EC:2.7.7.7]	siteseat	0.00691014	24	24	0.000226427	0.00193667
285	site	K00957: sulfate adenylyltransferase subunit 2 [EC:2.7.7.4]	siteseat	0.00604363	24	24	0.000250303	0.00211836
286	site	K00257: NO_NAME	siteseat	0.00921282	24	24	0.000258444	0.00217961
288	site	K01885: glutamyl-tRNA synthetase [EC:6.1.1.17]	siteseat	-0.00486932	24	24	0.000263813	0.00220285
289	site	K07107: acyl-CoA thioester hydrolase [EC:3.1.2.-]	siteseat	0.00647888	24	24	0.000263941	0.00220285
290	site	K00024: malate dehydrogenase [EC:1.1.1.37]	siteseat	-0.00460982	24	24	0.000266691	0.00221813
292	site	K00249: acyl-CoA dehydrogenase [EC:1.3.99.3]	siteseat	0.0077484	24	24	0.000274617	0.00226841
293	site	K02563: UDP-N-acetylglucosamine--N-acetylmuramyl-(pentapeptide) pyrophosphoryl-undecaprenol N-acetylglucosamine transferase [EC:2.4.1.227]	siteseat	-0.00418199	24	24	0.000279122	0.00229776
294	site	K02551: 2-succinyl-5-enolpyruvyl-6-hydroxy-3-cyclohexene-1-carboxylate synthase [EC:2.2.1.9]	siteseat	-0.00473554	24	24	0.000303162	0.00248717
295	site	K05349: beta-glucosidase [EC:3.2.1.21]	siteseat	0.00389041	24	24	0.000317385	0.00259502
296	site	K01053: gluconolactonase [EC:3.1.1.17]	siteseat	0.00753689	24	24	0.000337782	0.00275246
299	site	K03602: exodeoxyribonuclease VII small subunit [EC:3.1.11.6]	siteseat	-0.0064678	24	24	0.000358115	0.00288888
300	site	K01255: leucyl aminopeptidase [EC:3.4.11.1]	siteseat	-0.00361845	24	24	0.000362473	0.00291428
302	site	K02051: sulfonate/nitrate/taurine transport system substrate-binding protein	siteseat	0.00651569	24	24	0.000368575	0.00294371
304	site	K00831: phosphoserine aminotransferase [EC:2.6.1.52]	siteseat	0.00382987	24	24	0.000379467	0.00301077
306	site	K01649: 2-isopropylmalate synthase [EC:2.3.3.13]	siteseat	0.00422167	24	24	0.000383974	0.00302661
308	site	K00147: glutamate-5-semialdehyde dehydrogenase [EC:1.2.1.41]	siteseat	-0.00317221	24	24	0.000389146	0.00304746
313	site	K04750: PhnB protein	siteseat	0.00513786	24	24	0.000421015	0.00324437
315	site	K02557: chemotaxis protein MotB	siteseat	0.00515742	24	24	0.000431869	0.00330688
318	site	K10112: maltose/maltodextrin transport system ATP-binding protein	siteseat	0.00363323	24	24	0.000473949	0.00359486
320	site	K11065: thiol peroxidase, atypical 2-Cys peroxiredoxin [EC:1.11.1.15]	siteseat	-0.00476554	24	24	0.000486979	0.00367061
321	site	K07040: uncharacterized protein	siteseat	-0.00315631	24	24	0.000495267	0.00372145
324	site	K00016: L-lactate dehydrogenase [EC:1.1.1.27]	siteseat	-0.00515997	24	24	0.000527167	0.00392447
327	site	K08972: putative membrane protein	siteseat	0.00705948	24	24	0.000554207	0.00407625
328	site	K00931: glutamate 5-kinase [EC:2.7.2.11]	siteseat	-0.00325713	24	24	0.000554316	0.00407625
329	site	K01883: cysteinyl-tRNA synthetase [EC:6.1.1.16]	siteseat	-0.00373602	24	24	0.000560654	0.00411033
330	site	K02927: large subunit ribosomal protein L40e	siteseat	-0.00994186	24	24	0.000577915	0.00422403
331	site	K07093: NO_NAME	siteseat	0.00569305	24	24	0.000583076	0.00424558
333	site	K07568: S-adenosylmethionine:tRNA ribosyltransferase-isomerase [EC:5.-.-.-]	siteseat	0.00258266	24	24	0.000591728	0.00428603
334	site	K00640: serine O-acetyltransferase [EC:2.3.1.30]	siteseat	-0.00315602	24	24	0.000593524	0.00428617
335	site	K17692: NO_NAME	siteseat	-0.00955754	24	24	0.00059949	0.00430683
336	site	K02055: putative spermidine/putrescine transport system substrate-binding protein	siteseat	0.00546913	24	24	0.000599957	0.00430683
338	site	K05816: sn-glycerol 3-phosphate transport system ATP-binding protein [EC:3.6.3.20]	siteseat	0.00429339	24	24	0.000651404	0.00464848
342	site	K00973: glucose-1-phosphate thymidylyltransferase [EC:2.7.7.24]	siteseat	0.00351841	24	24	0.000679933	0.00479532
344	site	K00833: adenosylmethionine-8-amino-7-oxononanoate aminotransferase [EC:2.6.1.62]	siteseat	-0.00239304	24	24	0.000730465	0.00512175
345	site	K02501: glutamine amidotransferase [EC:2.4.2.-]	siteseat	-0.00482534	24	24	0.000733024	0.00512479
348	site	K00942: guanylate kinase [EC:2.7.4.8]	siteseat	-0.0033074	24	24	0.000780204	0.00540762
349	site	K03149: thiamine biosynthesis ThiG	siteseat	-0.00347095	24	24	0.000791674	0.0054714
354	site	K01488: adenosine deaminase [EC:3.5.4.4]	siteseat	0.00474545	24	24	0.000955193	0.00650827
355	site	K15977: NO_NAME	siteseat	0.00428494	24	24	0.0009585	0.0065124
357	site	K00145: N-acetyl-gamma-glutamyl-phosphate/N-acetyl-gamma-aminoadipyl-phosphate reductase [EC:1.2.1.38 1.2.1.-]	siteseat	0.00401551	24	24	0.000989982	0.00668862
359	site	K03621: glycerol-3-phosphate acyltransferase PlsX [EC:2.3.1.15]	siteseat	0.00393149	24	24	0.00100367	0.00674335
361	site	K06915: NO_NAME	siteseat	0.00524964	24	24	0.00106636	0.00711157
364	site	K03744: LemA protein	siteseat	0.00392254	24	24	0.00111042	0.00734783
365	site	K01924: UDP-N-acetylmuramate--alanine ligase [EC:6.3.2.8]	siteseat	-0.00308447	24	24	0.00111192	0.00734783
366	site	K01870: isoleucyl-tRNA synthetase [EC:6.1.1.5]	siteseat	-0.0035804	24	24	0.00111842	0.00737055
367	site	K01704: 3-isopropylmalate/(R)-2-methylmalate dehydratase small subunit [EC:4.2.1.33 4.2.1.35]	siteseat	0.00429858	24	24	0.00112387	0.00738633
373	site	K07095: NO_NAME	siteseat	0.00338952	24	24	0.00120778	0.00781008
374	site	K01714: dihydrodipicolinate synthase [EC:4.2.1.52]	siteseat	0.00238102	24	24	0.00123773	0.00798238
375	site	K09803: hypothetical protein	siteseat	0.00588975	24	24	0.00124622	0.00801569
376	site	K07284: sortase A	siteseat	0.00433528	24	24	0.00127317	0.00816177
378	site	K06215: pyridoxine biosynthesis protein [EC:4.-.-.-]	siteseat	-0.00404331	24	24	0.00128416	0.00819417
382	site	K07114: uncharacterized protein	siteseat	0.00541602	24	24	0.00136514	0.00861967
384	site	K07220: hypothetical protein	siteseat	0.00351563	24	24	0.00145477	0.00913776
385	site	K07496: putative transposase	siteseat	0.00437038	24	24	0.0016297	0.01021
390	site	K01419: ATP-dependent HslUV protease, peptidase subunit HslV [EC:3.4.25.2]	siteseat	0.00400688	24	24	0.0016952	0.0104842
391	site	K00540: NO_NAME	siteseat	0.00423126	24	24	0.00173065	0.0106679
392	site	K01524: exopolyphosphatase / guanosine-5'-triphosphate,3'-diphosphate pyrophosphatase [EC:3.6.1.11 3.6.1.40]	siteseat	0.00327279	24	24	0.00173375	0.0106679
393	site	K00605: aminomethyltransferase [EC:2.1.2.10]	siteseat	-0.00386528	24	24	0.00176432	0.0108283
394	site	K00611: ornithine carbamoyltransferase [EC:2.1.3.3]	siteseat	-0.0034153	24	24	0.00177946	0.0108935
395	site	K03147: thiamine biosynthesis protein ThiC	siteseat	0.00445113	24	24	0.00178455	0.010897
399	site	K01000: phospho-N-acetylmuramoyl-pentapeptide-transferase [EC:2.7.8.13]	siteseat	0.00379678	24	24	0.00186397	0.0112679
400	site	K05810: conserved hypothetical protein	siteseat	-0.00340331	24	24	0.00193069	0.0116346
402	site	K00975: glucose-1-phosphate adenylyltransferase [EC:2.7.7.27]	siteseat	0.00402212	24	24	0.00194048	0.0116429
405	site	K00626: acetyl-CoA C-acetyltransferase [EC:2.3.1.9]	siteseat	0.00584323	24	24	0.00203286	0.0121068
407	site	K00604: methionyl-tRNA formyltransferase [EC:2.1.2.9]	siteseat	-0.00304647	24	24	0.00206895	0.0122612
410	site	K00940: nucleoside-diphosphate kinase [EC:2.7.4.6]	siteseat	-0.00445477	24	24	0.00227294	0.0133715
411	site	K03386: peroxiredoxin (alkyl hydroperoxide reductase subunit C) [EC:1.11.1.15]	siteseat	-0.00274247	24	24	0.00228924	0.0134346
413	site	K16926: NO_NAME	siteseat	-0.00582293	24	24	0.00233124	0.0136149
415	site	K07161: NO_NAME	siteseat	0.00608996	24	24	0.00237332	0.0137939
418	site	K04042: bifunctional UDP-N-acetylglucosamine pyrophosphorylase / Glucosamine-1-phosphate N-acetyltransferase [EC:2.7.7.23 2.3.1.157]	siteseat	-0.00228843	24	24	0.00252731	0.0145834
422	site	K01892: histidyl-tRNA synthetase [EC:6.1.1.21]	siteseat	0.00270437	24	24	0.00275398	0.0157407
423	site	K01011: thiosulfate/3-mercaptopyruvate sulfurtransferase [EC:2.8.1.1 2.8.1.2]	siteseat	0.00536525	24	24	0.00277443	0.0158201
424	site	K02032: peptide/nickel transport system ATP-binding protein	siteseat	0.00444282	24	24	0.00278274	0.0158301
425	site	K10947: PadR family transcriptional regulator, regulatory protein PadR	siteseat	-0.00370594	24	24	0.00279696	0.0158736
426	site	K13571: proteasome accessory factor A [EC:6.3.2.-]	siteseat	0.00300835	24	24	0.00280468	0.01588
428	site	K01338: ATP-dependent Lon protease [EC:3.4.21.53]	siteseat	0.00537803	24	24	0.00289453	0.0163122
431	site	K00384: thioredoxin reductase (NADPH) [EC:1.8.1.9]	siteseat	0.00314786	24	24	0.00306488	0.0171519
433	site	K07032: NO_NAME	siteseat	0.00540587	24	24	0.00311572	0.0173559
435	site	K00208: enoyl-[acyl-carrier protein] reductase I [EC:1.3.1.9]	siteseat	0.00383364	24	24	0.00330356	0.0183176
436	site	K05581: NADH dehydrogenase I subunit J [EC:1.6.5.3]	siteseat	0.00487812	24	24	0.00349126	0.0193141
438	site	K01029: 3-oxoacid CoA-transferase subunit B [EC:2.8.3.5]	siteseat	0.00500555	24	24	0.00367025	0.0202115
442	site	K02111: F-type H+-transporting ATPase subunit alpha [EC:3.6.3.14]	siteseat	0.00328329	24	24	0.00390088	0.0212872
443	site	K02133: F-type H+-transporting ATPase subunit beta [EC:3.6.3.14]	siteseat	0.00312228	24	24	0.00393515	0.0214257
444	site	K13993: HSP20 family protein	siteseat	-0.00322975	24	24	0.0039453	0.0214326
446	site	K03412: two-component system, chemotaxis family, response regulator CheB [EC:3.1.1.61]	siteseat	0.00481728	24	24	0.00419012	0.0226605
447	site	K06911: NO_NAME	siteseat	0.00623524	24	24	0.0043432	0.0234325
448	site	K02073: D-methionine transport system substrate-binding protein	siteseat	-0.00343084	24	24	0.00435231	0.0234325
451	site	K01494: dCTP deaminase [EC:3.5.4.13]	siteseat	0.00440873	24	24	0.00480513	0.0256984
452	site	K01845: glutamate-1-semialdehyde 2,1-aminomutase [EC:5.4.3.8]	siteseat	0.00276603	24	24	0.0048258	0.0257305
453	site	K01724: 4a-hydroxytetrahydrobiopterin dehydratase [EC:4.2.1.96]	siteseat	0.00437558	24	24	0.00483246	0.0257305
454	site	K00859: dephospho-CoA kinase [EC:2.7.1.24]	siteseat	-0.00301858	24	24	0.0048916	0.025988
458	site	K02965: small subunit ribosomal protein S19	siteseat	0.00502588	24	24	0.00533545	0.0280985
460	site	K00919: 4-diphosphocytidyl-2-C-methyl-D-erythritol kinase [EC:2.7.1.148]	siteseat	-0.00237438	24	24	0.00548172	0.0287433
462	site	K03798: cell division protease FtsH [EC:3.4.24.-]	siteseat	0.00266635	24	24	0.00551275	0.028762
465	site	K00052: 3-isopropylmalate dehydrogenase [EC:1.1.1.85]	siteseat	0.00213675	24	24	0.00561107	0.0291051
467	site	K00648: 3-oxoacyl-[acyl-carrier-protein] synthase III [EC:2.3.1.180]	siteseat	0.00267887	24	24	0.00565677	0.0292166
468	site	K01710: dTDP-glucose 4,6-dehydratase [EC:4.2.1.46]	siteseat	0.00253389	24	24	0.00576983	0.0297368
471	site	K01890: phenylalanyl-tRNA synthetase beta chain [EC:6.1.1.20]	siteseat	-0.00261	24	24	0.00594189	0.030404
479	site	K01915: glutamine synthetase [EC:6.3.1.2]	siteseat	0.00313977	24	24	0.0062523	0.0314834
482	site	K02777: PTS system, glucose-specific IIA component [EC:2.7.1.69]	siteseat	-0.00484412	24	24	0.00653968	0.0327255
483	site	K01032: 3-oxoadipate CoA-transferase, beta subunit [EC:2.8.3.6]	siteseat	0.00457571	24	24	0.00671744	0.03352
484	site	K02112: F-type H+-transporting ATPase subunit beta [EC:3.6.3.14]	siteseat	0.00319634	24	24	0.00672624	0.03352
485	site	K09125: hypothetical protein	siteseat	-0.00342083	24	24	0.00674316	0.033535
487	site	K03210: preprotein translocase subunit YajC	siteseat	-0.00280076	24	24	0.00681027	0.0336557
490	site	K00036: glucose-6-phosphate 1-dehydrogenase [EC:1.1.1.49]	siteseat	0.00406408	24	24	0.00687119	0.0338231
491	site	K09009: hypothetical protein	siteseat	-0.00290286	24	24	0.00689275	0.0338601
493	site	K01610: phosphoenolpyruvate carboxykinase (ATP) [EC:4.1.1.49]	siteseat	0.00302002	24	24	0.00715098	0.0349861
495	site	K06950: uncharacterized protein	siteseat	-0.00324827	24	24	0.00738997	0.0360093
499	site	K03648: uracil-DNA glycosylase [EC:3.2.2.-]	siteseat	-0.00280794	24	24	0.00765031	0.036979
500	site	K00337: NADH dehydrogenase I subunit H [EC:1.6.5.3]	siteseat	-0.00650393	24	24	0.0078837	0.0380309
502	site	K12510: tight adherence protein B	siteseat	0.00296537	24	24	0.00817428	0.0392756
503	site	K03550: holliday junction DNA helicase RuvA	siteseat	-0.00344458	24	24	0.00824942	0.0395579
504	site	K03741: arsenate reductase [EC:1.20.4.1]	siteseat	0.00378114	24	24	0.00849761	0.0406671
509	site	K01076: NO_NAME	siteseat	0.00467067	24	24	0.00919825	0.0435878
513	site	K01809: mannose-6-phosphate isomerase [EC:5.3.1.8]	siteseat	-0.00416752	24	24	0.00958786	0.0450797
517	site	K01599: uroporphyrinogen decarboxylase [EC:4.1.1.37]	siteseat	0.00238852	24	24	0.0104192	0.0486097
518	site	K00252: glutaryl-CoA dehydrogenase [EC:1.3.99.7]	siteseat	0.00479847	24	24	0.0105205	0.0489508
519	site	K00609: aspartate carbamoyltransferase catalytic subunit [EC:2.1.3.2]	siteseat	-0.00305031	24	24	0.0105329	0.0489508
520	site	K00162: pyruvate dehydrogenase E1 component subunit beta [EC:1.2.4.1]	siteseat	0.00249244	24	24	0.010657	0.049432
521	site	K01805: xylose isomerase [EC:5.3.1.5]	siteseat	0.00571479	24	24	0.0107301	0.0496758
2	site	K01250: pyrimidine-specific ribonucleoside hydrolase [EC:3.2.-.-]	sitetouchscreen	-0.0124743	24	24	1.08518e-14	1.30872e-11
4	site	K14337: alpha-1,6-mannosyltransferase [EC:2.4.1.-]	sitetouchscreen	-0.0107017	24	24	5.85528e-12	3.53074e-09
5	site	K10200: N-acetylglucosamine transport system substrate-binding protein	sitetouchscreen	-0.0104557	24	24	1.27192e-11	5.24051e-09
7	site	K02654: leader peptidase (prepilin peptidase) / N-methyltransferase [EC:3.4.23.43 2.1.1.-]	sitetouchscreen	-0.00920494	24	24	2.39797e-11	8.26273e-09
9	site	K01186: sialidase-1 [EC:3.2.1.18]	sitetouchscreen	-0.00987602	24	24	6.76863e-11	1.54534e-08
10	site	K01906: 6-carboxyhexanoate--CoA ligase [EC:6.2.1.14]	sitetouchscreen	-0.0113835	24	24	6.82352e-11	1.54534e-08
13	site	K11045: cAMP factor	sitetouchscreen	-0.0161453	24	24	1.43718e-10	2.66652e-08
15	site	K00945: cytidylate kinase [EC:2.7.4.14]	sitetouchscreen	-0.00565297	24	24	2.75464e-10	4.2034e-08
17	site	K08485: phosphocarrier protein NPr	sitetouchscreen	-0.0140622	24	24	3.00282e-10	4.2034e-08
22	site	K02016: iron complex transport system substrate-binding protein	sitetouchscreen	-0.0246574	24	24	4.99527e-10	5.32216e-08
23	site	K09780: hypothetical protein	sitetouchscreen	-0.0116902	24	24	5.07503e-10	5.32216e-08
24	site	K06910: NO_NAME	sitetouchscreen	-0.00837307	24	24	7.11942e-10	7.15502e-08
25	site	K13573: proteasome accessory factor C	sitetouchscreen	-0.00849216	24	24	1.74125e-09	1.66276e-07
26	site	K00111: glycerol-3-phosphate dehydrogenase [EC:1.1.5.3]	sitetouchscreen	-0.00557255	24	24	1.84766e-09	1.66276e-07
28	site	K07568: S-adenosylmethionine:tRNA ribosyltransferase-isomerase [EC:5.-.-.-]	sitetouchscreen	0.0059992	24	24	1.96046e-09	1.68879e-07
30	site	K06726: D-ribose pyranase [EC:5.-.-.-]	sitetouchscreen	-0.0105711	24	24	2.84625e-09	2.28839e-07
32	site	K04066: primosomal protein N' (replication factor Y) (superfamily II helicase) [EC:3.6.4.-]	sitetouchscreen	-0.00794461	24	24	3.45694e-09	2.60567e-07
33	site	K00982: glutamate-ammonia-ligase adenylyltransferase [EC:2.7.7.42]	sitetouchscreen	-0.00810627	24	24	4.90716e-09	3.58669e-07
34	site	K00886: polyphosphate glucokinase [EC:2.7.1.63]	sitetouchscreen	-0.00823807	24	24	5.9909e-09	4.25001e-07
36	site	K02013: iron complex transport system ATP-binding protein [EC:3.6.3.34]	sitetouchscreen	-0.0191204	24	24	9.03843e-09	6.05575e-07
38	site	K11189: phosphocarrier protein	sitetouchscreen	-0.0111576	24	24	1.10751e-08	6.92542e-07
39	site	K03469: ribonuclease HI [EC:3.1.26.4]	sitetouchscreen	0.00823306	24	24	1.11978e-08	6.92542e-07
40	site	K13288: oligoribonuclease [EC:3.1.-.-]	sitetouchscreen	-0.0079456	24	24	1.32292e-08	7.9772e-07
41	site	K00652: 8-amino-7-oxononanoate synthase [EC:2.3.1.47]	sitetouchscreen	-0.00617964	24	24	1.45098e-08	8.53598e-07
42	site	K03568: TldD protein	sitetouchscreen	0.00953562	24	24	1.51507e-08	8.59795e-07
43	site	K00872: homoserine kinase [EC:2.7.1.39]	sitetouchscreen	-0.0083614	24	24	1.5328e-08	8.59795e-07
45	site	K01636: NO_NAME	sitetouchscreen	0.00993089	24	24	2.52517e-08	1.35349e-06
47	site	K01938: formate--tetrahydrofolate ligase [EC:6.3.4.3]	sitetouchscreen	-0.00839773	24	24	3.54325e-08	1.81837e-06
48	site	K03154: sulfur carrier protein	sitetouchscreen	-0.0100793	24	24	3.75328e-08	1.88602e-06
49	site	K14441: ribosomal protein S12 methylthiotransferase [EC:2.-.-.-]	sitetouchscreen	0.00937359	24	24	4.06002e-08	1.99853e-06
50	site	K09810: lipoprotein-releasing system ATP-binding protein [EC:3.6.3.-]	sitetouchscreen	0.00806891	24	24	4.28536e-08	2.06726e-06
51	site	K00878: hydroxyethylthiazole kinase [EC:2.7.1.50]	sitetouchscreen	-0.0102834	24	24	4.51261e-08	2.1342e-06
52	site	K00060: threonine 3-dehydrogenase [EC:1.1.1.103]	sitetouchscreen	-0.0064834	24	24	4.68686e-08	2.17398e-06
55	site	K05349: beta-glucosidase [EC:3.2.1.21]	sitetouchscreen	0.00688529	24	24	6.67822e-08	2.9287e-06
57	site	K01788: N-acylglucosamine-6-phosphate 2-epimerase [EC:5.1.3.9]	sitetouchscreen	-0.0102306	24	24	7.73573e-08	3.23411e-06
59	site	K01066: esterase / lipase [EC:3.1.1.-]	sitetouchscreen	-0.0107668	24	24	7.91096e-08	3.23411e-06
60	site	K03787: 5'-nucleotidase [EC:3.1.3.5]	sitetouchscreen	0.00823812	24	24	8.41515e-08	3.38289e-06
61	site	K00674: 2,3,4,5-tetrahydropyridine-2-carboxylate N-succinyltransferase [EC:2.3.1.117]	sitetouchscreen	-0.00560498	24	24	1.01837e-07	4.02675e-06
62	site	K00791: tRNA dimethylallyltransferase [EC:2.5.1.75]	sitetouchscreen	-0.00599139	24	24	1.06504e-07	4.14333e-06
64	site	K01775: alanine racemase [EC:5.1.1.1]	sitetouchscreen	-0.00617137	24	24	1.24214e-07	4.68133e-06
65	site	K06605: myo-inositol catabolism protein IolH	sitetouchscreen	-0.00994973	24	24	1.28446e-07	4.76632e-06
66	site	K03744: LemA protein	sitetouchscreen	0.00755713	24	24	1.37321e-07	5.01844e-06
67	site	K04075: tRNA(Ile)-lysidine synthase [EC:6.3.4.-]	sitetouchscreen	-0.0060756	24	24	1.53365e-07	5.52114e-06
68	site	K09767: hypothetical protein	sitetouchscreen	0.00636786	24	24	1.67435e-07	5.93903e-06
70	site	K00297: methylenetetrahydrofolate reductase (NADPH) [EC:1.5.1.20]	sitetouchscreen	-0.00804404	24	24	1.98404e-07	6.83642e-06
71	site	K02551: 2-succinyl-5-enolpyruvyl-6-hydroxy-3-cyclohexene-1-carboxylate synthase [EC:2.2.1.9]	sitetouchscreen	-0.00773358	24	24	2.22412e-07	7.49505e-06
72	site	K07164: NO_NAME	sitetouchscreen	-0.00655697	24	24	2.23733e-07	7.49505e-06
73	site	K01621: phosphoketolase [EC:4.1.2.9]	sitetouchscreen	0.00954662	24	24	2.36226e-07	7.80517e-06
75	site	K00782: hypothetical protein	sitetouchscreen	-0.00642817	24	24	2.47585e-07	7.96232e-06
77	site	K01419: ATP-dependent HslUV protease, peptidase subunit HslV [EC:3.4.25.2]	sitetouchscreen	0.00776548	24	24	2.66427e-07	8.34575e-06
78	site	K09009: hypothetical protein	sitetouchscreen	-0.00673518	24	24	2.79267e-07	8.63579e-06
80	site	K00931: glutamate 5-kinase [EC:2.7.2.11]	sitetouchscreen	-0.00550654	24	24	3.30214e-07	9.95594e-06
81	site	K01632: fructose-6-phosphate phosphoketolase [EC:4.1.2.22]	sitetouchscreen	0.00845791	24	24	3.89705e-07	1.16046e-05
82	site	K01971: DNA ligase (ATP) [EC:6.5.1.1]	sitetouchscreen	0.0129168	24	24	3.95109e-07	1.1622e-05
83	site	K03621: glycerol-3-phosphate acyltransferase PlsX [EC:2.3.1.15]	sitetouchscreen	0.00696837	24	24	4.20585e-07	1.22223e-05
85	site	K02557: chemotaxis protein MotB	sitetouchscreen	0.00834776	24	24	4.35885e-07	1.23689e-05
87	site	K01711: GDPmannose 4,6-dehydratase [EC:4.2.1.47]	sitetouchscreen	0.00910064	24	24	5.35468e-07	1.48454e-05
90	site	K07152: NO_NAME	sitetouchscreen	0.00774379	24	24	6.80041e-07	1.82251e-05
91	site	K00016: L-lactate dehydrogenase [EC:1.1.1.27]	sitetouchscreen	-0.0082573	24	24	7.01327e-07	1.8589e-05
92	site	K02066: putative ABC transport system permease protein	sitetouchscreen	0.0101341	24	24	7.20127e-07	1.88798e-05
95	site	K00457: 4-hydroxyphenylpyruvate dioxygenase [EC:1.13.11.27]	sitetouchscreen	0.00997151	24	24	1.12489e-06	2.83353e-05
96	site	K00991: 2-C-methyl-D-erythritol 4-phosphate cytidylyltransferase [EC:2.7.7.60]	sitetouchscreen	-0.00683986	24	24	1.12777e-06	2.83353e-05
98	site	K00794: 6,7-dimethyl-8-ribityllumazine synthase [EC:2.5.1.78]	sitetouchscreen	-0.00439712	24	24	1.21119e-06	2.981e-05
99	site	K01759: lactoylglutathione lyase [EC:4.4.1.5]	sitetouchscreen	0.00607073	24	24	1.22737e-06	2.99031e-05
100	site	K01610: phosphoenolpyruvate carboxykinase (ATP) [EC:4.1.1.49]	sitetouchscreen	0.00637611	24	24	1.24855e-06	3.01151e-05
101	site	K03518: carbon-monoxide dehydrogenase small subunit [EC:1.2.99.2]	sitetouchscreen	0.0100476	24	24	1.29403e-06	3.0903e-05
103	site	K10441: ribose transport system ATP-binding protein [EC:3.6.3.17]	sitetouchscreen	0.00496471	24	24	1.36893e-06	3.19296e-05
104	site	K02069: putative ABC transport system permease protein	sitetouchscreen	-0.00623552	24	24	1.37673e-06	3.19296e-05
105	site	K02334: DNA polymerase bacteriophage-type [EC:2.7.7.7]	sitetouchscreen	0.00970904	24	24	1.40438e-06	3.22606e-05
108	site	K00943: dTMP kinase [EC:2.7.4.9]	sitetouchscreen	-0.00519543	24	24	1.45993e-06	3.25839e-05
111	site	K12410: NAD-dependent deacetylase [EC:3.5.1.-]	sitetouchscreen	-0.00494564	24	24	1.60581e-06	3.48938e-05
112	site	K01046: triacylglycerol lipase [EC:3.1.1.3]	sitetouchscreen	-0.00794277	24	24	1.65787e-06	3.57035e-05
113	site	K00059: 3-oxoacyl-[acyl-carrier protein] reductase [EC:1.1.1.100]	sitetouchscreen	0.00784248	24	24	1.68548e-06	3.59768e-05
115	site	K07496: putative transposase	sitetouchscreen	0.007409	24	24	1.83002e-06	3.83827e-05
117	site	K01421: putative membrane protein	sitetouchscreen	-0.00606127	24	24	1.95029e-06	4.02061e-05
118	site	K07220: hypothetical protein	sitetouchscreen	0.0058458	24	24	1.99923e-06	4.08657e-05
119	site	K01251: adenosylhomocysteinase [EC:3.3.1.1]	sitetouchscreen	0.011673	24	24	2.0709e-06	4.1975e-05
120	site	K09858: SEC-C motif domain protein	sitetouchscreen	-0.00533807	24	24	2.37725e-06	4.77827e-05
121	site	K06911: NO_NAME	sitetouchscreen	0.0116717	24	24	2.56593e-06	5.11489e-05
124	site	K07402: xanthine dehydrogenase accessory factor	sitetouchscreen	0.00856635	24	24	2.76551e-06	5.37937e-05
125	site	K06215: pyridoxine biosynthesis protein [EC:4.-.-.-]	sitetouchscreen	-0.00645558	24	24	2.90609e-06	5.56112e-05
126	site	K07173: S-ribosylhomocysteine lyase [EC:4.4.1.21]	sitetouchscreen	-0.0118134	24	24	2.91209e-06	5.56112e-05
128	site	K02051: sulfonate/nitrate/taurine transport system substrate-binding protein	sitetouchscreen	0.0090255	24	24	3.35816e-06	6.32804e-05
129	site	K01338: ATP-dependent Lon protease [EC:3.4.21.53]	sitetouchscreen	0.00933491	24	24	3.51909e-06	6.57989e-05
130	site	K00640: serine O-acetyltransferase [EC:2.3.1.30]	sitetouchscreen	-0.00455246	24	24	3.73584e-06	6.90312e-05
131	site	K01496: phosphoribosyl-AMP cyclohydrolase [EC:3.5.4.19]	sitetouchscreen	-0.0072277	24	24	3.74921e-06	6.90312e-05
132	site	K00074: 3-hydroxybutyryl-CoA dehydrogenase [EC:1.1.1.157]	sitetouchscreen	0.00680356	24	24	3.80773e-06	6.95776e-05
133	site	K08681: glutamine amidotransferase [EC:2.6.-.-]	sitetouchscreen	-0.00649436	24	24	4.51115e-06	8.18112e-05
134	site	K00147: glutamate-5-semialdehyde dehydrogenase [EC:1.2.1.41]	sitetouchscreen	-0.00431802	24	24	4.60922e-06	8.29659e-05
135	site	K00208: enoyl-[acyl-carrier protein] reductase I [EC:1.3.1.9]	sitetouchscreen	0.00663144	24	24	4.66308e-06	8.33136e-05
137	site	K00128: aldehyde dehydrogenase (NAD+) [EC:1.2.1.3]	sitetouchscreen	0.00625258	24	24	5.53628e-06	9.74266e-05
138	site	K00604: methionyl-tRNA formyltransferase [EC:2.1.2.9]	sitetouchscreen	-0.00490642	24	24	5.57528e-06	9.74266e-05
140	site	K02548: 1,4-dihydroxy-2-naphthoate octaprenyltransferase [EC:2.5.1.74 2.5.1.-]	sitetouchscreen	-0.00606942	24	24	5.67247e-06	9.74648e-05
142	site	K00997: holo-[acyl-carrier protein] synthase [EC:2.7.8.7]	sitetouchscreen	-0.00890376	24	24	5.92725e-06	0.00010068
143	site	K03801: lipoyl(octanoyl) transferase [EC:2.3.1.181]	sitetouchscreen	-0.0068714	24	24	6.09382e-06	0.000102785
145	site	K17489: NO_NAME	sitetouchscreen	-0.00537482	24	24	6.52255e-06	0.000108499
148	site	K03657: DNA helicase II / ATP-dependent DNA helicase PcrA [EC:3.6.4.12]	sitetouchscreen	-0.00436233	24	24	7.45814e-06	0.000121548
149	site	K06975: NO_NAME	sitetouchscreen	-0.00673172	24	24	7.56675e-06	0.00012249
150	site	K06988: NO_NAME	sitetouchscreen	0.00971471	24	24	7.73001e-06	0.000124299
152	site	K08884: serine/threonine protein kinase, bacterial [EC:2.7.11.1]	sitetouchscreen	-0.00545654	24	24	8.31201e-06	0.000130084
153	site	K01925: UDP-N-acetylmuramoylalanine--D-glutamate ligase [EC:6.3.2.9]	sitetouchscreen	-0.00449486	24	24	8.33692e-06	0.000130084
154	site	K01823: isopentenyl-diphosphate delta-isomerase [EC:5.3.3.2]	sitetouchscreen	-0.00640203	24	24	8.35701e-06	0.000130084
155	site	K09992: hypothetical protein	sitetouchscreen	-0.00822421	24	24	8.35949e-06	0.000130084
156	site	K07669: two-component system, OmpR family, response regulator MprA	sitetouchscreen	-0.0049036	24	24	8.44943e-06	0.000130641
158	site	K03525: type III pantothenate kinase [EC:2.7.1.33]	sitetouchscreen	0.00731858	24	24	8.78011e-06	0.000134036
159	site	K00919: 4-diphosphocytidyl-2-C-methyl-D-erythritol kinase [EC:2.7.1.148]	sitetouchscreen	-0.00418125	24	24	9.19636e-06	0.000139507
160	site	K01053: gluconolactonase [EC:3.1.1.17]	sitetouchscreen	0.00960349	24	24	9.31932e-06	0.000140489
163	site	K07067: DNA integrity scanning protein	sitetouchscreen	-0.0048347	24	24	1.06456e-05	0.000157047
164	site	K03470: ribonuclease HII [EC:3.1.26.4]	sitetouchscreen	-0.00388095	24	24	1.06781e-05	0.000157047
167	site	K02067: putative ABC transport system substrate-binding protein	sitetouchscreen	0.00909642	24	24	1.18722e-05	0.000171271
168	site	K06915: NO_NAME	sitetouchscreen	0.00739802	24	24	1.19293e-05	0.000171271
170	site	K00540: NO_NAME	sitetouchscreen	0.00628759	24	24	1.22868e-05	0.000174328
172	site	K04750: PhnB protein	sitetouchscreen	0.00651163	24	24	1.33123e-05	0.000186681
174	site	K15634: NO_NAME	sitetouchscreen	-0.00438328	24	24	1.39946e-05	0.000193098
176	site	K07095: NO_NAME	sitetouchscreen	0.00477126	24	24	1.4506e-05	0.000198798
177	site	K16785: NO_NAME	sitetouchscreen	-0.0089364	24	24	1.48577e-05	0.000202467
178	site	K15977: NO_NAME	sitetouchscreen	0.005851	24	24	1.54301e-05	0.000208365
179	site	K10439: ribose transport system substrate-binding protein	sitetouchscreen	0.00999158	24	24	1.54632e-05	0.000208365
181	site	K03149: thiamine biosynthesis ThiG	sitetouchscreen	-0.00459176	24	24	1.77689e-05	0.000236787
183	site	K09958: hypothetical protein	sitetouchscreen	0.00857983	24	23	1.88395e-05	0.000248311
185	site	K00031: isocitrate dehydrogenase [EC:1.1.1.42]	sitetouchscreen	0.00691074	24	24	2.10985e-05	0.000275079
186	site	K03594: bacterioferritin	sitetouchscreen	0.00803303	24	24	2.12823e-05	0.000275983
188	site	K00930: acetylglutamate/acetylaminoadipate kinase [EC:2.7.2.8 2.7.2.-]	sitetouchscreen	0.00445426	24	24	2.24254e-05	0.000287713
189	site	K00616: transaldolase [EC:2.2.1.2]	sitetouchscreen	0.00573373	24	24	2.25721e-05	0.000288063
190	site	K02058: simple sugar transport system substrate-binding protein	sitetouchscreen	0.00526561	24	24	2.29163e-05	0.000290916
191	site	K01885: glutamyl-tRNA synthetase [EC:6.1.1.17]	sitetouchscreen	-0.00564516	24	24	2.32006e-05	0.000291913
192	site	K00257: NO_NAME	sitetouchscreen	0.0106584	24	24	2.32368e-05	0.000291913
198	site	K00248: butyryl-CoA dehydrogenase [EC:1.3.99.2]	sitetouchscreen	0.00629627	24	24	2.59756e-05	0.00031643
199	site	K00817: histidinol-phosphate aminotransferase [EC:2.6.1.9]	sitetouchscreen	-0.00580909	24	24	2.71444e-05	0.00032854
200	site	K09773: hypothetical protein	sitetouchscreen	-0.00449154	24	24	2.73388e-05	0.00032854
202	site	K00281: glycine dehydrogenase [EC:1.4.4.2]	sitetouchscreen	-0.00475345	24	24	2.75145e-05	0.00032854
203	site	K00833: adenosylmethionine-8-amino-7-oxononanoate aminotransferase [EC:2.6.1.62]	sitetouchscreen	-0.00302506	24	24	2.82919e-05	0.000336157
205	site	K02437: glycine cleavage system H protein	sitetouchscreen	-0.0058836	24	24	2.88577e-05	0.000339535
206	site	K02428: nucleoside-triphosphate pyrophosphatase [EC:3.6.1.19]	sitetouchscreen	-0.00637697	24	24	2.90713e-05	0.000340389
208	site	K04042: bifunctional UDP-N-acetylglucosamine pyrophosphorylase / Glucosamine-1-phosphate N-acetyltransferase [EC:2.7.7.23 2.3.1.157]	sitetouchscreen	-0.00332151	24	24	2.96727e-05	0.000344089
210	site	K07447: putative holliday junction resolvase [EC:3.1.-.-]	sitetouchscreen	-0.00698368	24	24	3.2948e-05	0.000378431
211	site	K03412: two-component system, chemotaxis family, response regulator CheB [EC:3.1.1.61]	sitetouchscreen	0.00735186	24	24	3.56907e-05	0.00040799
214	site	K02033: peptide/nickel transport system permease protein	sitetouchscreen	-0.00792062	24	24	3.9213e-05	0.00044197
215	site	K01256: aminopeptidase N [EC:3.4.11.2]	sitetouchscreen	-0.00549726	24	24	4.5185e-05	0.000506912
217	site	K00648: 3-oxoacyl-[acyl-carrier-protein] synthase III [EC:2.3.1.180]	sitetouchscreen	0.00415724	24	24	4.80556e-05	0.000534148
218	site	K01895: acetyl-CoA synthetase [EC:6.2.1.1]	sitetouchscreen	0.00434054	24	24	4.86762e-05	0.000538565
219	site	K07107: acyl-CoA thioester hydrolase [EC:3.1.2.-]	sitetouchscreen	0.00704435	24	24	5.09866e-05	0.000561551
224	site	K02610: phenylacetic acid degradation protein	sitetouchscreen	0.00622444	24	24	5.51542e-05	0.000593893
225	site	K05810: conserved hypothetical protein	sitetouchscreen	-0.00453517	24	24	5.61821e-05	0.000602273
226	site	K11065: thiol peroxidase, atypical 2-Cys peroxiredoxin [EC:1.11.1.15]	sitetouchscreen	-0.00545317	24	24	5.68802e-05	0.000604391
227	site	K01028: 3-oxoacid CoA-transferase subunit A [EC:2.8.3.5]	sitetouchscreen	0.00576984	24	24	5.68809e-05	0.000604391
228	site	K00121: S-(hydroxymethyl)glutathione dehydrogenase / alcohol dehydrogenase [EC:1.1.1.284 1.1.1.1]	sitetouchscreen	0.0069421	24	24	5.88008e-05	0.000622051
229	site	K00384: thioredoxin reductase (NADPH) [EC:1.8.1.9]	sitetouchscreen	0.00441645	24	24	6.00061e-05	0.000632029
230	site	K09457: 7-cyano-7-deazaguanine reductase [EC:1.7.1.13]	sitetouchscreen	0.0053639	24	24	6.02928e-05	0.000632288
231	site	K03517: quinolinate synthase [EC:2.5.1.72]	sitetouchscreen	0.00632983	24	24	6.14944e-05	0.000642098
232	site	K01724: 4a-hydroxytetrahydrobiopterin dehydratase [EC:4.2.1.96]	sitetouchscreen	0.00649528	24	24	6.2784e-05	0.000652737
234	site	K16925: NO_NAME	sitetouchscreen	-0.00538567	24	24	6.70311e-05	0.000690936
237	site	K01883: cysteinyl-tRNA synthetase [EC:6.1.1.16]	sitetouchscreen	-0.00424651	24	24	7.28879e-05	0.000741796
238	site	K02563: UDP-N-acetylglucosamine--N-acetylmuramyl-(pentapeptide) pyrophosphoryl-undecaprenol N-acetylglucosamine transferase [EC:2.4.1.227]	sitetouchscreen	-0.00443058	24	24	7.37305e-05	0.000747219
239	site	K01737: 6-pyruvoyl tetrahydrobiopterin synthase [EC:4.2.3.12]	sitetouchscreen	0.00572091	24	24	7.664e-05	0.000773455
240	site	K02015: iron complex transport system permease protein	sitetouchscreen	-0.0107179	24	24	7.75609e-05	0.000779487
242	site	K00249: acyl-CoA dehydrogenase [EC:1.3.99.3]	sitetouchscreen	0.00812215	24	24	8.18998e-05	0.000816291
243	site	K03501: ribosomal RNA small subunit methyltransferase G [EC:2.1.1.170]	sitetouchscreen	-0.00443892	24	24	8.91572e-05	0.000884968
248	site	K02426: cysteine desulfuration protein SufE	sitetouchscreen	0.0062167	24	24	0.000108775	0.00105792
254	site	K00973: glucose-1-phosphate thymidylyltransferase [EC:2.7.7.24]	sitetouchscreen	0.00389576	24	24	0.000123551	0.00117324
256	site	K00275: pyridoxamine 5'-phosphate oxidase [EC:1.4.3.5]	sitetouchscreen	0.00693068	24	24	0.000129613	0.0012212
259	site	K13292: phosphatidylglycerol:prolipoprotein diacylglycerol transferase [EC:2.-.-.-]	sitetouchscreen	0.0050272	24	24	0.000143637	0.00133765
260	site	K01090: protein phosphatase [EC:3.1.3.16]	sitetouchscreen	-0.00602893	24	24	0.000145291	0.00134785
262	site	K02078: acyl carrier protein	sitetouchscreen	0.00593336	24	24	0.000149394	0.00137534
263	site	K07461: putative endonuclease	sitetouchscreen	0.0050789	24	24	0.000154336	0.00141161
264	site	K03709: DtxR family transcriptional regulator, Mn-dependent transcriptional regulator	sitetouchscreen	-0.00678157	24	24	0.000154505	0.00141161
270	site	K01255: leucyl aminopeptidase [EC:3.4.11.1]	sitetouchscreen	-0.00361904	24	24	0.000186945	0.00166795
273	site	K07161: NO_NAME	sitetouchscreen	0.00746804	24	24	0.000191025	0.00168773
274	site	K03940: NADH dehydrogenase (ubiquinone) Fe-S protein 7 [EC:1.6.5.3 1.6.99.3]	sitetouchscreen	0.00618712	24	24	0.000193883	0.00170673
276	site	K02055: putative spermidine/putrescine transport system substrate-binding protein	sitetouchscreen	0.0057206	24	24	0.000199709	0.00174528
277	site	K01890: phenylalanyl-tRNA synthetase beta chain [EC:6.1.1.20]	sitetouchscreen	-0.00359641	24	24	0.000200697	0.00174758
278	site	K00615: transketolase [EC:2.2.1.1]	sitetouchscreen	0.0031596	24	24	0.00020377	0.00176601
279	site	K09125: hypothetical protein	sitetouchscreen	-0.00479235	24	24	0.000204277	0.00176601
281	site	K03602: exodeoxyribonuclease VII small subunit [EC:3.1.11.6]	sitetouchscreen	-0.00637568	24	24	0.000215644	0.00185101
283	site	K01924: UDP-N-acetylmuramate--alanine ligase [EC:6.3.2.8]	sitetouchscreen	-0.00339424	24	24	0.000235608	0.00200808
284	site	K02034: peptide/nickel transport system permease protein	sitetouchscreen	-0.00531996	24	24	0.000243134	0.00206492
287	site	K02372: 3R-hydroxymyristoyl ACP dehydrase [EC:4.2.1.-]	sitetouchscreen	0.00413109	24	24	0.000261176	0.00219497
291	site	K01897: long-chain acyl-CoA synthetase [EC:6.2.1.3]	sitetouchscreen	-0.00425846	24	24	0.000268602	0.00222635
297	site	K02073: D-methionine transport system substrate-binding protein	sitetouchscreen	-0.00430221	24	24	0.000342711	0.00278055
298	site	K01903: succinyl-CoA synthetase beta subunit [EC:6.2.1.5]	sitetouchscreen	0.00471086	24	24	0.000343534	0.00278055
301	site	K09803: hypothetical protein	sitetouchscreen	0.00628831	24	24	0.000367745	0.00294371
303	site	K00162: pyruvate dehydrogenase E1 component subunit beta [EC:1.2.4.1]	sitetouchscreen	0.00352926	24	24	0.000377165	0.00300238
305	site	K00942: guanylate kinase [EC:2.7.4.8]	sitetouchscreen	-0.00334126	24	24	0.000382505	0.00302492
307	site	K01880: glycyl-tRNA synthetase [EC:6.1.1.14]	sitetouchscreen	-0.00383562	24	24	0.000385657	0.00302998
309	site	K01805: xylose isomerase [EC:5.3.1.5]	sitetouchscreen	0.00803935	24	24	0.000407265	0.00317904
310	site	K00145: N-acetyl-gamma-glutamyl-phosphate/N-acetyl-gamma-aminoadipyl-phosphate reductase [EC:1.2.1.38 1.2.1.-]	sitetouchscreen	0.0041353	24	24	0.000408658	0.00317963
311	site	K01704: 3-isopropylmalate/(R)-2-methylmalate dehydratase small subunit [EC:4.2.1.33 4.2.1.35]	sitetouchscreen	0.00447959	24	24	0.00041768	0.00323937
312	site	K02274: cytochrome c oxidase subunit I [EC:1.9.3.1]	sitetouchscreen	0.00706887	24	24	0.000419151	0.00324036
314	site	K01752: L-serine dehydratase [EC:4.3.1.17]	sitetouchscreen	-0.00410422	24	24	0.000426545	0.00327652
316	site	K00088: IMP dehydrogenase [EC:1.1.1.205]	sitetouchscreen	-0.00451533	24	24	0.000443562	0.00338567
317	site	K01937: CTP synthase [EC:6.3.4.2]	sitetouchscreen	0.0041346	24	24	0.000450722	0.00342947
319	site	K00605: aminomethyltransferase [EC:2.1.2.10]	sitetouchscreen	-0.00417889	24	24	0.000484568	0.00366388
322	site	K09167: hypothetical protein	sitetouchscreen	-0.00480405	24	24	0.000498166	0.00373161
323	site	K00957: sulfate adenylyltransferase subunit 2 [EC:2.7.7.4]	sitetouchscreen	0.00529686	24	24	0.000503805	0.00376216
325	site	K00100: NO_NAME	sitetouchscreen	0.00672501	24	24	0.000547909	0.00406633
326	site	K02933: large subunit ribosomal protein L6	sitetouchscreen	-0.00231684	24	24	0.000551162	0.00407625
332	site	K03970: phage shock protein B	sitetouchscreen	-0.00586937	24	22	0.000584384	0.00424558
337	site	K07032: NO_NAME	sitetouchscreen	0.00609396	24	24	0.000636531	0.00455582
339	site	K01887: arginyl-tRNA synthetase [EC:6.1.1.19]	sitetouchscreen	-0.00258247	24	24	0.000655389	0.00466312
340	site	K00859: dephospho-CoA kinase [EC:2.7.1.24]	sitetouchscreen	-0.00359851	24	24	0.000660782	0.00468767
341	site	K01808: ribose 5-phosphate isomerase B [EC:5.3.1.6]	sitetouchscreen	-0.00378706	24	24	0.000671806	0.0047519
343	site	K02256: cytochrome c oxidase subunit I [EC:1.9.3.1]	sitetouchscreen	0.00955915	24	24	0.000720819	0.00506885
346	site	K02501: glutamine amidotransferase [EC:2.4.2.-]	sitetouchscreen	-0.00451308	24	24	0.000759895	0.0052973
347	site	K06199: CrcB protein	sitetouchscreen	-0.00647103	24	24	0.000772965	0.00537289
350	site	K00857: thymidine kinase [EC:2.7.1.21]	sitetouchscreen	-0.004106	24	24	0.000810156	0.00558313
351	site	K03935: NADH dehydrogenase (ubiquinone) Fe-S protein 2 [EC:1.6.5.3 1.6.99.3]	sitetouchscreen	0.00379608	24	24	0.00086472	0.00594218
352	site	K00632: acetyl-CoA acyltransferase [EC:2.3.1.16]	sitetouchscreen	0.00507713	24	24	0.000880162	0.00602876
353	site	K07040: uncharacterized protein	sitetouchscreen	-0.00278921	24	24	0.000882318	0.00602876
356	site	K02768: PTS system, fructose-specific IIA component [EC:2.7.1.69]	sitetouchscreen	-0.00495967	24	24	0.000985461	0.00667678
358	site	K01104: protein-tyrosine phosphatase [EC:3.1.3.48]	sitetouchscreen	-0.00649118	24	24	0.000994806	0.00670244
360	site	K05576: NADH dehydrogenase I subunit 4L [EC:1.6.5.3]	sitetouchscreen	0.00477565	24	24	0.0010259	0.00687352
362	site	K00262: glutamate dehydrogenase (NADP+) [EC:1.4.1.4]	sitetouchscreen	-0.00312494	24	24	0.00106863	0.00711157
363	site	K00754: NO_NAME	sitetouchscreen	-0.0053676	24	24	0.00107027	0.00711157
368	site	K12503: short-chain Z-isoprenyl diphosphate synthase [EC:2.5.1.68]	sitetouchscreen	-0.0033785	24	24	0.00113988	0.00745274
369	site	K02825: pyrimidine operon attenuation protein / uracil phosphoribosyltransferase [EC:2.4.2.9]	sitetouchscreen	-0.00288678	24	24	0.00114016	0.00745274
370	site	K00573: protein-L-isoaspartate(D-aspartate) O-methyltransferase [EC:2.1.1.77]	sitetouchscreen	0.00568235	24	24	0.00118137	0.0076896
371	site	K03880: NADH dehydrogenase I subunit 3 [EC:1.6.5.3]	sitetouchscreen	0.00679457	24	24	0.00118277	0.0076896
372	site	K00537: arsenate reductase [EC:1.20.4.1]	sitetouchscreen	0.00443605	24	24	0.00119798	0.00776754
377	site	K05602: histidinol-phosphatase [EC:3.1.3.15]	sitetouchscreen	-0.00501703	24	24	0.0012757	0.00816177
379	site	K08972: putative membrane protein	sitetouchscreen	0.00604844	24	24	0.00129393	0.00823474
380	site	K03648: uracil-DNA glycosylase [EC:3.2.2.-]	sitetouchscreen	-0.00331155	24	24	0.00131157	0.00832502
381	site	K01749: hydroxymethylbilane synthase [EC:2.5.1.61]	sitetouchscreen	-0.00341121	24	24	0.00133962	0.00848072
383	site	K07305: peptide-methionine (R)-S-oxide reductase [EC:1.8.4.12]	sitetouchscreen	0.00523276	24	24	0.0014521	0.00913776
386	site	K16926: NO_NAME	sitetouchscreen	-0.00569717	24	24	0.00165226	0.0103245
387	site	K00611: ornithine carbamoyltransferase [EC:2.1.3.3]	sitetouchscreen	-0.00323121	24	24	0.00166721	0.0103651
388	site	K03439: tRNA (guanine-N7-)-methyltransferase [EC:2.1.1.33]	sitetouchscreen	-0.00364446	24	24	0.00166736	0.0103651
389	site	K07733: prophage regulatory protein	sitetouchscreen	0.0039419	24	24	0.00168358	0.010439
396	site	K00666: fatty-acyl-CoA synthase [EC:6.2.1.-]	sitetouchscreen	0.00397705	24	24	0.00180033	0.0109657
397	site	K03588: cell division protein FtsW	sitetouchscreen	-0.00269722	24	24	0.00180694	0.0109782
398	site	K07042: probable rRNA maturation factor	sitetouchscreen	-0.00475948	24	24	0.00185629	0.0112497
401	site	K07114: uncharacterized protein	sitetouchscreen	0.00488214	24	24	0.00193427	0.0116346
403	site	K00024: malate dehydrogenase [EC:1.1.1.37]	sitetouchscreen	-0.00350061	24	24	0.00195635	0.011709
404	site	K05570: multicomponent Na+:H+ antiporter subunit F	sitetouchscreen	-0.00553995	24	24	0.00200414	0.0119653
406	site	K01488: adenosine deaminase [EC:3.5.4.4]	sitetouchscreen	0.0040835	24	24	0.00204308	0.0121377
408	site	K00626: acetyl-CoA C-acetyltransferase [EC:2.3.1.9]	sitetouchscreen	0.00545409	24	24	0.00213365	0.0126137
409	site	K01776: glutamate racemase [EC:5.1.1.3]	sitetouchscreen	-0.00287792	24	24	0.00225477	0.0132971
412	site	K01029: 3-oxoacid CoA-transferase subunit B [EC:2.8.3.5]	sitetouchscreen	0.00498558	24	24	0.00230287	0.0134818
414	site	K01142: exodeoxyribonuclease III [EC:3.1.11.2]	sitetouchscreen	-0.0027217	24	24	0.00234272	0.0136489
416	site	K00036: glucose-6-phosphate 1-dehydrogenase [EC:1.1.1.49]	sitetouchscreen	0.00438446	24	24	0.00243535	0.0141204
417	site	K07068: NO_NAME	sitetouchscreen	0.00697584	24	24	0.00251138	0.0145262
419	site	K01000: phospho-N-acetylmuramoyl-pentapeptide-transferase [EC:2.7.8.13]	sitetouchscreen	0.00342999	24	24	0.0025588	0.0147299
420	site	K01809: mannose-6-phosphate isomerase [EC:5.3.1.8]	sitetouchscreen	-0.00467889	24	24	0.00264731	0.0151762
421	site	K00783: hypothetical protein	sitetouchscreen	0.00337256	24	24	0.00264892	0.0151762
427	site	K00549: 5-methyltetrahydropteroyltriglutamate--homocysteine methyltransferase [EC:2.1.1.14]	sitetouchscreen	-0.00349677	24	24	0.00281743	0.0159149
429	site	K01870: isoleucyl-tRNA synthetase [EC:6.1.1.5]	sitetouchscreen	-0.00299485	24	24	0.00295798	0.0166309
430	site	K00286: pyrroline-5-carboxylate reductase [EC:1.5.1.2]	sitetouchscreen	-0.00405644	24	24	0.00300073	0.016832
432	site	K06966: NO_NAME	sitetouchscreen	0.0048101	24	24	0.00309342	0.0172716
434	site	K02071: D-methionine transport system ATP-binding protein	sitetouchscreen	-0.0041571	24	24	0.00314995	0.0175062
437	site	K03881: NADH dehydrogenase I subunit 4 [EC:1.6.5.3]	sitetouchscreen	0.00568711	24	24	0.00363734	0.0200761
439	site	K02356: elongation factor P	sitetouchscreen	0.0039457	24	24	0.00376382	0.0206796
440	site	K00762: orotate phosphoribosyltransferase [EC:2.4.2.10]	sitetouchscreen	-0.00266462	24	24	0.00387683	0.0212521
441	site	K00057: glycerol-3-phosphate dehydrogenase (NAD(P)+) [EC:1.1.1.94]	sitetouchscreen	0.00201485	24	24	0.00389787	0.0212872
445	site	K00995: CDP-diacylglycerol--glycerol-3-phosphate 3-phosphatidyltransferase [EC:2.7.8.5]	sitetouchscreen	-0.00298123	24	24	0.00406554	0.0220361
449	site	K01899: succinyl-CoA synthetase alpha subunit [EC:6.2.1.4 6.2.1.5]	sitetouchscreen	0.0034941	24	24	0.00453544	0.0243641
450	site	K01933: phosphoribosylformylglycinamidine cyclo-ligase [EC:6.3.3.1]	sitetouchscreen	-0.00227044	24	24	0.00463012	0.0248174
455	site	K00790: UDP-N-acetylglucosamine 1-carboxyvinyltransferase [EC:2.5.1.7]	sitetouchscreen	0.00251156	24	24	0.00495118	0.0262467
[truncated: 37 more rows]
